# Supplementary material for: Sulforaphane protects developing neural networks from VPA-induced synaptic alterations
Source: Mol Psychiatry. 2025 Apr 2;30(9):3868–84. doi: 10.1038/s41380-025-02967-5 (PMC12339368; doi:10.1038/s41380-025-02967-5)
Supplement: Supplementary file 7 — S. Table 1 [file 41380_2025_2967_MOESM7_ESM.xlsx]

## Sheet: VPA Down
Analysis Type:	PANTHER Overrepresentation Test (Released 20230705)
Annotation Version and Release Date:	GO Ontology database DOI: 10.5281/zenodo.7942786 Released 2023-05-10
Analyzed List:	VPA Down DEGs (Homo sapiens)
Reference List:	Homo sapiens (all genes in database)
Test Type:	FISHER
Correction:	FDR
GO biological process complete	Homo sapiens - REFLIST (20589)	VPA Down DEGs (823)	VPA Down DEGs (expected)	VPA Down DEGs (over/under)	VPA Down DEGs (fold Enrichment)	VPA Down DEGs (raw P-value)	VPA Down DEGs (FDR)
loop of Henle development (GO:0072070)	12	5	0.48	+	10.42	0.000349	0.0326
planar cell polarity pathway involved in neural tube closure (GO:0090179)	12	5	0.48	+	10.42	0.000349	0.0324
secondary alcohol biosynthetic process (GO:1902653)	37	14	1.48	+	9.47	4.74e-09	1.67e-06
cholesterol biosynthetic process (GO:0006695)	37	14	1.48	+	9.47	4.74e-09	1.63e-06
sterol biosynthetic process (GO:0016126)	44	15	1.76	+	8.53	4.28e-09	1.55e-06
Wnt signaling pathway, planar cell polarity pathway (GO:0060071)	41	9	1.64	+	5.49	0.000107	0.0123
histone H3 acetylation (GO:0043966)	38	8	1.52	+	5.27	0.000329	0.0313
internal peptidyl-lysine acetylation (GO:0018393)	94	18	3.76	+	4.79	2.65e-07	6.33e-05
internal protein amino acid acetylation (GO:0006475)	96	18	3.84	+	4.69	3.48e-07	7.72e-05
histone acetylation (GO:0016573)	86	16	3.44	+	4.65	1.69e-06	0.000309
peptidyl-lysine acetylation (GO:0018394)	97	18	3.88	+	4.64	3.98e-07	8.47e-05
cellular response to glucose starvation (GO:0042149)	49	9	1.96	+	4.59	0.000344	0.0324
neural tube closure (GO:0001843)	93	17	3.72	+	4.57	1e-06	0.000197
non-canonical Wnt signaling pathway (GO:0035567)	55	10	2.2	+	4.55	0.000176	0.0178
cholesterol metabolic process (GO:0008203)	121	22	4.84	+	4.55	2.89e-08	8.79e-06
alcohol biosynthetic process (GO:0046165)	94	17	3.76	+	4.52	1.14e-06	0.000219
tube closure (GO:0060606)	94	17	3.76	+	4.52	1.14e-06	0.000216
secondary alcohol metabolic process (GO:1902652)	131	23	5.24	+	4.39	2.49e-08	7.89e-06
primary neural tube formation (GO:0014020)	99	17	3.96	+	4.3	2.14e-06	0.000381
sterol metabolic process (GO:0016125)	135	23	5.4	+	4.26	4.07e-08	1.19e-05
ribosome assembly (GO:0042255)	61	10	2.44	+	4.1	0.000368	0.0336
neural tube formation (GO:0001841)	106	17	4.24	+	4.01	4.84e-06	0.000752
protein acetylation (GO:0006473)	120	19	4.8	+	3.96	1.61e-06	0.000298
regulation of histone modification (GO:0031056)	84	13	3.36	+	3.87	8.6e-05	0.0102
neural tube development (GO:0021915)	163	25	6.52	+	3.84	6.62e-08	1.83e-05
regulation of embryonic development (GO:0045995)	93	14	3.72	+	3.77	6.08e-05	0.00737
embryonic epithelial tube formation (GO:0001838)	127	19	5.08	+	3.74	3.4e-06	0.000562
epithelial tube formation (GO:0072175)	135	20	5.4	+	3.71	2.16e-06	0.000382
steroid biosynthetic process (GO:0006694)	116	17	4.64	+	3.67	1.4e-05	0.00192
tube formation (GO:0035148)	150	21	6	+	3.5	2.72e-06	0.000459
morphogenesis of embryonic epithelium (GO:0016331)	150	20	6	+	3.34	8.99e-06	0.00133
protein-RNA complex assembly (GO:0022618)	199	25	7.95	+	3.14	1.89e-06	0.000341
protein acylation (GO:0043543)	160	20	6.4	+	3.13	2.1e-05	0.00272
regulation of DNA replication (GO:0006275)	130	16	5.2	+	3.08	0.000161	0.0168
protein-RNA complex organization (GO:0071826)	207	25	8.27	+	3.02	3.57e-06	0.000577
regulation of osteoblast differentiation (GO:0045667)	127	15	5.08	+	2.95	0.000381	0.0346
positive regulation of translation (GO:0045727)	146	17	5.84	+	2.91	0.000187	0.0186
positive regulation of amide metabolic process (GO:0034250)	174	20	6.96	+	2.88	6.17e-05	0.00743
steroid metabolic process (GO:0008202)	261	30	10.43	+	2.88	9.96e-07	0.000198
histone modification (GO:0016570)	233	26	9.31	+	2.79	8.38e-06	0.00125
organic hydroxy compound biosynthetic process (GO:1901617)	173	19	6.92	+	2.75	0.000161	0.0169
mRNA splicing, via spliceosome (GO:0000398)	249	27	9.95	+	2.71	9.11e-06	0.00132
RNA splicing, via transesterification reactions with bulged adenosine as nucleophile (GO:0000377)	249	27	9.95	+	2.71	9.11e-06	0.00131
regulation of DNA repair (GO:0006282)	214	23	8.55	+	2.69	4.66e-05	0.00579
regulation of lipid biosynthetic process (GO:0046890)	177	19	7.08	+	2.69	0.00021	0.0206
RNA splicing, via transesterification reactions (GO:0000375)	253	27	10.11	+	2.67	1.18e-05	0.00167
cellular response to starvation (GO:0009267)	173	18	6.92	+	2.6	0.00043	0.0386
alcohol metabolic process (GO:0006066)	330	34	13.19	+	2.58	2.43e-06	0.000424
peptidyl-lysine modification (GO:0018205)	256	26	10.23	+	2.54	5.18e-05	0.00638
mRNA processing (GO:0006397)	459	46	18.35	+	2.51	6.38e-08	1.8e-05
RNA splicing (GO:0008380)	381	38	15.23	+	2.5	1.03e-06	0.0002
ncRNA processing (GO:0034470)	423	42	16.91	+	2.48	3.02e-07	7e-05
epithelial tube morphogenesis (GO:0060562)	316	31	12.63	+	2.45	1.4e-05	0.00194
mRNA metabolic process (GO:0016071)	622	60	24.86	+	2.41	2.87e-09	1.14e-06
rRNA metabolic process (GO:0016072)	249	24	9.95	+	2.41	0.000173	0.0178
rRNA processing (GO:0006364)	218	21	8.71	+	2.41	0.000468	0.0415
ribonucleoprotein complex biogenesis (GO:0022613)	457	44	18.27	+	2.41	3.84e-07	8.29e-05
RNA processing (GO:0006396)	882	84	35.26	+	2.38	2.17e-12	2.1e-09
ncRNA metabolic process (GO:0034660)	527	49	21.07	+	2.33	2.23e-07	5.42e-05
ribosome biogenesis (GO:0042254)	312	28	12.47	+	2.25	0.000159	0.0168
morphogenesis of an epithelium (GO:0002009)	458	41	18.31	+	2.24	5.07e-06	0.000779
methylation (GO:0032259)	284	25	11.35	+	2.2	0.000468	0.0413
chordate embryonic development (GO:0043009)	661	58	26.42	+	2.2	1.02e-07	2.72e-05
cell-cell signaling by wnt (GO:0198738)	287	25	11.47	+	2.18	0.000523	0.0451
Wnt signaling pathway (GO:0016055)	287	25	11.47	+	2.18	0.000523	0.0449
post-transcriptional regulation of gene expression (GO:0010608)	518	45	20.71	+	2.17	3.66e-06	0.000586
regulation of DNA metabolic process (GO:0051052)	532	46	21.27	+	2.16	4.45e-06	0.000698
embryo development ending in birth or egg hatching (GO:0009792)	683	59	27.3	+	2.16	1.49e-07	3.86e-05
tissue morphogenesis (GO:0048729)	570	48	22.78	+	2.11	5.59e-06	0.000851
chromatin remodeling (GO:0006338)	597	48	23.86	+	2.01	1.48e-05	0.00199
regulation of amide metabolic process (GO:0034248)	488	39	19.51	+	2	0.000119	0.0135
in utero embryonic development (GO:0001701)	401	32	16.03	+	2	0.000524	0.0447
organic hydroxy compound metabolic process (GO:1901615)	489	39	19.55	+	2	0.000121	0.0136
regulation of translation (GO:0006417)	429	34	17.15	+	1.98	0.000326	0.0313
lipid biosynthetic process (GO:0008610)	606	48	24.22	+	1.98	1.83e-05	0.00243
chromatin organization (GO:0006325)	734	58	29.34	+	1.98	2.85e-06	0.000476
RNA metabolic process (GO:0016070)	1662	130	66.43	+	1.96	1.24e-12	1.28e-09
small molecule biosynthetic process (GO:0044283)	461	36	18.43	+	1.95	0.000323	0.0312
regulation of cellular response to stress (GO:0080135)	643	50	25.7	+	1.95	1.98e-05	0.00258
protein-DNA complex organization (GO:0071824)	820	63	32.78	+	1.92	2.49e-06	0.00043
regulation of cell cycle (GO:0051726)	1120	84	44.77	+	1.88	1.11e-07	2.93e-05
cell division (GO:0051301)	521	39	20.83	+	1.87	0.000471	0.0413
embryonic morphogenesis (GO:0048598)	591	44	23.62	+	1.86	0.000204	0.0202
tube morphogenesis (GO:0035239)	684	50	27.34	+	1.83	0.000116	0.0133
nucleic acid metabolic process (GO:0090304)	2281	166	91.18	+	1.82	1.33e-13	2.29e-10
positive regulation of cellular biosynthetic process (GO:0031328)	2022	147	80.83	+	1.82	5.05e-12	4.36e-09
negative regulation of gene expression (GO:0010629)	955	69	38.17	+	1.81	5.65e-06	0.000852
positive regulation of macromolecule biosynthetic process (GO:0010557)	1942	140	77.63	+	1.8	3.79e-11	2.81e-08
positive regulation of biosynthetic process (GO:0009891)	2081	150	83.18	+	1.8	5.9e-12	4.82e-09
regulation of cell cycle process (GO:0010564)	725	52	28.98	+	1.79	0.000122	0.0136
positive regulation of RNA metabolic process (GO:0051254)	1856	131	74.19	+	1.77	6.3e-10	2.88e-07
positive regulation of DNA-templated transcription (GO:0045893)	1716	121	68.59	+	1.76	3.73e-09	1.41e-06
positive regulation of RNA biosynthetic process (GO:1902680)	1723	121	68.87	+	1.76	4.18e-09	1.55e-06
positive regulation of nucleobase-containing compound metabolic process (GO:0045935)	2052	144	82.02	+	1.76	1.12e-10	7.92e-08
nucleobase-containing compound metabolic process (GO:0006139)	2796	196	111.76	+	1.75	1.18e-14	2.3e-11
gene expression (GO:0010467)	1827	128	73.03	+	1.75	1.57e-09	6.77e-07
regulation of cell projection organization (GO:0031344)	657	46	26.26	+	1.75	0.000438	0.0391
organic cyclic compound metabolic process (GO:1901360)	3258	225	130.23	+	1.73	2.82e-16	8.77e-13
embryo development (GO:0009790)	1054	72	42.13	+	1.71	2.14e-05	0.00275
heterocycle metabolic process (GO:0046483)	2972	200	118.8	+	1.68	2.56e-13	3.97e-10
cellular nitrogen compound metabolic process (GO:0034641)	3347	225	133.79	+	1.68	4.39e-15	9.73e-12
cellular aromatic compound metabolic process (GO:0006725)	3016	201	120.56	+	1.67	7.06e-13	9.14e-10
positive regulation of cellular metabolic process (GO:0031325)	2976	198	118.96	+	1.66	1.12e-12	1.24e-09
tube development (GO:0035295)	900	59	35.98	+	1.64	0.000389	0.0351
epithelium development (GO:0060429)	1103	71	44.09	+	1.61	0.000162	0.0168
positive regulation of nitrogen compound metabolic process (GO:0051173)	3121	197	124.76	+	1.58	1.28e-10	8.61e-08
negative regulation of DNA-templated transcription (GO:0045892)	1327	83	53.04	+	1.56	0.000101	0.0117
negative regulation of nucleobase-containing compound metabolic process (GO:0045934)	1568	98	62.68	+	1.56	2.61e-05	0.00333
regulation of phosphate metabolic process (GO:0019220)	1315	82	52.56	+	1.56	0.000126	0.014
regulation of phosphorus metabolic process (GO:0051174)	1316	82	52.6	+	1.56	0.000127	0.014
negative regulation of cellular metabolic process (GO:0031324)	2217	138	88.62	+	1.56	3.7e-07	8.09e-05
negative regulation of RNA metabolic process (GO:0051253)	1451	90	58	+	1.55	6.23e-05	0.00745
negative regulation of RNA biosynthetic process (GO:1902679)	1341	83	53.6	+	1.55	0.000145	0.0155
positive regulation of protein metabolic process (GO:0051247)	1425	88	56.96	+	1.54	9.5e-05	0.0111
regulation of cellular component organization (GO:0051128)	2439	150	97.49	+	1.54	1.94e-07	4.93e-05
protein-containing complex organization (GO:0043933)	1984	122	79.31	+	1.54	3.84e-06	0.000609
organic cyclic compound biosynthetic process (GO:1901362)	1239	76	49.53	+	1.53	0.00036	0.0331
negative regulation of cellular biosynthetic process (GO:0031327)	1601	98	64	+	1.53	5.51e-05	0.00674
cellular metabolic process (GO:0044237)	5828	353	232.96	+	1.52	2.37e-18	1.22e-14
negative regulation of macromolecule biosynthetic process (GO:0010558)	1560	94	62.36	+	1.51	0.000137	0.0149
regulation of developmental process (GO:0050793)	2462	148	98.41	+	1.5	9.01e-07	0.000182
regulation of multicellular organismal development (GO:2000026)	1401	84	56	+	1.5	0.000343	0.0325
negative regulation of macromolecule metabolic process (GO:0010605)	2755	164	110.13	+	1.49	3.41e-07	7.67e-05
negative regulation of biosynthetic process (GO:0009890)	1650	98	65.96	+	1.49	0.000156	0.0166
small molecule metabolic process (GO:0044281)	1676	99	66.99	+	1.48	0.000173	0.0177
regulation of cell differentiation (GO:0045595)	1558	92	62.28	+	1.48	0.000302	0.0293
regulation of cellular biosynthetic process (GO:0031326)	4068	240	162.61	+	1.48	3.26e-10	1.87e-07
negative regulation of metabolic process (GO:0009892)	2985	176	119.32	+	1.48	2.15e-07	5.31e-05
biosynthetic process (GO:0009058)	2648	156	105.85	+	1.47	1.46e-06	0.000273
regulation of macromolecule biosynthetic process (GO:0010556)	3961	233	158.33	+	1.47	9.15e-10	4.06e-07
tissue development (GO:0009888)	1753	103	70.07	+	1.47	0.000142	0.0153
regulation of nucleobase-containing compound metabolic process (GO:0019219)	4051	238	161.93	+	1.47	5.44e-10	2.82e-07
regulation of RNA metabolic process (GO:0051252)	3766	221	150.54	+	1.47	3.27e-09	1.27e-06
regulation of biosynthetic process (GO:0009889)	4177	244	166.97	+	1.46	4.85e-10	2.6e-07
intracellular signal transduction (GO:0035556)	1558	91	62.28	+	1.46	0.000499	0.0433
cellular biosynthetic process (GO:0044249)	2228	130	89.06	+	1.46	1.95e-05	0.00257
positive regulation of macromolecule metabolic process (GO:0010604)	3514	205	140.46	+	1.46	2.68e-08	8.32e-06
negative regulation of nitrogen compound metabolic process (GO:0051172)	2376	138	94.98	+	1.45	1.53e-05	0.00204
primary metabolic process (GO:0044238)	7165	414	286.41	+	1.45	4.84e-19	3.76e-15
positive regulation of metabolic process (GO:0009893)	3825	221	152.9	+	1.45	1.2e-08	3.89e-06
regulation of protein metabolic process (GO:0051246)	2462	142	98.41	+	1.44	1.28e-05	0.0018
organic substance biosynthetic process (GO:1901576)	2585	149	103.33	+	1.44	9.06e-06	0.00133
nitrogen compound metabolic process (GO:0006807)	6614	379	264.38	+	1.43	4.36e-16	1.13e-12
regulation of DNA-templated transcription (GO:0006355)	3450	197	137.91	+	1.43	2.93e-07	6.89e-05
regulation of cellular metabolic process (GO:0031323)	5482	312	219.13	+	1.42	4.65e-12	4.25e-09
positive regulation of cellular process (GO:0048522)	5511	313	220.29	+	1.42	6.54e-12	5.08e-09
regulation of RNA biosynthetic process (GO:2001141)	3473	197	138.83	+	1.42	4.1e-07	8.61e-05
macromolecule metabolic process (GO:0043170)	5887	333	235.32	+	1.42	1.04e-12	1.24e-09
macromolecule modification (GO:0043412)	2725	154	108.93	+	1.41	1.45e-05	0.00198
nervous system development (GO:0007399)	2233	126	89.26	+	1.41	0.000135	0.0148
organic substance metabolic process (GO:0071704)	7653	430	305.91	+	1.41	7.82e-18	3.03e-14
metabolic process (GO:0008152)	8086	453	323.22	+	1.4	4.43e-19	6.88e-15
regulation of gene expression (GO:0010468)	4888	273	195.39	+	1.4	2.39e-09	9.77e-07
regulation of nitrogen compound metabolic process (GO:0051171)	5646	310	225.69	+	1.37	4.06e-10	2.25e-07
regulation of primary metabolic process (GO:0080090)	5825	319	232.84	+	1.37	2.71e-10	1.68e-07
protein modification process (GO:0036211)	2511	136	100.37	+	1.35	0.000355	0.0329
positive regulation of biological process (GO:0048518)	6219	336	248.59	+	1.35	2.75e-10	1.64e-07
regulation of macromolecule metabolic process (GO:0060255)	6188	333	247.35	+	1.35	5.53e-10	2.77e-07
regulation of metabolic process (GO:0019222)	6719	358	268.58	+	1.33	1.89e-10	1.22e-07
cellular component organization or biogenesis (GO:0071840)	5774	303	230.8	+	1.31	9.41e-08	2.56e-05
cellular component organization (GO:0016043)	5560	291	222.25	+	1.31	3.05e-07	6.96e-05
regulation of signaling (GO:0023051)	3396	175	135.75	+	1.29	0.000488	0.0426
negative regulation of cellular process (GO:0048523)	4705	241	188.07	+	1.28	2.88e-05	0.00363
negative regulation of biological process (GO:0048519)	5320	271	212.66	+	1.27	9.84e-06	0.0014
organonitrogen compound metabolic process (GO:1901564)	4857	247	194.15	+	1.27	3.52e-05	0.00441
cellular process (GO:0009987)	14672	678	586.48	+	1.16	5.13e-13	7.24e-10
regulation of cellular process (GO:0050794)	11039	496	441.26	+	1.12	0.000178	0.018
regulation of biological process (GO:0050789)	11806	526	471.92	+	1.11	0.000181	0.0181
biological regulation (GO:0065007)	12228	542	488.79	+	1.11	0.000216	0.0211
biological_process (GO:0008150)	17812	769	712	+	1.08	6.22e-10	3.02e-07
system process (GO:0003008)	2080	54	83.14	-	0.65	0.000562	0.0477
nervous system process (GO:0050877)	1462	31	58.44	-	0.53	8.76e-05	0.0103
Unclassified (UNCLASSIFIED)	2777	54	111	-	0.49	6.22e-10	2.93e-07
G protein-coupled receptor signaling pathway (GO:0007186)	1230	18	49.17	-	0.37	4.39e-07	9.08e-05
sensory perception (GO:0007600)	994	10	39.73	-	0.25	3.07e-08	9.17e-06
adaptive immune response (GO:0002250)	672	6	26.86	-	0.22	3.4e-06	0.000556
detection of stimulus (GO:0051606)	686	5	27.42	-	0.18	5e-07	0.000102
sensory perception of smell (GO:0007608)	470	2	18.79	-	0.11	2.66e-06	0.000453
sensory perception of chemical stimulus (GO:0007606)	549	2	21.95	-	0.09	2.12e-07	5.3e-05
detection of stimulus involved in sensory perception (GO:0050906)	565	1	22.58	-	0.04	1.05e-08	3.45e-06
detection of chemical stimulus involved in sensory perception of smell (GO:0050911)	443	0	17.71	-	< 0.01	5.14e-08	1.48e-05
detection of chemical stimulus involved in sensory perception (GO:0050907)	491	0	19.63	-	< 0.01	6.86e-09	2.32e-06
detection of chemical stimulus (GO:0009593)	524	0	20.95	-	< 0.01	2.19e-09	9.17e-07

## Sheet: VPA Up
Analysis Type:	PANTHER Overrepresentation Test (Released 20230705)
Annotation Version and Release Date:	GO Ontology database DOI: 10.5281/zenodo.7942786 Released 2023-05-10
Analyzed List:	VPA Up DEGs (Homo sapiens)
Reference List:	Homo sapiens (all genes in database)
Test Type:	FISHER
Correction:	FDR
GO biological process complete	Homo sapiens - REFLIST (20589)	VPA Up DEGs (985)	VPA Up DEGs (expected)	VPA Up DEGs (over/under)	VPA Up DEGs (fold Enrichment)	VPA Up DEGs (raw P-value)	VPA Up DEGs (FDR)
neurotransmitter-gated ion channel clustering (GO:0072578)	13	6	0.62	+	9.65	0.000145	0.0175
cell migration in hindbrain (GO:0021535)	16	6	0.77	+	7.84	0.000354	0.0362
regulation of presynaptic membrane potential (GO:0099505)	30	9	1.44	+	6.27	5.11e-05	0.00721
cell communication involved in cardiac conduction (GO:0086065)	43	11	2.06	+	5.35	2.68e-05	0.00407
positive regulation of excitatory postsynaptic potential (GO:2000463)	32	8	1.53	+	5.23	0.000383	0.0387
protein localization to synapse (GO:0035418)	63	15	3.01	+	4.98	2.06e-06	0.000526
calcium ion import across plasma membrane (GO:0098703)	38	9	1.82	+	4.95	0.000237	0.0272
cardiac muscle cell action potential involved in contraction (GO:0086002)	38	9	1.82	+	4.95	0.000237	0.027
cardiac muscle cell action potential (GO:0086001)	49	11	2.34	+	4.69	7.46e-05	0.00982
modulation of excitatory postsynaptic potential (GO:0098815)	45	10	2.15	+	4.65	0.000169	0.0201
calcium-ion regulated exocytosis (GO:0017156)	48	10	2.3	+	4.35	0.000267	0.0292
regulation of neuronal synaptic plasticity (GO:0048168)	58	12	2.77	+	4.32	7.06e-05	0.00954
protein localization to cell junction (GO:1902414)	89	18	4.26	+	4.23	1.58e-06	0.000417
neurotransmitter secretion (GO:0007269)	87	16	4.16	+	3.84	1.69e-05	0.00306
signal release from synapse (GO:0099643)	87	16	4.16	+	3.84	1.69e-05	0.00302
action potential (GO:0001508)	99	17	4.74	+	3.59	2.05e-05	0.00342
regulation of postsynaptic membrane potential (GO:0060078)	105	18	5.02	+	3.58	1.2e-05	0.00234
inorganic ion import across plasma membrane (GO:0099587)	110	18	5.26	+	3.42	2.1e-05	0.00347
inorganic cation import across plasma membrane (GO:0098659)	110	18	5.26	+	3.42	2.1e-05	0.00343
adult locomotory behavior (GO:0008344)	87	14	4.16	+	3.36	0.000197	0.023
adult behavior (GO:0030534)	150	24	7.18	+	3.34	1.34e-06	0.00036
regulation of synaptic plasticity (GO:0048167)	197	31	9.42	+	3.29	5.64e-08	2.37e-05
neurotransmitter transport (GO:0006836)	141	22	6.75	+	3.26	5.25e-06	0.00112
locomotory behavior (GO:0007626)	204	31	9.76	+	3.18	1.13e-07	4.19e-05
postsynapse organization (GO:0099173)	113	16	5.41	+	2.96	0.000266	0.0295
calcium ion transmembrane import into cytosol (GO:0097553)	113	16	5.41	+	2.96	0.000266	0.0293
learning (GO:0007612)	156	22	7.46	+	2.95	2.17e-05	0.00351
response to calcium ion (GO:0051592)	150	21	7.18	+	2.93	3.64e-05	0.00524
regulation of exocytosis (GO:0017157)	196	27	9.38	+	2.88	3.91e-06	0.000856
neuromuscular process (GO:0050905)	146	20	6.98	+	2.86	7.27e-05	0.00973
chemical synaptic transmission (GO:0007268)	416	56	19.9	+	2.81	6.41e-11	9.05e-08
anterograde trans-synaptic signaling (GO:0098916)	416	56	19.9	+	2.81	6.41e-11	8.29e-08
trans-synaptic signaling (GO:0099537)	433	58	20.72	+	2.8	3.46e-11	6.71e-08
regulation of membrane potential (GO:0042391)	436	58	20.86	+	2.78	4.41e-11	7.62e-08
modulation of chemical synaptic transmission (GO:0050804)	485	64	23.2	+	2.76	5.81e-12	1.5e-08
regulation of trans-synaptic signaling (GO:0099177)	486	64	23.25	+	2.75	6.29e-12	1.4e-08
synaptic signaling (GO:0099536)	463	59	22.15	+	2.66	1.57e-10	1.62e-07
regulation of neurotransmitter levels (GO:0001505)	214	27	10.24	+	2.64	1.65e-05	0.00302
synapse organization (GO:0050808)	333	42	15.93	+	2.64	1.04e-07	4.04e-05
regulation of nervous system process (GO:0031644)	151	19	7.22	+	2.63	0.000292	0.0313
import across plasma membrane (GO:0098739)	167	21	7.99	+	2.63	0.000145	0.0176
regulated exocytosis (GO:0045055)	145	18	6.94	+	2.59	0.000483	0.0457
behavior (GO:0007610)	622	77	29.76	+	2.59	8.43e-13	6.54e-09
regulation of heart contraction (GO:0008016)	203	25	9.71	+	2.57	7.03e-05	0.00957
learning or memory (GO:0007611)	279	34	13.35	+	2.55	3.19e-06	0.000761
cellular response to salt (GO:1902075)	207	25	9.9	+	2.52	8.23e-05	0.0107
cell-substrate adhesion (GO:0031589)	185	22	8.85	+	2.49	0.000269	0.0293
cognition (GO:0050890)	321	38	15.36	+	2.47	2.22e-06	0.000556
regulation of monoatomic ion transmembrane transport (GO:0034765)	474	56	22.68	+	2.47	5.23e-09	3.25e-06
signal release (GO:0023061)	188	22	8.99	+	2.45	0.000309	0.0324
regulation of monoatomic cation transmembrane transport (GO:1904062)	340	39	16.27	+	2.4	2.38e-06	0.000577
regulation of synapse organization (GO:0050807)	236	27	11.29	+	2.39	8.09e-05	0.0106
cell junction organization (GO:0034330)	531	60	25.4	+	2.36	9.3e-09	5.16e-06
exocytosis (GO:0006887)	239	27	11.43	+	2.36	0.000144	0.0176
cellular response to metal ion (GO:0071248)	204	23	9.76	+	2.36	0.00033	0.0339
regulation of transmembrane transport (GO:0034762)	597	67	28.56	+	2.35	1.15e-09	9.91e-07
regulation of synapse structure or activity (GO:0050803)	241	27	11.53	+	2.34	0.000152	0.0182
calcium ion transmembrane transport (GO:0070588)	215	24	10.29	+	2.33	0.000428	0.0423
regulation of transmembrane transporter activity (GO:0022898)	283	31	13.54	+	2.29	5.55e-05	0.00777
regulation of monoatomic ion transport (GO:0043269)	592	64	28.32	+	2.26	1.06e-08	5.7e-06
regulation of monoatomic ion transmembrane transporter activity (GO:0032412)	271	29	12.96	+	2.24	0.000135	0.0168
regulation of transporter activity (GO:0032409)	300	32	14.35	+	2.23	8.35e-05	0.0107
calcium ion transport (GO:0006816)	265	28	12.68	+	2.21	0.000314	0.0327
response to salt (GO:1902074)	389	41	18.61	+	2.2	1.02e-05	0.00204
response to metal ion (GO:0010038)	372	39	17.8	+	2.19	1.98e-05	0.00335
cell junction assembly (GO:0034329)	283	29	13.54	+	2.14	0.000297	0.0315
regulation of metal ion transport (GO:0010959)	410	42	19.61	+	2.14	1.73e-05	0.00302
extracellular matrix organization (GO:0030198)	276	28	13.2	+	2.12	0.000432	0.0425
extracellular structure organization (GO:0043062)	277	28	13.25	+	2.11	0.000449	0.0435
monoatomic ion transmembrane transport (GO:0034220)	822	83	39.33	+	2.11	1.48e-09	1.15e-06
external encapsulating structure organization (GO:0045229)	279	28	13.35	+	2.1	0.000484	0.0456
cell-cell adhesion (GO:0098609)	543	54	25.98	+	2.08	2e-06	0.000516
metal ion transport (GO:0030001)	641	62	30.67	+	2.02	7.72e-07	0.000222
monoatomic cation transmembrane transport (GO:0098655)	656	63	31.38	+	2.01	6.91e-07	0.000202
inorganic cation transmembrane transport (GO:0098662)	637	61	30.47	+	2	1.2e-06	0.000326
cell morphogenesis involved in neuron differentiation (GO:0048667)	450	43	21.53	+	2	6.6e-05	0.00907
cell adhesion (GO:0007155)	967	92	46.26	+	1.99	2.46e-09	1.82e-06
cell-cell signaling (GO:0007267)	1092	103	52.24	+	1.97	4.97e-10	4.83e-07
inorganic ion transmembrane transport (GO:0098660)	735	69	35.16	+	1.96	4.41e-07	0.000137
regulation of neuron projection development (GO:0010975)	450	42	21.53	+	1.95	0.000107	0.0135
export from cell (GO:0140352)	483	45	23.11	+	1.95	7.45e-05	0.00988
regulation of system process (GO:0044057)	569	53	27.22	+	1.95	1.39e-05	0.00263
secretion by cell (GO:0032940)	420	39	20.09	+	1.94	0.000243	0.0275
neuron projection development (GO:0031175)	700	64	33.49	+	1.91	3.35e-06	0.000788
response to inorganic substance (GO:0010035)	539	49	25.79	+	1.9	5.09e-05	0.00725
neurogenesis (GO:0022008)	1321	120	63.2	+	1.9	9.84e-11	1.18e-07
axon development (GO:0061564)	430	39	20.57	+	1.9	0.000303	0.032
neuron development (GO:0048666)	864	78	41.33	+	1.89	3.65e-07	0.000118
import into cell (GO:0098657)	723	65	34.59	+	1.88	4.74e-06	0.00102
monoatomic ion transport (GO:0006811)	994	89	47.55	+	1.87	8.05e-08	3.29e-05
monoatomic cation transport (GO:0006812)	792	70	37.89	+	1.85	3.62e-06	0.00084
transmembrane transport (GO:0055085)	1250	110	59.8	+	1.84	3.72e-09	2.62e-06
neuron differentiation (GO:0030182)	1081	94	51.72	+	1.82	1.15e-07	4.14e-05
cell morphogenesis involved in differentiation (GO:0000904)	522	45	24.97	+	1.8	0.000319	0.033
generation of neurons (GO:0048699)	1151	99	55.07	+	1.8	8.35e-08	3.33e-05
actin filament-based process (GO:0030029)	605	50	28.94	+	1.73	0.000393	0.0394
nervous system development (GO:0007399)	2233	183	106.83	+	1.71	2.73e-12	8.49e-09
regulation of transport (GO:0051049)	1776	145	84.97	+	1.71	1.33e-09	1.08e-06
plasma membrane bounded cell projection organization (GO:0120036)	1148	93	54.92	+	1.69	2.28e-06	0.000561
regulation of biological quality (GO:0065008)	2934	237	140.37	+	1.69	1.91e-15	2.97e-11
regulation of locomotion (GO:0040012)	1036	82	49.56	+	1.65	2.4e-05	0.00372
head development (GO:0060322)	847	67	40.52	+	1.65	0.000129	0.0162
cell projection organization (GO:0030030)	1195	94	57.17	+	1.64	6.7e-06	0.00139
central nervous system development (GO:0007417)	1069	84	51.14	+	1.64	2.29e-05	0.00367
brain development (GO:0007420)	798	62	38.18	+	1.62	0.000423	0.0421
regulation of cell motility (GO:2000145)	991	75	47.41	+	1.58	0.000208	0.0241
animal organ morphogenesis (GO:0009887)	991	74	47.41	+	1.56	0.000373	0.0378
regulation of localization (GO:0032879)	2131	157	101.95	+	1.54	1.39e-07	4.9e-05
system development (GO:0048731)	3553	261	169.98	+	1.54	1.74e-12	6.75e-09
multicellular organism development (GO:0007275)	3966	285	189.74	+	1.5	1.3e-12	6.75e-09
cell development (GO:0048468)	2185	153	104.53	+	1.46	3.63e-06	0.00083
regulation of signaling (GO:0023051)	3396	235	162.47	+	1.45	7.62e-09	4.38e-06
regulation of cell communication (GO:0010646)	3405	234	162.9	+	1.44	1.68e-08	8.16e-06
system process (GO:0003008)	2080	142	99.51	+	1.43	3.39e-05	0.00496
transport (GO:0006810)	3774	257	180.55	+	1.42	5.22e-09	3.38e-06
cell differentiation (GO:0030154)	3590	244	171.75	+	1.42	1.59e-08	7.99e-06
cellular developmental process (GO:0048869)	3614	244	172.9	+	1.41	2.83e-08	1.29e-05
establishment of localization (GO:0051234)	3943	263	188.64	+	1.39	1.92e-08	9.05e-06
anatomical structure development (GO:0048856)	5201	342	248.82	+	1.37	1.18e-10	1.3e-07
localization (GO:0051179)	4507	296	215.62	+	1.37	5.88e-09	3.51e-06
regulation of multicellular organismal process (GO:0051239)	2983	194	142.71	+	1.36	1.44e-05	0.0027
animal organ development (GO:0048513)	2925	190	139.94	+	1.36	1.88e-05	0.00325
anatomical structure morphogenesis (GO:0009653)	2244	144	107.36	+	1.34	0.000481	0.0458
developmental process (GO:0032502)	5702	360	272.79	+	1.32	3.76e-09	2.54e-06
multicellular organismal process (GO:0032501)	6713	422	321.16	+	1.31	6.2e-11	9.63e-08
regulation of signal transduction (GO:0009966)	2992	187	143.14	+	1.31	0.000189	0.0222
cell communication (GO:0007154)	5278	313	252.51	+	1.24	2.54e-05	0.0039
signaling (GO:0023052)	5119	299	244.9	+	1.22	0.000143	0.0176
regulation of biological process (GO:0050789)	11806	651	564.81	+	1.15	4.77e-08	2.06e-05
biological regulation (GO:0065007)	12228	674	585	+	1.15	1.19e-08	6.14e-06
response to stimulus (GO:0050896)	8243	450	394.35	+	1.14	0.000476	0.0456
regulation of cellular process (GO:0050794)	11039	602	528.12	+	1.14	3.84e-06	0.000852
cellular process (GO:0009987)	14672	766	701.92	+	1.09	7.12e-06	0.00145
biological_process (GO:0008150)	17812	891	852.15	+	1.05	0.000256	0.0288
metabolic process (GO:0008152)	8086	324	386.84	-	0.84	5.88e-05	0.00816
organic substance metabolic process (GO:0071704)	7653	300	366.13	-	0.82	1.72e-05	0.00303
primary metabolic process (GO:0044238)	7165	280	342.78	-	0.82	3.25e-05	0.00481
cellular metabolic process (GO:0044237)	5828	227	278.82	-	0.81	0.000281	0.0303
nitrogen compound metabolic process (GO:0006807)	6614	248	316.42	-	0.78	3.65e-06	0.000822
macromolecule metabolic process (GO:0043170)	5887	208	281.64	-	0.74	2.08e-07	7.17e-05
Unclassified (UNCLASSIFIED)	2777	94	132.85	-	0.71	0.000256	0.0286
organic cyclic compound metabolic process (GO:1901360)	3258	107	155.87	-	0.69	1.52e-05	0.00281
cellular aromatic compound metabolic process (GO:0006725)	3016	98	144.29	-	0.68	2.3e-05	0.00364
cellular nitrogen compound metabolic process (GO:0034641)	3347	103	160.12	-	0.64	4.53e-07	0.000138
heterocycle metabolic process (GO:0046483)	2972	89	142.18	-	0.63	6.69e-07	0.0002
nucleobase-containing compound metabolic process (GO:0006139)	2796	83	133.76	-	0.62	1.17e-06	0.000324
gene expression (GO:0010467)	1827	44	87.41	-	0.5	2.88e-07	9.71e-05
RNA metabolic process (GO:0016070)	1662	40	79.51	-	0.5	1.12e-06	0.000315
protein modification by small protein conjugation or removal (GO:0070647)	859	20	41.1	-	0.49	0.000487	0.0455
nucleic acid metabolic process (GO:0090304)	2281	52	109.13	-	0.48	6.1e-10	5.57e-07
mRNA metabolic process (GO:0016071)	622	12	29.76	-	0.4	0.000454	0.0438
chromatin organization (GO:0006325)	734	13	35.12	-	0.37	3.51e-05	0.00509
protein-DNA complex organization (GO:0071824)	820	14	39.23	-	0.36	6.16e-06	0.00129
DNA metabolic process (GO:0006259)	774	13	37.03	-	0.35	1.11e-05	0.00218
RNA processing (GO:0006396)	882	13	42.2	-	0.31	2.9e-07	9.59e-05
sensory perception of chemical stimulus (GO:0007606)	549	7	26.26	-	0.27	1.94e-05	0.0033
ncRNA metabolic process (GO:0034660)	527	6	25.21	-	0.24	1.23e-05	0.00236
sensory perception of smell (GO:0007608)	470	5	22.49	-	0.22	2.88e-05	0.00434
ncRNA processing (GO:0034470)	423	4	20.24	-	0.2	3.14e-05	0.00468
ribonucleoprotein complex biogenesis (GO:0022613)	457	4	21.86	-	0.18	7.87e-06	0.00159
translation (GO:0006412)	390	3	18.66	-	0.16	2.39e-05	0.00374
ribosome biogenesis (GO:0042254)	312	2	14.93	-	0.13	9.95e-05	0.0127
detection of chemical stimulus (GO:0009593)	524	3	25.07	-	0.12	1.13e-07	4.29e-05
detection of chemical stimulus involved in sensory perception of smell (GO:0050911)	443	2	21.19	-	0.09	4.14e-07	0.000131
detection of chemical stimulus involved in sensory perception (GO:0050907)	491	2	23.49	-	0.09	4.22e-08	1.87e-05
RNA modification (GO:0009451)	181	0	8.66	-	< 0.01	0.000443	0.0433

## Sheet: VPA+SFN Down
Analysis Type:	PANTHER Overrepresentation Test (Released 20230705)
Annotation Version and Release Date:	GO Ontology database DOI: 10.5281/zenodo.7942786 Released 2023-05-10
Analyzed List:	VPA+SFN Down DEGs (Homo sapiens)
Reference List:	Homo sapiens (all genes in database)
Test Type:	FISHER
Correction:	FDR
GO biological process complete	Homo sapiens - REFLIST (20589)	VPA+SFN Down DEGs (756)	VPA+SFN Down DEGs (expected)	VPA+SFN Down DEGs (over/under)	VPA+SFN Down DEGs (fold Enrichment)	VPA+SFN Down DEGs (raw P-value)	VPA+SFN Down DEGs (FDR)
negative regulation of hippo signaling (GO:0035331)	13	5	0.48	+	10.47	0.000321	0.0308
secondary alcohol biosynthetic process (GO:1902653)	37	11	1.36	+	8.1	6.98e-07	0.000181
cholesterol biosynthetic process (GO:0006695)	37	11	1.36	+	8.1	6.98e-07	0.000178
sterol biosynthetic process (GO:0016126)	44	12	1.62	+	7.43	4.76e-07	0.00013
acetyl-CoA metabolic process (GO:0006084)	29	7	1.06	+	6.57	0.000231	0.0233
positive regulation of myoblast differentiation (GO:0045663)	44	10	1.62	+	6.19	1.71e-05	0.00291
neuroepithelial cell differentiation (GO:0060563)	31	7	1.14	+	6.15	0.000329	0.0313
regulation of transcription by RNA polymerase I (GO:0006356)	49	9	1.8	+	5	0.000188	0.0199
tRNA modification (GO:0006400)	95	14	3.49	+	4.01	3.09e-05	0.00461
regulation of myoblast differentiation (GO:0045661)	75	11	2.75	+	3.99	0.000223	0.0226
alcohol biosynthetic process (GO:0046165)	94	13	3.45	+	3.77	0.000105	0.0119
internal peptidyl-lysine acetylation (GO:0018393)	94	13	3.45	+	3.77	0.000105	0.0118
internal protein amino acid acetylation (GO:0006475)	96	13	3.52	+	3.69	0.000127	0.0142
peptidyl-lysine acetylation (GO:0018394)	97	13	3.56	+	3.65	0.00014	0.0153
cholesterol metabolic process (GO:0008203)	121	16	4.44	+	3.6	2.87e-05	0.00449
regulation of mRNA splicing, via spliceosome (GO:0048024)	106	14	3.89	+	3.6	9.02e-05	0.0106
G1/S transition of mitotic cell cycle (GO:0000082)	84	11	3.08	+	3.57	0.000534	0.0456
neural tube closure (GO:0001843)	93	12	3.41	+	3.51	0.000342	0.0322
RNA methylation (GO:0001510)	93	12	3.41	+	3.51	0.000342	0.032
neural tube development (GO:0021915)	163	21	5.99	+	3.51	2.47e-06	0.000526
tube closure (GO:0060606)	94	12	3.45	+	3.48	0.000373	0.0341
sterol metabolic process (GO:0016125)	135	17	4.96	+	3.43	2.87e-05	0.00445
secondary alcohol metabolic process (GO:1902652)	131	16	4.81	+	3.33	6.8e-05	0.00858
RNA modification (GO:0009451)	181	22	6.65	+	3.31	3.4e-06	0.000677
primary neural tube formation (GO:0014020)	99	12	3.64	+	3.3	0.00057	0.0476
regulation of mRNA processing (GO:0050684)	134	16	4.92	+	3.25	8.66e-05	0.0103
regulation of osteoblast differentiation (GO:0045667)	127	15	4.66	+	3.22	0.000159	0.017
regulation of DNA repair (GO:0006282)	214	25	7.86	+	3.18	1.44e-06	0.000318
protein acetylation (GO:0006473)	120	14	4.41	+	3.18	0.000292	0.0286
positive regulation of DNA repair (GO:0045739)	129	15	4.74	+	3.17	0.000186	0.0198
regulation of DNA replication (GO:0006275)	130	15	4.77	+	3.14	0.000201	0.0208
hindbrain development (GO:0030902)	159	18	5.84	+	3.08	6.03e-05	0.00781
regulation of double-strand break repair (GO:2000779)	134	15	4.92	+	3.05	0.000271	0.0268
epithelial tube formation (GO:0072175)	135	15	4.96	+	3.03	0.000291	0.0286
tRNA processing (GO:0008033)	136	15	4.99	+	3	0.000313	0.0302
embryonic epithelial tube formation (GO:0001838)	127	14	4.66	+	3	0.000493	0.0428
mRNA catabolic process (GO:0006402)	128	14	4.7	+	2.98	0.000529	0.0454
negative regulation of canonical Wnt signaling pathway (GO:0090090)	138	15	5.07	+	2.96	0.000361	0.0333
osteoblast differentiation (GO:0001649)	141	15	5.18	+	2.9	0.000444	0.0394
epigenetic regulation of gene expression (GO:0040029)	190	20	6.98	+	2.87	6.11e-05	0.00785
negative regulation of Wnt signaling pathway (GO:0030178)	172	18	6.32	+	2.85	0.00015	0.0163
sulfur compound biosynthetic process (GO:0044272)	144	15	5.29	+	2.84	0.000543	0.0456
regulation of lipid biosynthetic process (GO:0046890)	177	18	6.5	+	2.77	0.000208	0.0212
protein acylation (GO:0043543)	160	16	5.87	+	2.72	0.000543	0.0458
regulation of RNA splicing (GO:0043484)	183	18	6.72	+	2.68	0.000302	0.0293
regulation of DNA metabolic process (GO:0051052)	532	51	19.53	+	2.61	3.56e-09	1.84e-06
positive regulation of DNA metabolic process (GO:0051054)	305	29	11.2	+	2.59	1.45e-05	0.00249
ncRNA processing (GO:0034470)	423	40	15.53	+	2.58	2.64e-07	7.59e-05
ncRNA metabolic process (GO:0034660)	527	48	19.35	+	2.48	5.52e-08	1.86e-05
peptidyl-lysine modification (GO:0018205)	256	23	9.4	+	2.45	0.000203	0.0209
epithelial tube morphogenesis (GO:0060562)	316	28	11.6	+	2.41	4.54e-05	0.00618
rRNA metabolic process (GO:0016072)	249	22	9.14	+	2.41	0.000332	0.0315
methylation (GO:0032259)	284	25	10.43	+	2.4	0.00013	0.0144
regulation of Wnt signaling pathway (GO:0030111)	334	29	12.26	+	2.36	6.98e-05	0.00874
ossification (GO:0001503)	288	25	10.57	+	2.36	0.000154	0.0166
steroid metabolic process (GO:0008202)	261	22	9.58	+	2.3	0.00054	0.0458
regulation of mRNA metabolic process (GO:1903311)	300	25	11.02	+	2.27	0.000351	0.0327
morphogenesis of an epithelium (GO:0002009)	458	38	16.82	+	2.26	1.04e-05	0.0019
RNA processing (GO:0006396)	882	73	32.39	+	2.25	8.2e-10	5.31e-07
regulation of translation (GO:0006417)	429	35	15.75	+	2.22	3.19e-05	0.00472
chordate embryonic development (GO:0043009)	661	53	24.27	+	2.18	4.48e-07	0.000124
ribosome biogenesis (GO:0042254)	312	25	11.46	+	2.18	0.000502	0.0433
post-transcriptional regulation of gene expression (GO:0010608)	518	41	19.02	+	2.16	1.22e-05	0.00215
mRNA metabolic process (GO:0016071)	622	49	22.84	+	2.15	1.93e-06	0.000423
ribonucleoprotein complex biogenesis (GO:0022613)	457	36	16.78	+	2.15	5.62e-05	0.00733
embryo development ending in birth or egg hatching (GO:0009792)	683	53	25.08	+	2.11	1.17e-06	0.000268
tissue morphogenesis (GO:0048729)	570	44	20.93	+	2.1	1.08e-05	0.00196
mRNA processing (GO:0006397)	459	35	16.85	+	2.08	0.000105	0.012
regulation of cellular response to stress (GO:0080135)	643	49	23.61	+	2.08	4.76e-06	0.000913
RNA splicing (GO:0008380)	381	29	13.99	+	2.07	0.000394	0.0356
regulation of amide metabolic process (GO:0034248)	488	37	17.92	+	2.06	9.78e-05	0.0113
chromatin remodeling (GO:0006338)	597	44	21.92	+	2.01	2.94e-05	0.00448
small molecule biosynthetic process (GO:0044283)	461	33	16.93	+	1.95	0.000488	0.0426
lipid biosynthetic process (GO:0008610)	606	43	22.25	+	1.93	8.54e-05	0.0102
chromatin organization (GO:0006325)	734	52	26.95	+	1.93	1.81e-05	0.00302
regulation of cell cycle process (GO:0010564)	725	51	26.62	+	1.92	2.54e-05	0.00407
negative regulation of gene expression (GO:0010629)	955	67	35.07	+	1.91	1.34e-06	0.000302
carbohydrate derivative biosynthetic process (GO:1901137)	601	42	22.07	+	1.9	0.000189	0.0199
organophosphate biosynthetic process (GO:0090407)	547	38	20.09	+	1.89	0.000367	0.0337
RNA metabolic process (GO:0016070)	1662	114	61.03	+	1.87	4.22e-10	3.12e-07
cell population proliferation (GO:0008283)	729	50	26.77	+	1.87	6.34e-05	0.00807
nucleic acid metabolic process (GO:0090304)	2281	156	83.76	+	1.86	1.06e-13	1.49e-10
protein-DNA complex organization (GO:0071824)	820	54	30.11	+	1.79	7.45e-05	0.00904
nucleobase-containing compound metabolic process (GO:0006139)	2796	184	102.67	+	1.79	1.04e-14	2.31e-11
organophosphate metabolic process (GO:0019637)	902	58	33.12	+	1.75	7.38e-05	0.00903
heterocycle metabolic process (GO:0046483)	2972	191	109.13	+	1.75	2.14e-14	4.15e-11
organic cyclic compound metabolic process (GO:1901360)	3258	207	119.63	+	1.73	3.52e-15	9.12e-12
cellular aromatic compound metabolic process (GO:0006725)	3016	191	110.74	+	1.72	7.27e-14	1.13e-10
DNA metabolic process (GO:0006259)	774	49	28.42	+	1.72	0.000474	0.0416
positive regulation of cellular biosynthetic process (GO:0031328)	2022	127	74.25	+	1.71	7.7e-09	3.32e-06
regulation of cell cycle (GO:0051726)	1120	70	41.12	+	1.7	3.31e-05	0.00485
positive regulation of biosynthetic process (GO:0009891)	2081	130	76.41	+	1.7	5.75e-09	2.71e-06
positive regulation of nucleobase-containing compound metabolic process (GO:0045935)	2052	128	75.35	+	1.7	9.63e-09	3.84e-06
regulation of cell differentiation (GO:0045595)	1558	97	57.21	+	1.7	7.52e-07	0.000182
cellular nitrogen compound metabolic process (GO:0034641)	3347	208	122.9	+	1.69	2.33e-14	4.03e-11
positive regulation of cell differentiation (GO:0045597)	857	53	31.47	+	1.68	0.000444	0.0396
regulation of developmental process (GO:0050793)	2462	151	90.4	+	1.67	7.61e-10	5.37e-07
positive regulation of macromolecule biosynthetic process (GO:0010557)	1942	119	71.31	+	1.67	7.89e-08	2.5e-05
positive regulation of RNA metabolic process (GO:0051254)	1856	113	68.15	+	1.66	2.51e-07	7.36e-05
positive regulation of DNA-templated transcription (GO:0045893)	1716	104	63.01	+	1.65	1.08e-06	0.000255
positive regulation of RNA biosynthetic process (GO:1902680)	1723	104	63.27	+	1.64	1.16e-06	0.00027
gene expression (GO:0010467)	1827	110	67.08	+	1.64	5.93e-07	0.000156
carbohydrate derivative metabolic process (GO:1901135)	982	59	36.06	+	1.64	0.000387	0.0351
regulation of multicellular organismal development (GO:2000026)	1401	84	51.44	+	1.63	2.13e-05	0.00348
positive regulation of developmental process (GO:0051094)	1319	79	48.43	+	1.63	3.51e-05	0.00505
cell cycle (GO:0007049)	1270	75	46.63	+	1.61	9.28e-05	0.0108
macromolecule modification (GO:0043412)	2725	160	100.06	+	1.6	3.9e-09	1.95e-06
negative regulation of cellular biosynthetic process (GO:0031327)	1601	93	58.79	+	1.58	2.01e-05	0.00331
negative regulation of nucleobase-containing compound metabolic process (GO:0045934)	1568	91	57.57	+	1.58	2.98e-05	0.0045
negative regulation of RNA metabolic process (GO:0051253)	1451	84	53.28	+	1.58	7.3e-05	0.00899
positive regulation of cellular metabolic process (GO:0031325)	2976	171	109.27	+	1.56	4.05e-09	1.96e-06
biosynthetic process (GO:0009058)	2648	152	97.23	+	1.56	4.69e-08	1.62e-05
negative regulation of cellular metabolic process (GO:0031324)	2217	127	81.41	+	1.56	1.03e-06	0.000246
small molecule metabolic process (GO:0044281)	1676	96	61.54	+	1.56	2.85e-05	0.00452
negative regulation of macromolecule biosynthetic process (GO:0010558)	1560	89	57.28	+	1.55	7.02e-05	0.00872
positive regulation of nitrogen compound metabolic process (GO:0051173)	3121	178	114.6	+	1.55	3.1e-09	1.72e-06
negative regulation of biosynthetic process (GO:0009890)	1650	94	60.59	+	1.55	4.52e-05	0.00621
regulation of cell population proliferation (GO:0042127)	1674	95	61.47	+	1.55	3.92e-05	0.00558
negative regulation of macromolecule metabolic process (GO:0010605)	2755	156	101.16	+	1.54	7.71e-08	2.5e-05
negative regulation of DNA-templated transcription (GO:0045892)	1327	75	48.73	+	1.54	0.000412	0.0369
negative regulation of RNA biosynthetic process (GO:1902679)	1341	75	49.24	+	1.52	0.00045	0.0397
organic substance biosynthetic process (GO:1901576)	2585	144	94.92	+	1.52	7e-07	0.000173
negative regulation of metabolic process (GO:0009892)	2985	166	109.61	+	1.51	6.66e-08	2.2e-05
negative regulation of nitrogen compound metabolic process (GO:0051172)	2376	132	87.24	+	1.51	2.84e-06	0.00058
regulation of cellular biosynthetic process (GO:0031326)	4068	225	149.37	+	1.51	1.41e-10	1.22e-07
cellular metabolic process (GO:0044237)	5828	322	214	+	1.5	2.34e-16	9.1e-13
regulation of biosynthetic process (GO:0009889)	4177	230	153.37	+	1.5	1.16e-10	1.06e-07
phosphate-containing compound metabolic process (GO:0006796)	1817	100	66.72	+	1.5	9.43e-05	0.0109
phosphorus metabolic process (GO:0006793)	1843	101	67.67	+	1.49	8.21e-05	0.00989
regulation of macromolecule biosynthetic process (GO:0010556)	3961	217	145.44	+	1.49	7.88e-10	5.32e-07
cellular biosynthetic process (GO:0044249)	2228	122	81.81	+	1.49	1.43e-05	0.0025
protein modification process (GO:0036211)	2511	136	92.2	+	1.48	6.39e-06	0.00118
regulation of nucleobase-containing compound metabolic process (GO:0019219)	4051	218	148.75	+	1.47	3.43e-09	1.84e-06
regulation of RNA metabolic process (GO:0051252)	3766	202	138.28	+	1.46	2.21e-08	8.18e-06
protein-containing complex organization (GO:0043933)	1984	106	72.85	+	1.46	0.000139	0.0153
nitrogen compound metabolic process (GO:0006807)	6614	353	242.86	+	1.45	3.46e-16	1.08e-12
regulation of cellular component organization (GO:0051128)	2439	130	89.56	+	1.45	2.36e-05	0.00382
nervous system development (GO:0007399)	2233	119	81.99	+	1.45	5.5e-05	0.0073
positive regulation of metabolic process (GO:0009893)	3825	203	140.45	+	1.45	4.59e-08	1.62e-05
primary metabolic process (GO:0044238)	7165	379	263.09	+	1.44	2.47e-17	3.84e-13
regulation of protein metabolic process (GO:0051246)	2462	130	90.4	+	1.44	3.34e-05	0.00485
macromolecule metabolic process (GO:0043170)	5887	310	216.16	+	1.43	9.24e-13	1.2e-09
positive regulation of macromolecule metabolic process (GO:0010604)	3514	184	129.03	+	1.43	6.99e-07	0.000175
regulation of gene expression (GO:0010468)	4888	254	179.48	+	1.42	1.94e-09	1.21e-06
regulation of DNA-templated transcription (GO:0006355)	3450	179	126.68	+	1.41	2.03e-06	0.000437
regulation of cellular metabolic process (GO:0031323)	5482	284	201.29	+	1.41	1.12e-10	1.09e-07
negative regulation of biological process (GO:0048519)	5320	275	195.34	+	1.41	3.86e-10	3e-07
negative regulation of cellular process (GO:0048523)	4705	243	172.76	+	1.41	1.01e-08	3.93e-06
organic substance metabolic process (GO:0071704)	7653	395	281.01	+	1.41	1.78e-16	9.21e-13
regulation of RNA biosynthetic process (GO:2001141)	3473	179	127.52	+	1.4	2.77e-06	0.000574
regulation of primary metabolic process (GO:0080090)	5825	299	213.89	+	1.4	7.97e-11	8.25e-08
metabolic process (GO:0008152)	8086	414	296.91	+	1.39	3.73e-17	2.89e-13
regulation of nitrogen compound metabolic process (GO:0051171)	5646	289	207.31	+	1.39	2.77e-10	2.26e-07
regulation of multicellular organismal process (GO:0051239)	2983	152	109.53	+	1.39	4.24e-05	0.00594
regulation of macromolecule metabolic process (GO:0060255)	6188	315	227.21	+	1.39	3.37e-11	3.74e-08
regulation of signal transduction (GO:0009966)	2992	152	109.86	+	1.38	4.39e-05	0.00609
regulation of metabolic process (GO:0019222)	6719	341	246.71	+	1.38	2.57e-12	3.07e-09
positive regulation of cellular process (GO:0048522)	5511	277	202.36	+	1.37	6.13e-09	2.8e-06
regulation of signaling (GO:0023051)	3396	170	124.7	+	1.36	2.91e-05	0.00447
regulation of cell communication (GO:0010646)	3405	169	125.03	+	1.35	4.63e-05	0.00619
system development (GO:0048731)	3553	176	130.46	+	1.35	3.99e-05	0.00563
positive regulation of biological process (GO:0048518)	6219	305	228.35	+	1.34	6.36e-09	2.82e-06
regulation of response to stimulus (GO:0048583)	3960	192	145.41	+	1.32	4.54e-05	0.00613
multicellular organism development (GO:0007275)	3966	192	145.63	+	1.32	5.55e-05	0.00731
organonitrogen compound metabolic process (GO:1901564)	4857	235	178.34	+	1.32	3.9e-06	0.000758
cellular component organization or biogenesis (GO:0071840)	5774	279	212.01	+	1.32	2.12e-07	6.33e-05
protein metabolic process (GO:0019538)	3813	181	140.01	+	1.29	0.000252	0.0253
cellular component organization (GO:0016043)	5560	262	204.16	+	1.28	5.63e-06	0.00107
regulation of biological process (GO:0050789)	11806	503	433.5	+	1.16	3.98e-07	0.000112
regulation of cellular process (GO:0050794)	11039	470	405.34	+	1.16	3.3e-06	0.000666
biological regulation (GO:0065007)	12228	513	449	+	1.14	2.72e-06	0.000571
cellular process (GO:0009987)	14672	612	538.74	+	1.14	2.23e-09	1.28e-06
biological_process (GO:0008150)	17812	705	654.03	+	1.08	7.86e-09	3.3e-06
immune response (GO:0006955)	1649	34	60.55	-	0.56	0.000198	0.0207
nervous system process (GO:0050877)	1462	29	53.68	-	0.54	0.000264	0.0263
Unclassified (UNCLASSIFIED)	2777	51	101.97	-	0.5	7.86e-09	3.21e-06
G protein-coupled receptor signaling pathway (GO:0007186)	1230	19	45.16	-	0.42	1.73e-05	0.00293
sensory perception (GO:0007600)	994	9	36.5	-	0.25	9.94e-08	3.09e-05
adaptive immune response (GO:0002250)	672	5	24.67	-	0.2	3.81e-06	0.000749
detection of stimulus (GO:0051606)	686	4	25.19	-	0.16	5.08e-07	0.000136
sensory perception of chemical stimulus (GO:0007606)	549	3	20.16	-	0.15	6.08e-06	0.00114
sensory perception of smell (GO:0007608)	470	2	17.26	-	0.12	1.19e-05	0.00213
detection of chemical stimulus involved in sensory perception of smell (GO:0050911)	443	0	16.27	-	< 0.01	1.64e-07	5e-05
detection of chemical stimulus involved in sensory perception (GO:0050907)	491	0	18.03	-	< 0.01	3.5e-08	1.26e-05
detection of stimulus involved in sensory perception (GO:0050906)	565	0	20.75	-	< 0.01	2.1e-09	1.26e-06
detection of chemical stimulus (GO:0009593)	524	0	19.24	-	< 0.01	1.07e-08	4.05e-06

## Sheet: VPA+SFN Up
Analysis Type:	PANTHER Overrepresentation Test (Released 20230705)
Annotation Version and Release Date:	GO Ontology database DOI: 10.5281/zenodo.7942786 Released 2023-05-10
Analyzed List:	VPA+SFN Up DEGs (Homo sapiens)
Reference List:	Homo sapiens (all genes in database)
Test Type:	FISHER
Correction:	FDR
GO biological process complete	Homo sapiens - REFLIST (20589)	VPA+SFN Up DEGs (1147)	VPA+SFN Up DEGs (expected)	VPA+SFN Up DEGs (over/under)	VPA+SFN Up DEGs (fold Enrichment)	VPA+SFN Up DEGs (raw P-value)	VPA+SFN Up DEGs (FDR)
regulation of synaptic vesicle membrane organization (GO:1901632)	12	7	0.67	+	10.47	3.22e-05	0.00387
regulation of synaptic vesicle fusion to presynaptic active zone membrane (GO:0031630)	12	7	0.67	+	10.47	3.22e-05	0.00384
actin filament network formation (GO:0051639)	9	5	0.5	+	9.97	0.000544	0.0363
spontaneous synaptic transmission (GO:0098814)	9	5	0.5	+	9.97	0.000544	0.0361
positive regulation of neurotransmitter secretion (GO:0001956)	15	6	0.84	+	7.18	0.000583	0.0377
regulation of presynaptic membrane potential (GO:0099505)	30	12	1.67	+	7.18	1.11e-06	0.000228
calcium ion-regulated exocytosis of neurotransmitter (GO:0048791)	18	7	1	+	6.98	0.000232	0.0191
cell migration in hindbrain (GO:0021535)	16	6	0.89	+	6.73	0.000766	0.0461
maintenance of synapse structure (GO:0099558)	30	10	1.67	+	5.98	3.2e-05	0.00388
positive regulation of neurotransmitter transport (GO:0051590)	21	7	1.17	+	5.98	0.000498	0.0341
regulation of vesicle fusion (GO:0031338)	24	8	1.34	+	5.98	0.000198	0.0173
postsynaptic membrane organization (GO:0001941)	28	8	1.56	+	5.13	0.000473	0.0331
cell junction maintenance (GO:0034331)	49	13	2.73	+	4.76	1.7e-05	0.00228
signaling receptor ligand precursor processing (GO:0140448)	39	10	2.17	+	4.6	0.000201	0.0174
regulation of calcium ion-dependent exocytosis (GO:0017158)	39	10	2.17	+	4.6	0.000201	0.0174
peptide hormone processing (GO:0016486)	36	9	2.01	+	4.49	0.000487	0.0336
antigen processing and presentation of peptide antigen via MHC class I (GO:0002474)	37	9	2.06	+	4.37	0.000578	0.0379
regulation of dopamine secretion (GO:0014059)	37	9	2.06	+	4.37	0.000578	0.0377
synaptic vesicle exocytosis (GO:0016079)	62	15	3.45	+	4.34	1.01e-05	0.00148
cell communication involved in cardiac conduction (GO:0086065)	43	10	2.4	+	4.17	0.000394	0.0293
prostaglandin metabolic process (GO:0006693)	39	9	2.17	+	4.14	0.0008	0.0473
prostanoid metabolic process (GO:0006692)	39	9	2.17	+	4.14	0.0008	0.0471
neurotransmitter secretion (GO:0007269)	87	20	4.85	+	4.13	7.09e-07	0.000155
signal release from synapse (GO:0099643)	87	20	4.85	+	4.13	7.09e-07	0.000153
calcium-ion regulated exocytosis (GO:0017156)	48	11	2.67	+	4.11	0.000228	0.019
regulation of endothelial cell apoptotic process (GO:2000351)	49	11	2.73	+	4.03	0.000266	0.0211
modulation of excitatory postsynaptic potential (GO:0098815)	45	10	2.51	+	3.99	0.000537	0.036
neurotransmitter transport (GO:0006836)	141	30	7.86	+	3.82	6.06e-09	2.41e-06
protein localization to synapse (GO:0035418)	63	13	3.51	+	3.7	0.000158	0.0145
heterophilic cell-cell adhesion via plasma membrane cell adhesion molecules (GO:0007157)	54	11	3.01	+	3.66	0.000546	0.0361
protein localization to cell junction (GO:1902414)	89	18	4.96	+	3.63	1.18e-05	0.00165
cellular component maintenance (GO:0043954)	65	13	3.62	+	3.59	0.000207	0.0177
regulation of cytosolic calcium ion concentration (GO:0051480)	62	12	3.45	+	3.47	0.000465	0.0329
regulation of postsynaptic membrane potential (GO:0060078)	105	20	5.85	+	3.42	8.59e-06	0.00127
regulation of regulated secretory pathway (GO:1903305)	132	25	7.35	+	3.4	7.39e-07	0.000157
exocytic process (GO:0140029)	69	13	3.84	+	3.38	0.000344	0.0265
positive regulation of exocytosis (GO:0045921)	81	15	4.51	+	3.32	0.000147	0.0138
antigen processing and presentation of peptide antigen (GO:0048002)	71	13	3.96	+	3.29	0.000438	0.0316
vesicle-mediated transport in synapse (GO:0099003)	153	28	8.52	+	3.29	3.02e-07	7.69e-05
regulation of synaptic plasticity (GO:0048167)	197	36	10.97	+	3.28	6.64e-09	2.51e-06
synaptic vesicle cycle (GO:0099504)	143	26	7.97	+	3.26	8.82e-07	0.000185
regulation of exocytosis (GO:0017157)	196	35	10.92	+	3.21	1.79e-08	6.05e-06
action potential (GO:0001508)	99	17	5.52	+	3.08	0.000123	0.0123
regulation of neurotransmitter levels (GO:0001505)	214	36	11.92	+	3.02	4.32e-08	1.26e-05
endothelium development (GO:0003158)	102	17	5.68	+	2.99	0.000169	0.0153
endothelial cell differentiation (GO:0045446)	85	14	4.74	+	2.96	0.000686	0.0429
regulation of amine transport (GO:0051952)	98	16	5.46	+	2.93	0.00032	0.0247
positive regulation of synaptic transmission (GO:0050806)	135	22	7.52	+	2.93	2.71e-05	0.00337
vascular transport (GO:0010232)	86	14	4.79	+	2.92	0.000759	0.0464
regulation of potassium ion transmembrane transport (GO:1901379)	86	14	4.79	+	2.92	0.000759	0.0463
transport across blood-brain barrier (GO:0150104)	86	14	4.79	+	2.92	0.000759	0.0461
antigen processing and presentation (GO:0019882)	105	17	5.85	+	2.91	0.00023	0.0191
chemical synaptic transmission (GO:0007268)	416	67	23.18	+	2.89	4.06e-13	1.05e-09
anterograde trans-synaptic signaling (GO:0098916)	416	67	23.18	+	2.89	4.06e-13	9e-10
trans-synaptic signaling (GO:0099537)	433	69	24.12	+	2.86	2.8e-13	8.71e-10
synapse assembly (GO:0007416)	113	18	6.3	+	2.86	0.000182	0.0163
inorganic ion import across plasma membrane (GO:0099587)	110	17	6.13	+	2.77	0.000373	0.0281
inorganic cation import across plasma membrane (GO:0098659)	110	17	6.13	+	2.77	0.000373	0.028
signal release (GO:0023061)	188	29	10.47	+	2.77	4.02e-06	0.000637
learning (GO:0007612)	156	24	8.69	+	2.76	2.76e-05	0.0034
adult behavior (GO:0030534)	150	23	8.36	+	2.75	4.21e-05	0.00474
response to retinoic acid (GO:0032526)	112	17	6.24	+	2.72	0.000449	0.0321
potassium ion transmembrane transport (GO:0071805)	165	25	9.19	+	2.72	2.38e-05	0.00308
synaptic signaling (GO:0099536)	463	70	25.79	+	2.71	1.91e-12	1.97e-09
neuromuscular process (GO:0050905)	146	22	8.13	+	2.7	7.71e-05	0.00814
postsynapse organization (GO:0099173)	113	17	6.3	+	2.7	0.000492	0.0338
potassium ion transport (GO:0006813)	176	26	9.8	+	2.65	2.43e-05	0.00312
synapse organization (GO:0050808)	333	49	18.55	+	2.64	9.27e-09	3.27e-06
regulation of membrane potential (GO:0042391)	436	64	24.29	+	2.63	4.9e-11	3.17e-08
exocytosis (GO:0006887)	239	35	13.31	+	2.63	1.55e-06	0.000301
regulated exocytosis (GO:0045055)	145	21	8.08	+	2.6	0.000182	0.0163
modulation of chemical synaptic transmission (GO:0050804)	485	69	27.02	+	2.55	3.07e-11	2.27e-08
regulation of trans-synaptic signaling (GO:0099177)	486	69	27.07	+	2.55	3.31e-11	2.34e-08
cell junction organization (GO:0034330)	531	72	29.58	+	2.43	1.05e-10	6.27e-08
plasma membrane organization (GO:0007009)	149	20	8.3	+	2.41	0.000717	0.0443
response to calcium ion (GO:0051592)	150	20	8.36	+	2.39	0.00076	0.0459
locomotory behavior (GO:0007626)	204	27	11.36	+	2.38	0.000141	0.0134
regulation of monoatomic ion transmembrane transport (GO:0034765)	474	62	26.41	+	2.35	6.4e-09	2.48e-06
protein localization to cell periphery (GO:1990778)	246	32	13.7	+	2.33	3.41e-05	0.00401
cellular response to metal ion (GO:0071248)	204	26	11.36	+	2.29	0.000265	0.0212
cell junction assembly (GO:0034329)	283	36	15.77	+	2.28	2e-05	0.00263
export from cell (GO:0140352)	483	61	26.91	+	2.27	2.81e-08	8.91e-06
regulation of transmembrane transport (GO:0034762)	597	75	33.26	+	2.26	1.13e-09	5.5e-07
learning or memory (GO:0007611)	279	35	15.54	+	2.25	3.19e-05	0.0039
behavior (GO:0007610)	622	78	34.65	+	2.25	4.54e-10	2.43e-07
monoatomic ion transmembrane transport (GO:0034220)	822	102	45.79	+	2.23	1.64e-12	1.82e-09
secretion by cell (GO:0032940)	420	52	23.4	+	2.22	5.86e-07	0.000134
regulation of transmembrane transporter activity (GO:0022898)	283	35	15.77	+	2.22	3.86e-05	0.00437
response to metal ion (GO:0010038)	372	46	20.72	+	2.22	2.37e-06	0.000414
regulation of monoatomic cation transmembrane transport (GO:1904062)	340	42	18.94	+	2.22	7.48e-06	0.00113
regulation of transporter activity (GO:0032409)	300	37	16.71	+	2.21	3.48e-05	0.00406
monoatomic cation transmembrane transport (GO:0098655)	656	80	36.55	+	2.19	7.76e-10	4.01e-07
regulation of monoatomic ion transmembrane transporter activity (GO:0032412)	271	33	15.1	+	2.19	8.28e-05	0.00863
regulation of monoatomic ion transport (GO:0043269)	592	72	32.98	+	2.18	8.84e-09	3.19e-06
cognition (GO:0050890)	321	39	17.88	+	2.18	2.21e-05	0.00289
inorganic cation transmembrane transport (GO:0098662)	637	77	35.49	+	2.17	2.31e-09	1.03e-06
regulation of synapse structure or activity (GO:0050803)	241	29	13.43	+	2.16	0.000285	0.0224
inorganic ion transmembrane transport (GO:0098660)	735	88	40.95	+	2.15	2.71e-10	1.56e-07
extracellular matrix organization (GO:0030198)	276	33	15.38	+	2.15	0.000149	0.0139
extracellular structure organization (GO:0043062)	277	33	15.43	+	2.14	0.000153	0.0141
regulation of synapse organization (GO:0050807)	236	28	13.15	+	2.13	0.000433	0.0314
external encapsulating structure organization (GO:0045229)	279	33	15.54	+	2.12	0.000163	0.0148
response to hypoxia (GO:0001666)	272	32	15.15	+	2.11	0.000226	0.019
cell-cell adhesion (GO:0098609)	543	63	30.25	+	2.08	2.71e-07	7.01e-05
response to salt (GO:1902074)	389	45	21.67	+	2.08	1.7e-05	0.00229
regulation of secretion (GO:0051046)	624	72	34.76	+	2.07	5.59e-08	1.61e-05
response to decreased oxygen levels (GO:0036293)	286	33	15.93	+	2.07	0.000213	0.0182
response to oxygen levels (GO:0070482)	314	36	17.49	+	2.06	0.000144	0.0137
regulation of metal ion transport (GO:0010959)	410	47	22.84	+	2.06	1.72e-05	0.00228
cell-cell adhesion via plasma-membrane adhesion molecules (GO:0098742)	263	30	14.65	+	2.05	0.000518	0.035
metal ion transport (GO:0030001)	641	73	35.71	+	2.04	5.64e-08	1.59e-05
calcium ion transport (GO:0006816)	265	30	14.76	+	2.03	0.000559	0.0368
gliogenesis (GO:0042063)	266	30	14.82	+	2.02	0.000582	0.0378
monoatomic cation transport (GO:0006812)	792	89	44.12	+	2.02	3.26e-09	1.41e-06
secretion (GO:0046903)	536	60	29.86	+	2.01	1.59e-06	0.000304
regulation of vesicle-mediated transport (GO:0060627)	536	60	29.86	+	2.01	1.59e-06	0.0003
monoatomic ion transport (GO:0006811)	994	111	55.38	+	2	4.66e-11	3.15e-08
regulation of secretion by cell (GO:1903530)	565	62	31.48	+	1.97	1.88e-06	0.000332
wound healing (GO:0042060)	338	37	18.83	+	1.96	0.000255	0.0206
cell-cell signaling (GO:0007267)	1092	118	60.83	+	1.94	7.92e-11	4.92e-08
axon development (GO:0061564)	430	46	23.96	+	1.92	7.13e-05	0.00764
positive regulation of secretion (GO:0051047)	321	34	17.88	+	1.9	0.000736	0.0454
response to inorganic substance (GO:0010035)	539	57	30.03	+	1.9	1.53e-05	0.00212
regulation of neuron projection development (GO:0010975)	450	47	25.07	+	1.87	0.000102	0.0104
cell adhesion (GO:0007155)	967	100	53.87	+	1.86	2.05e-08	6.64e-06
transmembrane transport (GO:0055085)	1250	128	69.64	+	1.84	3.1e-10	1.72e-07
regulation of system process (GO:0044057)	569	58	31.7	+	1.83	3.74e-05	0.0043
circulatory system process (GO:0003013)	494	50	27.52	+	1.82	0.000134	0.0131
inorganic ion homeostasis (GO:0098771)	437	44	24.34	+	1.81	0.0004	0.0296
neuron projection development (GO:0031175)	700	70	39	+	1.8	1.12e-05	0.00158
regulation of transport (GO:0051049)	1776	177	98.94	+	1.79	4.69e-13	8.1e-10
monoatomic cation homeostasis (GO:0055080)	502	50	27.97	+	1.79	0.000215	0.0183
import into cell (GO:0098657)	723	72	40.28	+	1.79	7.41e-06	0.00113
response to wounding (GO:0009611)	456	45	25.4	+	1.77	0.000523	0.0352
neuron development (GO:0048666)	864	85	48.13	+	1.77	1.67e-06	0.000308
cell morphogenesis involved in neuron differentiation (GO:0048667)	450	44	25.07	+	1.76	0.000707	0.0441
monoatomic ion homeostasis (GO:0050801)	512	50	28.52	+	1.75	0.000356	0.0272
neurogenesis (GO:0022008)	1321	129	73.59	+	1.75	3.89e-09	1.63e-06
actin filament-based process (GO:0030029)	605	59	33.7	+	1.75	9.22e-05	0.00955
actin cytoskeleton organization (GO:0030036)	544	53	30.31	+	1.75	0.000258	0.0208
plasma membrane bounded cell projection morphogenesis (GO:0120039)	494	48	27.52	+	1.74	0.000428	0.0312
protein localization to membrane (GO:0072657)	465	45	25.9	+	1.74	0.000842	0.0488
positive regulation of cell motility (GO:2000147)	559	54	31.14	+	1.73	0.000223	0.0189
regulation of nervous system development (GO:0051960)	466	45	25.96	+	1.73	0.000855	0.0492
positive regulation of transport (GO:0051050)	925	89	51.53	+	1.73	2.42e-06	0.000418
cell projection morphogenesis (GO:0048858)	499	48	27.8	+	1.73	0.000625	0.0398
neuron projection morphogenesis (GO:0048812)	489	47	27.24	+	1.73	0.00079	0.0474
positive regulation of locomotion (GO:0040017)	575	55	32.03	+	1.72	0.000266	0.0212
positive regulation of cell migration (GO:0030335)	534	51	29.75	+	1.71	0.00047	0.033
regulation of biological quality (GO:0065008)	2934	280	163.45	+	1.71	1.32e-18	2.05e-14
blood vessel development (GO:0001568)	526	50	29.3	+	1.71	0.000606	0.0391
central nervous system development (GO:0007417)	1069	101	59.55	+	1.7	1.07e-06	0.000222
cell morphogenesis involved in differentiation (GO:0000904)	522	49	29.08	+	1.68	0.000831	0.0485
neuron differentiation (GO:0030182)	1081	101	60.22	+	1.68	1.71e-06	0.000312
nervous system development (GO:0007399)	2233	208	124.4	+	1.67	1.12e-12	1.34e-09
regulation of localization (GO:0032879)	2131	198	118.72	+	1.67	6.4e-12	5.84e-09
generation of neurons (GO:0048699)	1151	106	64.12	+	1.65	1.77e-06	0.00032
regulation of locomotion (GO:0040012)	1036	94	57.71	+	1.63	1.09e-05	0.00156
plasma membrane bounded cell projection organization (GO:0120036)	1148	104	63.95	+	1.63	4.48e-06	0.000703
cell projection organization (GO:0030030)	1195	108	66.57	+	1.62	2.7e-06	0.00045
regulation of plasma membrane bounded cell projection organization (GO:0120035)	643	58	35.82	+	1.62	0.00075	0.046
regulation of cell migration (GO:0030334)	933	84	51.98	+	1.62	5.15e-05	0.00563
regulation of cell motility (GO:2000145)	991	89	55.21	+	1.61	2.6e-05	0.00328
regulation of cell projection organization (GO:0031344)	657	59	36.6	+	1.61	0.000848	0.0489
cell morphogenesis (GO:0000902)	687	61	38.27	+	1.59	0.000809	0.0474
regulation of anatomical structure morphogenesis (GO:0022603)	871	77	48.52	+	1.59	0.000187	0.0164
brain development (GO:0007420)	798	70	44.46	+	1.57	0.000453	0.0323
circulatory system development (GO:0072359)	926	81	51.59	+	1.57	0.000161	0.0147
head development (GO:0060322)	847	74	47.19	+	1.57	0.000371	0.0281
regulation of protein localization (GO:0032880)	874	75	48.69	+	1.54	0.00046	0.0326
system development (GO:0048731)	3553	303	197.94	+	1.53	5.88e-14	3.04e-10
chemical homeostasis (GO:0048878)	876	74	48.8	+	1.52	0.000798	0.0475
anatomical structure formation involved in morphogenesis (GO:0048646)	961	81	53.54	+	1.51	0.000475	0.0331
cellular response to endogenous stimulus (GO:0071495)	1201	100	66.91	+	1.49	0.000151	0.0141
cell development (GO:0048468)	2185	181	121.72	+	1.49	2.16e-07	5.67e-05
regulation of signaling (GO:0023051)	3396	281	189.19	+	1.49	1.95e-11	1.6e-08
transport (GO:0006810)	3774	312	210.25	+	1.48	9.15e-13	1.29e-09
regulation of cell communication (GO:0010646)	3405	281	189.69	+	1.48	2.69e-11	2.09e-08
multicellular organism development (GO:0007275)	3966	326	220.94	+	1.48	4.48e-13	8.71e-10
positive regulation of developmental process (GO:0051094)	1319	108	73.48	+	1.47	0.000139	0.0134
system process (GO:0003008)	2080	170	115.88	+	1.47	1.24e-06	0.00025
establishment of localization (GO:0051234)	3943	321	219.66	+	1.46	2.15e-12	2.09e-09
regulation of multicellular organismal process (GO:0051239)	2983	242	166.18	+	1.46	5.59e-09	2.28e-06
response to endogenous stimulus (GO:0009719)	1464	118	81.56	+	1.45	0.000139	0.0133
localization (GO:0051179)	4507	362	251.08	+	1.44	2e-13	7.76e-10
positive regulation of signaling (GO:0023056)	1726	138	96.15	+	1.44	4.55e-05	0.00504
regulation of cell population proliferation (GO:0042127)	1674	133	93.26	+	1.43	7.33e-05	0.0078
cell differentiation (GO:0030154)	3590	285	200	+	1.43	8.98e-10	4.5e-07
positive regulation of cell communication (GO:0010647)	1727	137	96.21	+	1.42	5.89e-05	0.00635
anatomical structure morphogenesis (GO:0009653)	2244	178	125.01	+	1.42	3.49e-06	0.000576
regulation of multicellular organismal development (GO:2000026)	1401	111	78.05	+	1.42	0.000415	0.0304
cellular developmental process (GO:0048869)	3614	286	201.33	+	1.42	1.26e-09	5.92e-07
response to oxygen-containing compound (GO:1901700)	1681	133	93.65	+	1.42	9.38e-05	0.00965
regulation of developmental process (GO:0050793)	2462	193	137.16	+	1.41	2.69e-06	0.000454
cellular response to chemical stimulus (GO:0070887)	2397	187	133.54	+	1.4	5.16e-06	0.000801
anatomical structure development (GO:0048856)	5201	402	289.74	+	1.39	9.39e-13	1.21e-09
response to organic substance (GO:0010033)	2592	198	144.4	+	1.37	1.03e-05	0.00148
positive regulation of multicellular organismal process (GO:0051240)	1654	126	92.14	+	1.37	0.000715	0.0444
multicellular organismal process (GO:0032501)	6713	510	373.98	+	1.36	4.66e-16	3.62e-12
developmental process (GO:0032502)	5702	433	317.65	+	1.36	7.43e-13	1.15e-09
regulation of signal transduction (GO:0009966)	2992	224	166.68	+	1.34	8.4e-06	0.00125
animal organ development (GO:0048513)	2925	218	162.95	+	1.34	1.53e-05	0.00209
regulation of cellular component organization (GO:0051128)	2439	181	135.88	+	1.33	0.000129	0.0126
positive regulation of response to stimulus (GO:0048584)	2203	163	122.73	+	1.33	0.000366	0.0279
regulation of response to stimulus (GO:0048583)	3960	292	220.61	+	1.32	5.17e-07	0.000122
regulation of molecular function (GO:0065009)	2569	184	143.12	+	1.29	0.000612	0.0391
cellular localization (GO:0051641)	2700	191	150.42	+	1.27	0.000799	0.0474
response to chemical (GO:0042221)	3899	275	217.21	+	1.27	4.33e-05	0.00484
cell communication (GO:0007154)	5278	365	294.03	+	1.24	5.62e-06	0.000864
cellular component organization (GO:0016043)	5560	384	309.74	+	1.24	2.57e-06	0.000439
signaling (GO:0023052)	5119	349	285.18	+	1.22	3.61e-05	0.00419
negative regulation of biological process (GO:0048519)	5320	362	296.37	+	1.22	2.48e-05	0.00316
negative regulation of cellular process (GO:0048523)	4705	315	262.11	+	1.2	0.000414	0.0305
cellular component organization or biogenesis (GO:0071840)	5774	386	321.67	+	1.2	5.28e-05	0.00574
positive regulation of cellular process (GO:0048522)	5511	364	307.01	+	1.19	0.00029	0.0226
positive regulation of biological process (GO:0048518)	6219	406	346.46	+	1.17	0.000251	0.0204
response to stimulus (GO:0050896)	8243	529	459.21	+	1.15	5.03e-05	0.00555
regulation of biological process (GO:0050789)	11806	752	657.7	+	1.14	3.62e-08	1.1e-05
biological regulation (GO:0065007)	12228	775	681.21	+	1.14	2.88e-08	8.95e-06
regulation of cellular process (GO:0050794)	11039	699	614.98	+	1.14	1.26e-06	0.000251
cellular process (GO:0009987)	14672	910	817.37	+	1.11	1.5e-09	6.86e-07
biological_process (GO:0008150)	17812	1045	992.3	+	1.05	3.78e-06	0.000618
organic substance metabolic process (GO:0071704)	7653	368	426.34	-	0.86	0.000481	0.0333
primary metabolic process (GO:0044238)	7165	343	399.16	-	0.86	0.000638	0.0404
nitrogen compound metabolic process (GO:0006807)	6614	307	368.46	-	0.83	0.000137	0.0133
regulation of RNA metabolic process (GO:0051252)	3766	164	209.8	-	0.78	0.000516	0.035
regulation of RNA biosynthetic process (GO:2001141)	3473	151	193.48	-	0.78	0.00084	0.0488
regulation of nucleobase-containing compound metabolic process (GO:0019219)	4051	176	225.68	-	0.78	0.000231	0.0191
macromolecule metabolic process (GO:0043170)	5887	254	327.96	-	0.77	1.65e-06	0.000308
regulation of biosynthetic process (GO:0009889)	4177	180	232.7	-	0.77	0.000127	0.0125
regulation of cellular biosynthetic process (GO:0031326)	4068	174	226.63	-	0.77	0.000108	0.0109
regulation of macromolecule biosynthetic process (GO:0010556)	3961	169	220.66	-	0.77	0.000109	0.0109
regulation of transcription by RNA polymerase II (GO:0006357)	2594	104	144.51	-	0.72	0.000274	0.0216
cellular aromatic compound metabolic process (GO:0006725)	3016	116	168.02	-	0.69	1.02e-05	0.00148
organic cyclic compound metabolic process (GO:1901360)	3258	125	181.5	-	0.69	3.93e-06	0.00063
Unclassified (UNCLASSIFIED)	2777	102	154.7	-	0.66	3.78e-06	0.000611
cellular nitrogen compound metabolic process (GO:0034641)	3347	122	186.46	-	0.65	1.33e-07	3.62e-05
heterocycle metabolic process (GO:0046483)	2972	106	165.57	-	0.64	3.26e-07	8.15e-05
nucleobase-containing compound metabolic process (GO:0006139)	2796	98	155.76	-	0.63	3.26e-07	8.04e-05
gene expression (GO:0010467)	1827	55	101.78	-	0.54	3.5e-07	8.49e-05
RNA metabolic process (GO:0016070)	1662	49	92.59	-	0.53	6.41e-07	0.000142
DNA damage response (GO:0006974)	766	21	42.67	-	0.49	0.000442	0.0318
chromatin organization (GO:0006325)	734	19	40.89	-	0.46	0.00024	0.0196
nucleic acid metabolic process (GO:0090304)	2281	59	127.07	-	0.46	7.22e-12	6.23e-09
modification-dependent protein catabolic process (GO:0019941)	596	15	33.2	-	0.45	0.00087	0.0499
chromatin remodeling (GO:0006338)	597	15	33.26	-	0.45	0.000656	0.0412
modification-dependent macromolecule catabolic process (GO:0043632)	607	15	33.82	-	0.44	0.000506	0.0345
protein-DNA complex organization (GO:0071824)	820	20	45.68	-	0.44	3.74e-05	0.00427
mRNA metabolic process (GO:0016071)	622	15	34.65	-	0.43	0.000299	0.0232
protein modification by small protein conjugation (GO:0032446)	716	17	39.89	-	0.43	9.7e-05	0.00991
protein modification by small protein conjugation or removal (GO:0070647)	859	17	47.85	-	0.36	6.1e-07	0.000137
peptide biosynthetic process (GO:0043043)	419	8	23.34	-	0.34	0.000612	0.0393
sensory perception of chemical stimulus (GO:0007606)	549	10	30.58	-	0.33	3.22e-05	0.00382
DNA metabolic process (GO:0006259)	774	13	43.12	-	0.3	1.52e-07	4.07e-05
RNA processing (GO:0006396)	882	14	49.14	-	0.28	6.98e-09	2.58e-06
DNA repair (GO:0006281)	512	8	28.52	-	0.28	1.53e-05	0.0021
sensory perception of smell (GO:0007608)	470	7	26.18	-	0.27	2.65e-05	0.00332
detection of chemical stimulus (GO:0009593)	524	6	29.19	-	0.21	5.72e-07	0.000133
ncRNA metabolic process (GO:0034660)	527	5	29.36	-	0.17	1.11e-07	3.07e-05
ribonucleoprotein complex biogenesis (GO:0022613)	457	4	25.46	-	0.16	4.54e-07	0.000108
translation (GO:0006412)	390	3	21.73	-	0.14	1.87e-06	0.000334
detection of chemical stimulus involved in sensory perception (GO:0050907)	491	3	27.35	-	0.11	1.71e-08	5.9e-06
RNA localization (GO:0006403)	185	1	10.31	-	0.1	0.000797	0.0476
DNA replication (GO:0006260)	200	1	11.14	-	0.09	0.000378	0.0282
ncRNA processing (GO:0034470)	423	2	23.57	-	0.08	3.96e-08	1.18e-05
rRNA processing (GO:0006364)	218	1	12.14	-	0.08	0.000184	0.0162
detection of chemical stimulus involved in sensory perception of smell (GO:0050911)	443	2	24.68	-	0.08	1.94e-08	6.42e-06
ribosome biogenesis (GO:0042254)	312	1	17.38	-	0.06	1.29e-06	0.000254
protein modification by small protein removal (GO:0070646)	168	0	9.36	-	< 0.01	0.000184	0.0163
RNA modification (GO:0009451)	181	0	10.08	-	< 0.01	8.27e-05	0.00868
protein deubiquitination (GO:0016579)	150	0	8.36	-	< 0.01	0.000642	0.0405

## Sheet: VPA+SFN (SFN not shared) Down
Analysis Type:	PANTHER Overrepresentation Test (Released 20231017)
Annotation Version and Release Date:	GO Ontology database DOI: 10.5281/zenodo.8436609 Released 2023-10-09
Analyzed List:	VPA+SFN (SFN not shared) Down DEGs (Homo sapiens)
Reference List:	Homo sapiens (all genes in database)
Test Type:	FISHER
Correction:	FDR
GO biological process complete	Homo sapiens - REFLIST (20592)	VPA+SFN (SFN not shared) Down DEGs (293)	VPA+SFN (SFN not shared) Down DEGs (expected)	VPA+SFN (SFN not shared) Down DEGs (over/under)	VPA+SFN (SFN not shared) Down DEGs (fold Enrichment)	VPA+SFN (SFN not shared) Down DEGs (raw P-value)	VPA+SFN (SFN not shared) Down DEGs (FDR)
regulation of mRNA splicing, via spliceosome (GO:0048024)	112	10	1.59	+	6.27	8.75e-06	0.0048
regulation of mRNA processing (GO:0050684)	134	11	1.91	+	5.77	6.58e-06	0.00404
mRNA transport (GO:0051028)	133	10	1.89	+	5.28	3.5e-05	0.0122
regulation of DNA repair (GO:0006282)	214	15	3.04	+	4.93	9.13e-07	0.000824
regulation of RNA splicing (GO:0043484)	188	13	2.68	+	4.86	5.62e-06	0.0036
regulation of G1/S transition of mitotic cell cycle (GO:2000045)	163	11	2.32	+	4.74	3.65e-05	0.0125
regulation of cell cycle G1/S phase transition (GO:1902806)	190	12	2.7	+	4.44	3.01e-05	0.0115
RNA transport (GO:0050658)	162	10	2.31	+	4.34	0.000165	0.0377
nucleic acid transport (GO:0050657)	162	10	2.31	+	4.34	0.000165	0.0371
establishment of RNA localization (GO:0051236)	164	10	2.33	+	4.29	0.000181	0.0396
RNA modification (GO:0009451)	181	11	2.58	+	4.27	8.91e-05	0.0236
ribosome biogenesis (GO:0042254)	317	19	4.51	+	4.21	3.14e-07	0.000322
negative regulation of translation (GO:0017148)	193	11	2.75	+	4.01	0.000152	0.0354
regulation of mRNA metabolic process (GO:1903311)	302	17	4.3	+	3.96	2.97e-06	0.00207
rRNA metabolic process (GO:0016072)	249	14	3.54	+	3.95	2.26e-05	0.0094
rRNA processing (GO:0006364)	218	12	3.1	+	3.87	0.000105	0.0269
ribonucleoprotein complex biogenesis (GO:0022613)	462	24	6.57	+	3.65	1.09e-07	0.000129
nucleobase-containing compound catabolic process (GO:0034655)	289	14	4.11	+	3.4	0.000105	0.0272
cellular nitrogen compound catabolic process (GO:0044270)	328	15	4.67	+	3.21	0.00011	0.0277
heterocycle catabolic process (GO:0046700)	329	15	4.68	+	3.2	0.000114	0.0281
regulation of DNA metabolic process (GO:0051052)	526	23	7.48	+	3.07	3.4e-06	0.00227
aromatic compound catabolic process (GO:0019439)	348	15	4.95	+	3.03	0.000204	0.0418
ncRNA processing (GO:0034470)	420	18	5.98	+	3.01	5.15e-05	0.0158
regulation of translation (GO:0006417)	424	18	6.03	+	2.98	5.79e-05	0.0171
ncRNA metabolic process (GO:0034660)	530	22	7.54	+	2.92	1.22e-05	0.00603
regulation of cell cycle phase transition (GO:1901987)	434	17	6.18	+	2.75	0.000233	0.0452
cellular response to organic cyclic compound (GO:0071407)	490	19	6.97	+	2.73	0.000114	0.0278
RNA processing (GO:0006396)	882	34	12.55	+	2.71	2.45e-07	0.000269
regulation of cellular response to stress (GO:0080135)	657	25	9.35	+	2.67	1.29e-05	0.0062
post-transcriptional regulation of gene expression (GO:0010608)	514	19	7.31	+	2.6	0.000206	0.0416
chromatin remodeling (GO:0006338)	602	22	8.57	+	2.57	7.67e-05	0.021
mRNA metabolic process (GO:0016071)	624	22	8.88	+	2.48	0.000126	0.0303
chromatin organization (GO:0006325)	751	26	10.69	+	2.43	5.49e-05	0.0165
regulation of cell cycle process (GO:0010564)	726	24	10.33	+	2.32	0.000181	0.0392
protein-DNA complex organization (GO:0071824)	839	27	11.94	+	2.26	0.000148	0.0349
DNA metabolic process (GO:0006259)	779	25	11.08	+	2.26	0.000192	0.0398
nucleic acid metabolic process (GO:0090304)	2164	68	30.79	+	2.21	6.99e-10	2.68e-06
RNA metabolic process (GO:0016070)	1508	47	21.46	+	2.19	7.87e-07	0.000755
nucleobase-containing compound metabolic process (GO:0006139)	2682	77	38.16	+	2.02	1.69e-09	4.31e-06
heterocycle metabolic process (GO:0046483)	2858	82	40.67	+	2.02	4.87e-10	2.49e-06
cellular aromatic compound metabolic process (GO:0006725)	2906	83	41.35	+	2.01	3.87e-10	2.97e-06
cellular nitrogen compound metabolic process (GO:0034641)	3232	88	45.99	+	1.91	1.33e-09	4.09e-06
macromolecule modification (GO:0043412)	2358	63	33.55	+	1.88	1.22e-06	0.000984
organic cyclic compound metabolic process (GO:1901360)	3152	84	44.85	+	1.87	7.64e-09	1.47e-05
regulation of cell differentiation (GO:0045595)	1563	41	22.24	+	1.84	0.000218	0.0435
protein-containing complex organization (GO:0043933)	2006	52	28.54	+	1.82	2.74e-05	0.0108
phosphorus metabolic process (GO:0006793)	1712	44	24.36	+	1.81	0.000172	0.0383
phosphate-containing compound metabolic process (GO:0006796)	1686	43	23.99	+	1.79	0.00024	0.046
gene expression (GO:0010467)	2464	62	35.06	+	1.77	1.17e-05	0.00597
positive regulation of nucleobase-containing compound metabolic process (GO:0045935)	2052	50	29.2	+	1.71	0.000183	0.039
macromolecule biosynthetic process (GO:0009059)	2923	71	41.59	+	1.71	6.84e-06	0.00404
cellular component biogenesis (GO:0044085)	2691	63	38.29	+	1.65	7.89e-05	0.0213
cellular biosynthetic process (GO:0044249)	3844	89	54.7	+	1.63	1.71e-06	0.00125
organic substance biosynthetic process (GO:1901576)	3949	91	56.19	+	1.62	1.5e-06	0.00115
biosynthetic process (GO:0009058)	3996	92	56.86	+	1.62	1.19e-06	0.00101
positive regulation of nitrogen compound metabolic process (GO:0051173)	3015	69	42.9	+	1.61	6.06e-05	0.0176
macromolecule metabolic process (GO:0043170)	5672	129	80.71	+	1.6	2.26e-09	4.95e-06
regulation of RNA metabolic process (GO:0051252)	3773	85	53.69	+	1.58	9.48e-06	0.00502
nitrogen compound metabolic process (GO:0006807)	6402	144	91.09	+	1.58	2.05e-10	3.14e-06
regulation of nucleobase-containing compound metabolic process (GO:0019219)	4055	90	57.7	+	1.56	8.31e-06	0.00472
cellular metabolic process (GO:0044237)	6383	137	90.82	+	1.51	2.47e-08	3.8e-05
organic substance metabolic process (GO:0071704)	7478	155	106.4	+	1.46	1.01e-08	1.73e-05
negative regulation of cellular process (GO:0048523)	4926	102	70.09	+	1.46	3.3e-05	0.0121
primary metabolic process (GO:0044238)	6966	144	99.12	+	1.45	1.03e-07	0.000132
negative regulation of biological process (GO:0048519)	5284	109	75.19	+	1.45	1.54e-05	0.00715
regulation of gene expression (GO:0010468)	4909	101	69.85	+	1.45	4.48e-05	0.0149
regulation of cellular biosynthetic process (GO:0031326)	5167	106	73.52	+	1.44	3.25e-05	0.0122
regulation of macromolecule biosynthetic process (GO:0010556)	5036	103	71.66	+	1.44	5.09e-05	0.0159
regulation of nitrogen compound metabolic process (GO:0051171)	5483	112	78.02	+	1.44	1.9e-05	0.00857
regulation of biosynthetic process (GO:0009889)	5198	106	73.96	+	1.43	4.53e-05	0.0148
regulation of primary metabolic process (GO:0080090)	5649	114	80.38	+	1.42	2.34e-05	0.00945
metabolic process (GO:0008152)	8001	161	113.84	+	1.41	3.31e-08	4.62e-05
cellular component organization or biogenesis (GO:0071840)	5824	117	82.87	+	1.41	2.07e-05	0.00909
organonitrogen compound metabolic process (GO:1901564)	4684	94	66.65	+	1.41	0.000259	0.0492
regulation of macromolecule metabolic process (GO:0060255)	6058	120	86.2	+	1.39	3.37e-05	0.012
regulation of metabolic process (GO:0019222)	6584	129	93.68	+	1.38	2.2e-05	0.0094
regulation of cellular metabolic process (GO:0031323)	6066	116	86.31	+	1.34	0.00023	0.0453
biological_process (GO:0008150)	17792	275	253.16	+	1.09	6.69e-05	0.019
Unclassified (UNCLASSIFIED)	2800	18	39.84	-	0.45	6.69e-05	0.0187
system process (GO:0003008)	2099	12	29.87	-	0.4	0.000188	0.0396
G protein-coupled receptor signaling pathway (GO:0007186)	1232	3	17.53	-	0.17	4.59e-05	0.0147

## Sheet: VPA+SFN (SFN not shared) Up
Analysis Type:	PANTHER Overrepresentation Test (Released 20231017)
Annotation Version and Release Date:	GO Ontology database DOI: 10.5281/zenodo.8436609 Released 2023-10-09
Analyzed List:	VPA+SFN (SFN not shared) Up DEGs (Homo sapiens)
Reference List:	Homo sapiens (all genes in database)
Test Type:	FISHER
Correction:	FDR
GO biological process complete	Homo sapiens - REFLIST (20592)	VPA+SFN (SFN not shared) Up DEGs (378)	VPA+SFN (SFN not shared) Up DEGs (expected)	VPA+SFN (SFN not shared) Up DEGs (over/under)	VPA+SFN (SFN not shared) Up DEGs (fold Enrichment)	VPA+SFN (SFN not shared) Up DEGs (raw P-value)	VPA+SFN (SFN not shared) Up DEGs (FDR)
regulation of synaptic vesicle membrane organization (GO:1901632)	12	5	0.22	+	22.7	9.59e-06	0.0134
regulation of synaptic vesicle fusion to presynaptic active zone membrane (GO:0031630)	12	5	0.22	+	22.7	9.59e-06	0.0123
regulation of vesicle fusion (GO:0031338)	23	5	0.42	+	11.84	0.000129	0.0497
aerobic electron transport chain (GO:0019646)	88	9	1.62	+	5.57	6.46e-05	0.032
mitochondrial ATP synthesis coupled electron transport (GO:0042775)	93	9	1.71	+	5.27	9.57e-05	0.0432
ATP synthesis coupled electron transport (GO:0042773)	93	9	1.71	+	5.27	9.57e-05	0.042
oxidative phosphorylation (GO:0006119)	120	11	2.2	+	4.99	2.6e-05	0.021
regulation of regulated secretory pathway (GO:1903305)	129	11	2.37	+	4.65	4.8e-05	0.0321
vesicle-mediated transport in synapse (GO:0099003)	154	12	2.83	+	4.24	4.99e-05	0.0319
synaptic vesicle cycle (GO:0099504)	144	11	2.64	+	4.16	0.000121	0.0487
regulation of secretion by cell (GO:1903530)	570	27	10.46	+	2.58	1.27e-05	0.015
regulation of vesicle-mediated transport (GO:0060627)	529	25	9.71	+	2.57	2.76e-05	0.0212
regulation of secretion (GO:0051046)	624	29	11.45	+	2.53	8.51e-06	0.0145
secretion (GO:0046903)	539	24	9.89	+	2.43	0.000128	0.0503
inorganic ion transmembrane transport (GO:0098660)	728	31	13.36	+	2.32	3.35e-05	0.0245
monoatomic ion transmembrane transport (GO:0034220)	820	34	15.05	+	2.26	1.67e-05	0.0171
cell-cell signaling (GO:0007267)	1090	41	20.01	+	2.05	2.48e-05	0.0211
monoatomic ion transport (GO:0006811)	990	37	18.17	+	2.04	5.9e-05	0.0348
cell projection organization (GO:0030030)	1217	43	22.34	+	1.92	6.53e-05	0.0304
regulation of transport (GO:0051049)	1668	54	30.62	+	1.76	6.12e-05	0.0336
regulation of localization (GO:0032879)	2039	65	37.43	+	1.74	1.89e-05	0.0181
cell population proliferation (GO:0008283)	1823	58	33.46	+	1.73	5.42e-05	0.0333
regulation of cell population proliferation (GO:0042127)	2198	68	40.35	+	1.69	2.48e-05	0.0224
regulation of biological quality (GO:0065008)	2846	88	52.24	+	1.68	9.34e-07	0.00478
anatomical structure morphogenesis (GO:0009653)	2261	68	41.5	+	1.64	6.39e-05	0.0327
regulation of signaling (GO:0023051)	3428	101	62.93	+	1.61	1e-06	0.00384
cellular component assembly (GO:0022607)	2444	72	44.86	+	1.6	5.98e-05	0.034
regulation of cell communication (GO:0010646)	3433	101	63.02	+	1.6	1.03e-06	0.00317
regulation of multicellular organismal process (GO:0051239)	2965	84	54.43	+	1.54	6.27e-05	0.0332
transport (GO:0006810)	3741	103	68.67	+	1.5	1.6e-05	0.0176
establishment of localization (GO:0051234)	3927	108	72.09	+	1.5	9.28e-06	0.0142
system development (GO:0048731)	3538	96	64.95	+	1.48	6.49e-05	0.0311
localization (GO:0051179)	4495	121	82.51	+	1.47	5.78e-06	0.0111
regulation of response to stimulus (GO:0048583)	3976	106	72.99	+	1.45	4.52e-05	0.0315
developmental process (GO:0032502)	5723	152	105.06	+	1.45	3.07e-07	0.00471
multicellular organism development (GO:0007275)	3953	104	72.56	+	1.43	9.95e-05	0.0424
anatomical structure development (GO:0048856)	5214	137	95.71	+	1.43	3.11e-06	0.00681
multicellular organismal process (GO:0032501)	6730	172	123.54	+	1.39	3.21e-07	0.00246
cellular process (GO:0009987)	14924	315	273.95	+	1.15	1.16e-06	0.00298
nucleic acid metabolic process (GO:0090304)	2164	18	39.72	-	0.45	0.000115	0.0477

## Sheet: VPA (not shared) Down
Analysis Type:	PANTHER Overrepresentation Test (Released 20240807)
Annotation Version and Release Date:	GO Ontology database DOI: 10.5281/zenodo.12173881 Released 2024-06-17
Analyzed List:	VPA (not shared) Down (Homo sapiens)
Reference List:	Homo sapiens (all genes in database)
Test Type:	FISHER
Correction:	FDR
GO biological process complete	Homo sapiens - REFLIST (20580)	VPA (not shared) Down (359)	VPA (not shared) Down (expected)	VPA (not shared) Down (over/under)	VPA (not shared) Down (fold Enrichment)	VPA (not shared) Down (raw P-value)	VPA (not shared) Down (FDR)
ribosome assembly (GO:0042255)	63	7	1.1	+	6.37	0.000111	0.027
protein-RNA complex assembly (GO:0022618)	195	17	3.4	+	5	6.15e-08	5.16e-05
protein-RNA complex organization (GO:0071826)	205	17	3.58	+	4.75	1.27e-07	8.75e-05
positive regulation of translation (GO:0045727)	134	11	2.34	+	4.71	2.37e-05	0.00797
ribonucleoprotein complex biogenesis (GO:0022613)	453	32	7.9	+	4.05	2.24e-11	6.78e-08
ribosome biogenesis (GO:0042254)	312	22	5.44	+	4.04	3.42e-08	3.04e-05
rRNA processing (GO:0006364)	217	15	3.79	+	3.96	6.77e-06	0.00277
rRNA metabolic process (GO:0016072)	250	16	4.36	+	3.67	8.92e-06	0.00346
regulation of DNA repair (GO:0006282)	224	14	3.91	+	3.58	4.2e-05	0.0115
mRNA splicing, via spliceosome (GO:0000398)	244	15	4.26	+	3.52	2.72e-05	0.00875
RNA splicing, via transesterification reactions with bulged adenosine as nucleophile (GO:0000377)	244	15	4.26	+	3.52	2.72e-05	0.00857
mRNA processing (GO:0006397)	456	28	7.95	+	3.52	9.45e-09	1.19e-05
RNA splicing, via transesterification reactions (GO:0000375)	248	15	4.33	+	3.47	3.28e-05	0.00974
RNA splicing (GO:0008380)	376	22	6.56	+	3.35	8.57e-07	0.000498
mRNA metabolic process (GO:0016071)	607	34	10.59	+	3.21	2.44e-09	3.69e-06
RNA processing (GO:0006396)	865	45	15.09	+	2.98	5.92e-11	1.49e-07
post-transcriptional regulation of gene expression (GO:0010608)	511	23	8.91	+	2.58	3.62e-05	0.0105
RNA biosynthetic process (GO:0032774)	1367	61	23.85	+	2.56	1.03e-11	3.9e-08
RNA metabolic process (GO:0016070)	1519	67	26.5	+	2.53	2.23e-12	3.37e-08
nucleic acid biosynthetic process (GO:0141187)	1455	64	25.38	+	2.52	8.32e-12	4.19e-08
chromatin remodeling (GO:0006338)	637	28	11.11	+	2.52	7.96e-06	0.00317
protein-DNA complex organization (GO:0071824)	878	37	15.32	+	2.42	8.62e-07	0.000483
chromatin organization (GO:0006325)	786	33	13.71	+	2.41	3.97e-06	0.00177
nucleobase-containing compound biosynthetic process (GO:0034654)	1744	72	30.42	+	2.37	4.39e-12	3.32e-08
regulation of cell cycle (GO:0051726)	1082	41	18.87	+	2.17	3.37e-06	0.0017
nucleic acid metabolic process (GO:0090304)	2140	79	37.33	+	2.12	1.23e-10	2.67e-07
gene expression (GO:0010467)	2492	86	43.47	+	1.98	4.27e-10	7.18e-07
nucleobase-containing compound metabolic process (GO:0006139)	2697	91	47.05	+	1.93	3.62e-10	6.84e-07
positive regulation of nucleobase-containing compound metabolic process (GO:0045935)	2009	67	35.05	+	1.91	2.05e-07	0.000129
protein-containing complex organization (GO:0043933)	2044	68	35.66	+	1.91	1.64e-07	0.000108
positive regulation of RNA metabolic process (GO:0051254)	1806	59	31.5	+	1.87	2.86e-06	0.00149
protein-containing complex assembly (GO:0065003)	1269	41	22.14	+	1.85	0.000139	0.0318
positive regulation of DNA-templated transcription (GO:0045893)	1678	54	29.27	+	1.84	1.42e-05	0.00535
positive regulation of RNA biosynthetic process (GO:1902680)	1681	54	29.32	+	1.84	1.44e-05	0.00531
macromolecule biosynthetic process (GO:0009059)	2948	90	51.43	+	1.75	7.14e-08	5.68e-05
biosynthetic process (GO:0009058)	4002	116	69.81	+	1.66	5.14e-09	7.06e-06
cellular biosynthetic process (GO:0044249)	3530	102	61.58	+	1.66	8.89e-08	6.4e-05
positive regulation of cellular biosynthetic process (GO:0031328)	2625	74	45.79	+	1.62	2.84e-05	0.00877
positive regulation of biosynthetic process (GO:0009891)	2668	75	46.54	+	1.61	2.33e-05	0.008
positive regulation of macromolecule biosynthetic process (GO:0010557)	2568	72	44.8	+	1.61	4.88e-05	0.0125
regulation of nucleobase-containing compound metabolic process (GO:0019219)	3961	108	69.1	+	1.56	6.75e-07	0.000408
positive regulation of cellular metabolic process (GO:0031325)	3124	85	54.5	+	1.56	2.05e-05	0.00721
regulation of RNA metabolic process (GO:0051252)	3657	99	63.79	+	1.55	3.65e-06	0.00167
positive regulation of macromolecule metabolic process (GO:0010604)	3364	89	58.68	+	1.52	3.64e-05	0.0104
macromolecule metabolic process (GO:0043170)	5602	146	97.72	+	1.49	2.92e-08	3.16e-05
cellular metabolic process (GO:0044237)	5659	147	98.72	+	1.49	3.22e-08	3.25e-05
positive regulation of metabolic process (GO:0009893)	3677	95	64.14	+	1.48	5.01e-05	0.0126
regulation of DNA-templated transcription (GO:0006355)	3383	87	59.01	+	1.47	0.00013	0.0303
regulation of RNA biosynthetic process (GO:2001141)	3402	87	59.34	+	1.47	0.000178	0.0397
primary metabolic process (GO:0044238)	6886	172	120.12	+	1.43	1.3e-08	1.52e-05
regulation of gene expression (GO:0010468)	4865	120	84.87	+	1.41	2.44e-05	0.00803
regulation of macromolecule biosynthetic process (GO:0010556)	4989	122	87.03	+	1.4	2.89e-05	0.00875
regulation of cellular metabolic process (GO:0031323)	5837	142	101.82	+	1.39	4.81e-06	0.00208
cellular component organization or biogenesis (GO:0071840)	5838	142	101.84	+	1.39	4.82e-06	0.00203
regulation of cellular biosynthetic process (GO:0031326)	5078	123	88.58	+	1.39	4.24e-05	0.0114
positive regulation of cellular process (GO:0048522)	5601	135	97.7	+	1.38	1.53e-05	0.00551
regulation of biosynthetic process (GO:0009889)	5150	124	89.84	+	1.38	4.71e-05	0.0123
metabolic process (GO:0008152)	7829	188	136.57	+	1.38	3.35e-08	3.17e-05
regulation of primary metabolic process (GO:0080090)	5544	132	96.71	+	1.36	4.18e-05	0.0117
cellular component organization (GO:0016043)	5623	132	98.09	+	1.35	9.65e-05	0.0239
positive regulation of biological process (GO:0048518)	6177	142	107.75	+	1.32	0.000119	0.0286
regulation of macromolecule metabolic process (GO:0060255)	5998	137	104.63	+	1.31	0.000215	0.0471
cellular process (GO:0009987)	14769	297	257.63	+	1.15	1.45e-06	0.000781
biological_process (GO:0008150)	17791	338	310.35	+	1.09	3.6e-06	0.00175
system process (GO:0003008)	2066	16	36.04	-	0.44	0.000127	0.03
Unclassified (UNCLASSIFIED)	2789	21	48.65	-	0.43	3.6e-06	0.0017
nervous system process (GO:0050877)	1436	9	25.05	-	0.36	0.000229	0.0487
sensory perception (GO:0007600)	976	3	17.03	-	0.18	4.68e-05	0.0124
G protein-coupled receptor signaling pathway (GO:0007186)	1255	2	21.89	-	0.09	7.83e-08	5.92e-05
detection of chemical stimulus (GO:0009593)	520	0	9.07	-	< 0.01	0.000225	0.0486
sensory perception of chemical stimulus (GO:0007606)	542	0	9.45	-	< 0.01	0.000152	0.0342
