# Supplementary material for: Sulforaphane protects developing neural networks from VPA-induced synaptic alterations
Source: Mol Psychiatry. 2025 Apr 2;30(9):3868–84. doi: 10.1038/s41380-025-02967-5 (PMC12339368; doi:10.1038/s41380-025-02967-5)
Supplement: Supplementary file 8 — S. Table 2 [file 41380_2025_2967_MOESM8_ESM.xlsx]

## Sheet: SFN-control DEGs
SFN Treated Neural Progenitor Cell DEGs
Ensembl gene ID	external_gene_name	log2FoldChange	padj
ENSG00000235655	H3P6	-13.1321	2.45e-12
ENSG00000285901	novel transcript	-3.49651	6.4e-06
ENSG00000283201	zinc finger protein 724	-7.59184	0.000311127
ENSG00000242539	novel transcript	-7.65108	0.000922054
ENSG00000141524	TMC6	-1.19994	0.0169155
ENSG00000224383	PRR29	-2.63401	0.0287921
ENSG00000257181	novel transcript	-2.25658	0.0287921
ENSG00000283580	novel protein	-6.49041	0.0287921
ENSG00000225840	RNA, 18S ribosomal pseudogene	-1.4161	0.041328
ENSG00000268942	CKS1BP3	-2.02913	0.0446519

## Sheet: VPA-control DEGs
VPA Treated Neural Progenitor Cell DEGs				Day 31 ASD organoid DEGs （Mariani et al., Cell, 2015）		SFARI ASD genes Nov. 2023	PsychENCODE ASD brain DEGs (Gandal et al., Science, 2018)
Ensembl gene ID	external_gene_name	log2FoldChange	padj	geneID	log2FC	gene-symbol	gene_name	ASD.log2FC
ENSG00000157087	ATP2B2	1.61967	0.0123924	ATP2B2	1.03107	ATP2B2	ATP2B2	-0.267956
ENSG00000175497	DPP10	1.22545	0.0206204	DPP10	0.734517	DPP10	DPP10	-0.0968713
ENSG00000172260	NEGR1	0.739129	0.0244498	NEGR1	0.771864	NEGR1	NEGR1	-0.120446
ENSG00000166501	PRKCB	2.04516	1.81e-07	PRKCB	1.6911	PRKCB	PRKCB	-0.146036
ENSG00000144285	SCN1A	1.36339	0.0320887	SCN1A	2.0514	SCN1A	SCN1A	-0.264083
ENSG00000182985	CADM1	0.714233	0.000102431	N/A	N/A	CADM1	CADM1	0.144581
ENSG00000170004	CHD3	-0.770181	0.00234563	N/A	N/A	CHD3	CHD3	0.130347
ENSG00000077063	CTTNBP2	0.932725	0.0144659	N/A	N/A	CTTNBP2	CTTNBP2	-0.123092
ENSG00000077782	FGFR1	-0.564057	0.00343889	N/A	N/A	FGFR1	FGFR1	0.206974
ENSG00000196924	FLNA	-0.794481	0.0322067	N/A	N/A	FLNA	FLNA	0.293171
ENSG00000010818	HIVEP2	0.672108	0.0330135	N/A	N/A	HIVEP2	HIVEP2	-0.175697
ENSG00000234745	HLA-B	1.48773	2.39e-07	N/A	N/A	HLA-B	HLA-B	0.486083
ENSG00000170745	KCNS3	1.97496	2e-09	N/A	N/A	KCNS3	KCNS3	-0.232468
ENSG00000089094	KDM2B	-0.439208	0.0428076	N/A	N/A	KDM2B	KDM2B	-0.091987
ENSG00000091136	LAMB1	0.776502	0.0095805	N/A	N/A	LAMB1	LAMB1	-0.208641
ENSG00000074590	NUAK1	-0.608224	0.00569486	N/A	N/A	NUAK1	NUAK1	-0.192021
ENSG00000072682	P4HA2	1.1719	0.00010133	N/A	N/A	P4HA2	P4HA2	0.202184
ENSG00000150275	PCDH15	1.28283	0.0278063	N/A	N/A	PCDH15	PCDH15	0.232705
ENSG00000138814	PPP3CA	0.861989	0.000506586	N/A	N/A	PPP3CA	PPP3CA	-0.150044
ENSG00000188191	PRKAR1B	-1.50246	4.29e-06	N/A	N/A	PRKAR1B	PRKAR1B	-0.128079
ENSG00000169432	SCN9A	1.65729	0.0249961	N/A	N/A	SCN9A	SCN9A	0.295115
ENSG00000174938	SEZ6L2	1.0702	0.00101605	N/A	N/A	SEZ6L2	SEZ6L2	-0.141405
ENSG00000181523	SGSH	-0.593477	0.0378702	N/A	N/A	SGSH	SGSH	0.156772
ENSG00000162426	SLC45A1	0.995558	0.0428219	N/A	N/A	SLC45A1	SLC45A1	-0.166515
ENSG00000070366	SMG6	-0.590136	0.0215508	N/A	N/A	SMG6	SMG6	0.138837
ENSG00000132639	SNAP25	1.72154	1.8e-08	N/A	N/A	SNAP25	SNAP25	-0.239762
ENSG00000118777	ABCG2	1.21377	0.0137641	ABCG2	-2.10189	N/A	ABCG2	-0.456932
ENSG00000008277	ADAM22	0.655886	0.0331727	ADAM22	0.738575	N/A	ADAM22	-0.103456
ENSG00000151320	AKAP6	0.964263	0.00370202	AKAP6	1.0579	N/A	AKAP6	-0.127326
ENSG00000130208	APOC1	-1.14887	0.0397441	APOC1	-1.72146	N/A	APOC1	0.478781
ENSG00000130303	BST2	2.47902	0.000565558	BST2	-1.07328	N/A	BST2	0.543936
ENSG00000131094	C1QL1	2.48083	2.16e-11	C1QL1	1.22154	N/A	C1QL1	0.242148
ENSG00000182389	CACNB4	1.27301	0.000312553	CACNB4	0.875811	N/A	CACNB4	-0.144196
ENSG00000213719	CLIC1	-0.853114	0.0244102	CLIC1	-1.00224	N/A	CLIC1	0.349431
ENSG00000178662	CSRNP3	0.67104	0.00302007	CSRNP3	0.812059	N/A	CSRNP3	-0.106927
ENSG00000167600	CYP2S1	2.26475	0.000243675	CYP2S1	-0.947786	N/A	CYP2S1	0.457156
ENSG00000134755	DSC2	0.913686	1.72e-05	DSC2	-1.75094	N/A	DSC2	0.339635
ENSG00000065361	ERBB3	1.9938	5.39e-08	ERBB3	-2.12928	N/A	ERBB3	-0.365536
ENSG00000186297	GABRA5	1.47004	0.00418902	GABRA5	1.99562	N/A	GABRA5	0.313082
ENSG00000166073	GPR176	1.56581	5.97e-07	GPR176	1.03668	N/A	GPR176	0.120859
ENSG00000163565	IFI16	0.577856	0.0428109	IFI16	-1.00385	N/A	IFI16	0.325308
ENSG00000130224	LRCH2	0.70595	0.00759025	LRCH2	0.851187	N/A	LRCH2	0.111606
ENSG00000111331	OAS3	0.975599	0.0132922	OAS3	-2.31538	N/A	OAS3	0.392715
ENSG00000125851	PCSK2	-0.894655	0.00889721	PCSK2	1.10634	N/A	PCSK2	-0.175101
ENSG00000152952	PLOD2	1.03853	0.00100665	PLOD2	-0.889326	N/A	PLOD2	0.260573
ENSG00000198729	PPP1R14C	1.00782	0.0165285	PPP1R14C	1.40224	N/A	PPP1R14C	-0.168661
ENSG00000118473	SGIP1	2.50006	3.24e-05	SGIP1	0.766359	N/A	SGIP1	-0.0992521
ENSG00000141750	STAC2	1.90195	7.24e-05	STAC2	1.66668	N/A	STAC2	-0.237529
ENSG00000099365	STX1B	0.735541	0.0303591	STX1B	1.17004	N/A	STX1B	-0.157781
ENSG00000019505	SYT13	2.16725	9.7e-15	SYT13	1.08016	N/A	SYT13	-0.125565
ENSG00000213023	SYT3	0.779846	0.0401214	SYT3	1.0334	N/A	SYT3	-0.127612
ENSG00000162542	TMCO4	1.66634	0.0434156	TMCO4	-1.08581	N/A	TMCO4	0.262153
ENSG00000121236	TRIM6	2.49054	5.79e-23	TRIM6	-1.25864	N/A	TRIM6	0.481406
ENSG00000137285	TUBB2B	-0.720813	0.0202458	TUBB2B	1.05351	N/A	TUBB2B	0.358597
ENSG00000105939	ZC3HAV1	1.0757	2.03e-09	ZC3HAV1	-0.984121	N/A	ZC3HAV1	0.50131
ENSG00000172350	ABCG4	1.87138	0.0055763	N/A	N/A	N/A	ABCG4	-0.2033
ENSG00000131473	ACLY	-0.808908	0.00495955	N/A	N/A	N/A	ACLY	-0.118115
ENSG00000272734	ADIRF-AS1	1.58771	0.00370202	N/A	N/A	N/A	ADIRF-AS1	0.402814
ENSG00000162433	AK4	0.548608	0.0323698	N/A	N/A	N/A	AK4	0.210074
ENSG00000196139	AKR1C3	3.32696	9.82e-08	N/A	N/A	N/A	AKR1C3	0.508871
ENSG00000110200	ANAPC15	-0.610673	0.017642	N/A	N/A	N/A	ANAPC15	-0.152529
ENSG00000130203	APOE	0.838721	0.0169732	N/A	N/A	N/A	APOE	0.388011
ENSG00000146376	ARHGAP18	1.0534	0.000232213	N/A	N/A	N/A	ARHGAP18	0.177617
ENSG00000047648	ARHGAP6	0.647521	0.0414586	N/A	N/A	N/A	ARHGAP6	0.401174
ENSG00000165801	ARHGEF40	-0.764655	0.0158647	N/A	N/A	N/A	ARHGEF40	0.215977
ENSG00000113966	ARL6	0.843013	0.0297619	N/A	N/A	N/A	ARL6	-0.117716
ENSG00000130734	ATG4D	-0.861377	0.0229532	N/A	N/A	N/A	ATG4D	-0.139408
ENSG00000058668	ATP2B4	0.619655	0.0174654	N/A	N/A	N/A	ATP2B4	0.153135
ENSG00000175054	ATR	0.52062	0.0381163	N/A	N/A	N/A	ATR	-0.104215
ENSG00000137936	BCAR3	-0.603441	0.0442894	N/A	N/A	N/A	BCAR3	0.208347
ENSG00000090013	BLVRB	1.2861	0.00406461	N/A	N/A	N/A	BLVRB	0.177264
ENSG00000007402	CACNA2D2	0.839594	0.000709809	N/A	N/A	N/A	CACNA2D2	-0.145754
ENSG00000101017	CD40	2.8876	0.000611085	N/A	N/A	N/A	CD40	0.334621
ENSG00000123080	CDKN2C	1.44481	4.56e-06	N/A	N/A	N/A	CDKN2C	0.24889
ENSG00000160161	CILP2	1.72075	0.000213934	N/A	N/A	N/A	CILP2	0.380378
ENSG00000188517	COL25A1	1.10133	0.00499152	N/A	N/A	N/A	COL25A1	-0.297596
ENSG00000092758	COL9A3	1.88106	0.00201543	N/A	N/A	N/A	COL9A3	-0.263885
ENSG00000106789	CORO2A	1.84657	6.44e-07	N/A	N/A	N/A	CORO2A	-0.159267
ENSG00000168993	CPLX1	0.815458	0.0465349	N/A	N/A	N/A	CPLX1	-0.288925
ENSG00000109861	CTSC	0.566898	0.0279688	N/A	N/A	N/A	CTSC	0.297659
ENSG00000180891	CUEDC1	-0.591621	0.0252591	N/A	N/A	N/A	CUEDC1	-0.18718
ENSG00000213722	DDAH2	-0.757484	0.000421113	N/A	N/A	N/A	DDAH2	0.298047
ENSG00000134815	DHX34	-0.958202	0.00417794	N/A	N/A	N/A	DHX34	0.192203
ENSG00000147202	DIAPH2	0.924689	0.00346499	N/A	N/A	N/A	DIAPH2	0.137881
ENSG00000163879	DNALI1	-0.482497	0.0379713	N/A	N/A	N/A	DNALI1	0.204362
ENSG00000105612	DNASE2	0.953105	0.00595989	N/A	N/A	N/A	DNASE2	0.179531
ENSG00000144635	DYNC1LI1	-0.44092	0.0404012	N/A	N/A	N/A	DYNC1LI1	-0.0853639
ENSG00000114654	EFCC1	-1.2615	2.88e-06	N/A	N/A	N/A	EFCC1	-0.344395
ENSG00000077348	EXOSC5	-0.914532	0.0330187	N/A	N/A	N/A	EXOSC5	-0.122481
ENSG00000162694	EXTL2	0.542489	0.0106758	N/A	N/A	N/A	EXTL2	-0.190019
ENSG00000183615	FAM167B	1.40946	0.0419375	N/A	N/A	N/A	FAM167B	0.589294
ENSG00000179115	FARSA	-0.781538	0.0181961	N/A	N/A	N/A	FARSA	-0.0970852
ENSG00000160752	FDPS	-0.667796	0.0197715	N/A	N/A	N/A	FDPS	-0.123438
ENSG00000268089	GABRQ	2.14767	8.82e-08	N/A	N/A	N/A	GABRQ	0.39744
ENSG00000119514	GALNT12	1.00986	0.00161342	N/A	N/A	N/A	GALNT12	-0.276922
ENSG00000164949	GEM	0.944117	0.00275127	N/A	N/A	N/A	GEM	0.58158
ENSG00000168546	GFRA2	1.85562	0.0156246	N/A	N/A	N/A	GFRA2	-0.179861
ENSG00000151025	GPR158	2.66764	7.89e-06	N/A	N/A	N/A	GPR158	-0.173433
ENSG00000155115	GTF3C6	-0.570136	0.0139216	N/A	N/A	N/A	GTF3C6	0.147028
ENSG00000187664	HAPLN4	1.69528	7.41e-05	N/A	N/A	N/A	HAPLN4	-0.529891
ENSG00000138646	HERC5	1.09162	0.000613197	N/A	N/A	N/A	HERC5	0.42642
ENSG00000143341	HMCN1	1.70806	2.85e-10	N/A	N/A	N/A	HMCN1	-0.441573
ENSG00000132622	HSPA12B	1.04385	0.00119246	N/A	N/A	N/A	HSPA12B	-0.293193
ENSG00000185507	IRF7	-1.10861	0.045447	N/A	N/A	N/A	IRF7	0.397584
ENSG00000111203	ITFG2	-0.606114	0.0278904	N/A	N/A	N/A	ITFG2	-0.117688
ENSG00000123243	ITIH5	2.23713	0.0236127	N/A	N/A	N/A	ITIH5	-0.366616
ENSG00000078596	ITM2A	2.63853	5.86e-06	N/A	N/A	N/A	ITM2A	-0.399863
ENSG00000123444	KBTBD4	-0.974035	0.00749792	N/A	N/A	N/A	KBTBD4	-0.11381
ENSG00000131398	KCNC3	1.54609	1.4e-07	N/A	N/A	N/A	KCNC3	-0.230821
ENSG00000185760	KCNQ5	1.23464	0.0127393	N/A	N/A	N/A	KCNQ5	-0.181862
ENSG00000119138	KLF9	2.40075	0.0466928	N/A	N/A	N/A	KLF9	-0.201857
ENSG00000185909	KLHDC8B	-1.07704	0.00636182	N/A	N/A	N/A	KLHDC8B	0.164178
ENSG00000133619	KRBA1	-0.668588	0.0338551	N/A	N/A	N/A	KRBA1	-0.119907
ENSG00000103642	LACTB	1.10865	1.21e-05	N/A	N/A	N/A	LACTB	0.170196
ENSG00000206535	LNP1	0.618006	0.0129599	N/A	N/A	N/A	LNP1	-0.17255
ENSG00000175556	LONRF3	1.954	0.0160439	N/A	N/A	N/A	LONRF3	0.399353
ENSG00000049323	LTBP1	0.754981	0.00519367	N/A	N/A	N/A	LTBP1	0.271201
ENSG00000111261	MANSC1	0.773943	0.00108547	N/A	N/A	N/A	MANSC1	-0.17666
ENSG00000076984	MAP2K7	-0.510662	0.0218246	N/A	N/A	N/A	MAP2K7	-0.10985
ENSG00000076706	MCAM	1.30185	5.39e-08	N/A	N/A	N/A	MCAM	-0.291225
ENSG00000143384	MCL1	-0.417756	0.0362059	N/A	N/A	N/A	MCL1	0.284518
ENSG00000187778	MCRS1	-0.826885	0.0245022	N/A	N/A	N/A	MCRS1	-0.105735
ENSG00000197006	METTL9	-0.564815	0.0356925	N/A	N/A	N/A	METTL9	0.0910144
ENSG00000137463	MGARP	3.10315	6.38e-06	N/A	N/A	N/A	MGARP	0.331882
ENSG00000157227	MMP14	0.651171	0.0160046	N/A	N/A	N/A	MMP14	0.334573
ENSG00000155363	MOV10	-0.841086	6.88e-05	N/A	N/A	N/A	MOV10	0.183189
ENSG00000145911	N4BP3	-0.919581	0.00265675	N/A	N/A	N/A	N4BP3	-0.215489
ENSG00000173559	NABP1	1.53041	0.00109267	N/A	N/A	N/A	NABP1	0.381666
ENSG00000186462	NAP1L2	0.581041	0.0331611	N/A	N/A	N/A	NAP1L2	-0.12276
ENSG00000131196	NFATC1	1.36129	1.82e-06	N/A	N/A	N/A	NFATC1	0.354713
ENSG00000104361	NIPAL2	1.58337	0.000323927	N/A	N/A	N/A	NIPAL2	-0.270406
ENSG00000109255	NMU	1.19073	5.86e-06	N/A	N/A	N/A	NMU	-0.48312
ENSG00000168824	NSG1	1.31707	0.00119997	N/A	N/A	N/A	NSG1	-0.19452
ENSG00000074527	NTN4	0.942018	0.00870371	N/A	N/A	N/A	NTN4	-0.213568
ENSG00000182575	NXPH3	1.87941	9.29e-06	N/A	N/A	N/A	NXPH3	-0.255601
ENSG00000123240	OPTN	1.30705	8.05e-06	N/A	N/A	N/A	OPTN	-0.0941132
ENSG00000167770	OTUB1	-0.911365	0.00105412	N/A	N/A	N/A	OTUB1	-0.101445
ENSG00000164830	OXR1	0.631903	0.00812416	N/A	N/A	N/A	OXR1	-0.127658
ENSG00000187867	PALM3	2.0755	5.08e-19	N/A	N/A	N/A	PALM3	0.331237
ENSG00000166228	PCBD1	-0.627871	0.0420419	N/A	N/A	N/A	PCBD1	0.2386
ENSG00000175426	PCSK1	2.55405	1.89e-07	N/A	N/A	N/A	PCSK1	-0.431186
ENSG00000099139	PCSK5	0.678545	0.0128004	N/A	N/A	N/A	PCSK5	0.209543
ENSG00000145431	PDGFC	-0.467778	0.0273977	N/A	N/A	N/A	PDGFC	0.167703
ENSG00000154553	PDLIM3	1.40995	0.000956613	N/A	N/A	N/A	PDLIM3	0.247584
ENSG00000162734	PEA15	-0.687638	0.0477862	N/A	N/A	N/A	PEA15	0.193042
ENSG00000163803	PLB1	-1.19804	0.0428797	N/A	N/A	N/A	PLB1	0.207124
ENSG00000090924	PLEKHG2	-0.811737	0.000115295	N/A	N/A	N/A	PLEKHG2	0.321748
ENSG00000161381	PLXDC1	1.64119	0.0114526	N/A	N/A	N/A	PLXDC1	-0.23155
ENSG00000109819	PPARGC1A	1.0347	0.0135314	N/A	N/A	N/A	PPARGC1A	-0.138396
ENSG00000130962	PRRG1	0.95706	5.56e-05	N/A	N/A	N/A	PRRG1	-0.226566
ENSG00000164099	PRSS12	2.21769	2.41e-20	N/A	N/A	N/A	PRSS12	-0.241197
ENSG00000204264	PSMB8	1.03724	0.0356004	N/A	N/A	N/A	PSMB8	0.288609
ENSG00000011304	PTBP1	-0.662137	0.00592704	N/A	N/A	N/A	PTBP1	0.160638
ENSG00000168994	PXDC1	-0.572439	0.00982684	N/A	N/A	N/A	PXDC1	0.318808
ENSG00000172794	RAB37	2.46913	0.00065777	N/A	N/A	N/A	RAB37	-0.332145
ENSG00000136933	RABEPK	-0.63746	0.0297525	N/A	N/A	N/A	RABEPK	-0.155631
ENSG00000117152	RGS4	1.64507	0.000798666	N/A	N/A	N/A	RGS4	-0.218766
ENSG00000129538	RNASE1	1.39167	0.0135928	N/A	N/A	N/A	RNASE1	-0.423324
ENSG00000177570	SAMD12	0.992912	0.0251864	N/A	N/A	N/A	SAMD12	-0.115639
ENSG00000104835	SARS2	-0.835704	0.00940071	N/A	N/A	N/A	SARS2	-0.171866
ENSG00000085365	SCAMP1	0.590949	0.0167593	N/A	N/A	N/A	SCAMP1	-0.0790288
ENSG00000180900	SCRIB	-0.816617	0.00029875	N/A	N/A	N/A	SCRIB	0.151077
ENSG00000103184	SEC14L5	2.10816	0.0388224	N/A	N/A	N/A	SEC14L5	-0.269835
ENSG00000168758	SEMA4C	-0.637133	0.00909493	N/A	N/A	N/A	SEMA4C	-0.155237
ENSG00000198879	SFMBT2	1.24765	0.000101096	N/A	N/A	N/A	SFMBT2	0.232552
ENSG00000160691	SHC1	-0.899559	0.017208	N/A	N/A	N/A	SHC1	0.211194
ENSG00000146411	SLC2A12	0.752467	0.0101338	N/A	N/A	N/A	SLC2A12	0.267154
ENSG00000181856	SLC2A4	1.56171	0.000432698	N/A	N/A	N/A	SLC2A4	0.413972
ENSG00000183023	SLC8A1	1.08831	0.00119946	N/A	N/A	N/A	SLC8A1	-0.132894
ENSG00000128602	SMO	-0.95029	0.00330806	N/A	N/A	N/A	SMO	0.339674
ENSG00000077327	SPAG6	2.88497	1.18e-07	N/A	N/A	N/A	SPAG6	-0.447347
ENSG00000196141	SPATS2L	-0.452974	0.0215785	N/A	N/A	N/A	SPATS2L	0.0990347
ENSG00000101638	ST8SIA5	1.59886	0.0465333	N/A	N/A	N/A	ST8SIA5	-0.184776
ENSG00000172403	SYNPO2	1.66342	0.0480293	N/A	N/A	N/A	SYNPO2	-0.151271
ENSG00000169836	TACR3	2.09571	0.00109267	N/A	N/A	N/A	TACR3	0.400202
ENSG00000132405	TBC1D14	-0.647255	0.0013293	N/A	N/A	N/A	TBC1D14	0.107458
ENSG00000088992	TESC	2.56234	5.87e-08	N/A	N/A	N/A	TESC	-0.194589
ENSG00000091513	TF	-1.57783	0.0170915	N/A	N/A	N/A	TF	-0.509349
ENSG00000105289	TJP3	2.27273	0.0276824	N/A	N/A	N/A	TJP3	0.798697
ENSG00000163931	TKT	-0.794491	0.0276883	N/A	N/A	N/A	TKT	0.124166
ENSG00000149809	TM7SF2	-0.826949	0.0236127	N/A	N/A	N/A	TM7SF2	-0.160651
ENSG00000166292	TMEM100	1.25727	0.0214522	N/A	N/A	N/A	TMEM100	0.37749
ENSG00000125355	TMEM255A	2.46025	3.63e-22	N/A	N/A	N/A	TMEM255A	0.258782
ENSG00000106785	TRIM14	0.98622	0.0149343	N/A	N/A	N/A	TRIM14	0.224508
ENSG00000138741	TRPC3	1.6388	9.65e-07	N/A	N/A	N/A	TRPC3	-0.276801
ENSG00000205838	TTC23L	1.13855	0.0130855	N/A	N/A	N/A	TTC23L	-0.240056
ENSG00000127824	TUBA4A	3.32858	9.67e-07	N/A	N/A	N/A	TUBA4A	-0.199676
ENSG00000084652	TXLNA	-0.598538	0.0127176	N/A	N/A	N/A	TXLNA	0.0997558
ENSG00000087301	TXNDC16	1.13287	5.87e-05	N/A	N/A	N/A	TXNDC16	-0.109899
ENSG00000063244	U2AF2	-0.811958	0.0105162	N/A	N/A	N/A	U2AF2	0.0956773
ENSG00000174607	UGT8	1.70523	5.46e-10	N/A	N/A	N/A	UGT8	-0.472754
ENSG00000163032	VSNL1	3.52605	2.14e-05	N/A	N/A	N/A	VSNL1	-0.152978
ENSG00000273274	ZBTB8B	0.732532	0.0223184	N/A	N/A	N/A	ZBTB8B	0.240064
ENSG00000185650	ZFP36L1	-0.479365	0.0111837	N/A	N/A	N/A	ZFP36L1	0.34846
ENSG00000180035	ZNF48	-1.14065	1.97e-05	N/A	N/A	N/A	ZNF48	-0.113235
ENSG00000155966	AFF2	1.01872	0.000698543	AFF2	0.730627	AFF2	N/A	N/A
ENSG00000184254	ALDH1A3	2.4347	0.0172532	ALDH1A3	-1.01307	ALDH1A3	N/A	N/A
ENSG00000105409	ATP1A3	1.17736	0.00367758	ATP1A3	1.25013	ATP1A3	N/A	N/A
ENSG00000198286	CARD11	2.03841	1.41e-06	CARD11	-2.56233	CARD11	N/A	N/A
ENSG00000101489	CELF4	1.24614	0.0304499	CELF4	1.57727	CELF4	N/A	N/A
ENSG00000066032	CTNNA2	1.07246	8.5e-09	CTNNA2	0.947162	CTNNA2	N/A	N/A
ENSG00000187323	DCC	0.489838	0.0368507	DCC	1.04773	DCC	N/A	N/A
ENSG00000198719	DLL1	-0.718721	0.0198697	DLL1	1.46656	DLL1	N/A	N/A
ENSG00000187957	DNER	1.32675	2.11e-05	DNER	1.54765	DNER	N/A	N/A
ENSG00000197635	DPP4	1.66527	3.15e-06	DPP4	-1.88835	DPP4	N/A	N/A
ENSG00000101210	EEF1A2	2.40842	2.51e-11	EEF1A2	1.20875	EEF1A2	N/A	N/A
ENSG00000107105	ELAVL2	0.607624	0.035637	ELAVL2	1.08957	ELAVL2	N/A	N/A
ENSG00000196361	ELAVL3	1.00729	0.000214921	ELAVL3	1.6048	ELAVL3	N/A	N/A
ENSG00000197977	ELOVL2	0.862789	0.00105569	ELOVL2	0.91307	ELOVL2	N/A	N/A
ENSG00000197594	ENPP1	0.941835	0.000686423	ENPP1	-1.40926	ENPP1	N/A	N/A
ENSG00000182256	GABRG3	1.40764	0.0171959	GABRG3	1.381	GABRG3	N/A	N/A
ENSG00000125675	GRIA3	2.37777	0.000101007	GRIA3	1.10509	GRIA3	N/A	N/A
ENSG00000182771	GRID1	1.49291	0.00511365	GRID1	1.73926	GRID1	N/A	N/A
ENSG00000163873	GRIK3	2.09359	0.00626917	GRIK3	1.78232	GRIK3	N/A	N/A
ENSG00000149403	GRIK4	1.38718	0.000311753	GRIK4	1.33102	GRIK4	N/A	N/A
ENSG00000177807	KCNJ10	1.41423	0.00296914	KCNJ10	2.82246	KCNJ10	N/A	N/A
ENSG00000130294	KIF1A	0.738616	0.0411145	KIF1A	1.18983	KIF1A	N/A	N/A
ENSG00000168280	KIF5C	0.6355	0.0162722	KIF5C	1.01676	KIF5C	N/A	N/A
ENSG00000186868	MAPT	1.14413	0.000324269	MAPT	1.24453	MAPT	N/A	N/A
ENSG00000139915	MDGA2	0.959559	0.0246665	MDGA2	1.41004	MDGA2	N/A	N/A
ENSG00000157890	MEGF11	1.41819	0.00551567	MEGF11	1.24108	MEGF11	N/A	N/A
ENSG00000120149	MSX2	1.1934	0.0166848	MSX2	-1.02174	MSX2	N/A	N/A
ENSG00000065534	MYLK	0.465112	0.0278063	MYLK	-0.799318	MYLK	N/A	N/A
ENSG00000179915	NRXN1	1.49135	0.000852462	NRXN1	1.59918	NRXN1	N/A	N/A
ENSG00000110076	NRXN2	0.929944	0.00680305	NRXN2	1.25975	NRXN2	N/A	N/A
ENSG00000186472	PCLO	1.0661	0.00940071	PCLO	1.00635	PCLO	N/A	N/A
ENSG00000161681	SHANK1	1.32944	1.45e-09	SHANK1	1.04709	SHANK1	N/A	N/A
ENSG00000157103	SLC6A1	2.0207	5.91e-07	SLC6A1	2.00642	SLC6A1	N/A	N/A
ENSG00000137801	THBS1	-0.974234	1.53e-05	THBS1	-1.44501	THBS1	N/A	N/A
ENSG00000156298	TSPAN7	2.30118	1.13e-16	TSPAN7	1.21313	TSPAN7	N/A	N/A
ENSG00000130477	UNC13A	0.579826	0.0142124	UNC13A	1.02961	UNC13A	N/A	N/A
ENSG00000087085	ACHE	1.76023	0.00307391	N/A	N/A	ACHE	N/A	N/A
ENSG00000130402	ACTN4	-0.761353	0.00301873	N/A	N/A	ACTN4	N/A	N/A
ENSG00000173175	ADCY5	1.44368	7.57e-05	N/A	N/A	ADCY5	N/A	N/A
ENSG00000172379	ARNT2	-0.608379	0.00976857	N/A	N/A	ARNT2	N/A	N/A
ENSG00000006453	BAIAP2L1	1.02745	0.00108834	N/A	N/A	BAIAP2L1	N/A	N/A
ENSG00000111678	C12orf57	-0.854496	0.028789	N/A	N/A	C12orf57	N/A	N/A
ENSG00000151067	CACNA1C	1.19889	0.000998745	N/A	N/A	CACNA1C	N/A	N/A
ENSG00000006283	CACNA1G	1.71663	1.68e-11	N/A	N/A	CACNA1G	N/A	N/A
ENSG00000149654	CDH22	1.68454	0.0480794	N/A	N/A	CDH22	N/A	N/A
ENSG00000100288	CHKB	-0.507094	0.0356257	N/A	N/A	CHKB	N/A	N/A
ENSG00000175344	CHRNA7	0.627689	0.0426577	N/A	N/A	CHRNA7	N/A	N/A
ENSG00000168036	CTNNB1	-0.629625	0.0111959	N/A	N/A	CTNNB1	N/A	N/A
ENSG00000044090	CUL7	-0.948422	0.000238892	N/A	N/A	CUL7	N/A	N/A
ENSG00000177030	DEAF1	-0.738925	0.0296679	N/A	N/A	DEAF1	N/A	N/A
ENSG00000172893	DHCR7	-1.11166	0.00070117	N/A	N/A	DHCR7	N/A	N/A
ENSG00000132153	DHX30	-0.571477	0.0410247	N/A	N/A	DHX30	N/A	N/A
ENSG00000150764	DIXDC1	0.611175	0.0165364	N/A	N/A	DIXDC1	N/A	N/A
ENSG00000185800	DMWD	-0.79317	0.0449187	N/A	N/A	DMWD	N/A	N/A
ENSG00000188641	DPYD	0.822074	0.00436472	N/A	N/A	DPYD	N/A	N/A
ENSG00000161202	DVL3	-0.516679	0.0421797	N/A	N/A	DVL3	N/A	N/A
ENSG00000133665	DYDC2	1.09132	0.0246665	N/A	N/A	DYDC2	N/A	N/A
ENSG00000154928	EPHB1	0.954311	0.00201335	N/A	N/A	EPHB1	N/A	N/A
ENSG00000011677	GABRA3	3.38893	1.3e-16	N/A	N/A	GABRA3	N/A	N/A
ENSG00000087460	GNAS	-0.460494	0.0362698	N/A	N/A	GNAS	N/A	N/A
ENSG00000076716	GPC4	-0.504183	0.024478	N/A	N/A	GPC4	N/A	N/A
ENSG00000179399	GPC5	3.21245	0.000220118	N/A	N/A	GPC5	N/A	N/A
ENSG00000164418	GRIK2	1.15511	0.0236127	N/A	N/A	GRIK2	N/A	N/A
ENSG00000125388	GRK4	0.85324	0.0159819	N/A	N/A	GRK4	N/A	N/A
ENSG00000172534	HCFC1	-0.584363	0.0168115	N/A	N/A	HCFC1	N/A	N/A
ENSG00000119669	IRF2BPL	-0.658741	0.0156896	N/A	N/A	IRF2BPL	N/A	N/A
ENSG00000167216	KATNAL2	1.09664	4.75e-05	N/A	N/A	KATNAL2	N/A	N/A
ENSG00000126012	KDM5C	-0.537433	0.0362026	N/A	N/A	KDM5C	N/A	N/A
ENSG00000118162	KPTN	-1.04825	0.0226208	N/A	N/A	KPTN	N/A	N/A
ENSG00000198728	LDB1	-0.662664	0.0272098	N/A	N/A	LDB1	N/A	N/A
ENSG00000130164	LDLR	-0.772407	0.00589758	N/A	N/A	LDLR	N/A	N/A
ENSG00000142235	LMTK3	1.09996	0.0221458	N/A	N/A	LMTK3	N/A	N/A
ENSG00000198589	LRBA	0.886167	3.4e-05	N/A	N/A	LRBA	N/A	N/A
ENSG00000128594	LRRC4	-0.608581	0.0434156	N/A	N/A	LRRC4	N/A	N/A
ENSG00000107816	LZTS2	-0.674142	0.040335	N/A	N/A	LZTS2	N/A	N/A
ENSG00000172264	MACROD2	1.10879	0.00976915	N/A	N/A	MACROD2	N/A	N/A
ENSG00000189221	MAOA	1.88564	0.000405186	N/A	N/A	MAOA	N/A	N/A
ENSG00000071655	MBD3	-1.03903	0.00161297	N/A	N/A	MBD3	N/A	N/A
ENSG00000081189	MEF2C	0.989886	0.000735418	N/A	N/A	MEF2C	N/A	N/A
ENSG00000134138	MEIS2	0.682419	0.0429843	N/A	N/A	MEIS2	N/A	N/A
ENSG00000175806	MSRA	-0.769513	0.0476617	N/A	N/A	MSRA	N/A	N/A
ENSG00000205277	MUC12	-0.919087	0.0464847	N/A	N/A	MUC12	N/A	N/A
ENSG00000160877	NACC1	-0.701461	0.0318379	N/A	N/A	NACC1	N/A	N/A
ENSG00000050030	NEXMIF	0.755323	0.0296745	N/A	N/A	NEXMIF	N/A	N/A
ENSG00000050344	NFE2L3	1.46164	1.73e-12	N/A	N/A	NFE2L3	N/A	N/A
ENSG00000118257	NRP2	-0.489661	0.0278278	N/A	N/A	NRP2	N/A	N/A
ENSG00000162631	NTNG1	1.20803	0.0100106	N/A	N/A	NTNG1	N/A	N/A
ENSG00000162231	NXF1	-0.609122	0.0185272	N/A	N/A	NXF1	N/A	N/A
ENSG00000070756	PABPC1	-0.510916	0.0375834	N/A	N/A	PABPC1	N/A	N/A
ENSG00000132849	PATJ	1.02416	0.0325235	N/A	N/A	PATJ	N/A	N/A
ENSG00000196092	PAX5	0.536381	0.018272	N/A	N/A	PAX5	N/A	N/A
ENSG00000138650	PCDH10	0.601534	0.0257092	N/A	N/A	PCDH10	N/A	N/A
ENSG00000248383	PCDHAC1	0.999568	0.0226926	N/A	N/A	PCDHAC1	N/A	N/A
ENSG00000130827	PLXNA3	-0.735053	0.026375	N/A	N/A	PLXNA3	N/A	N/A
ENSG00000085998	POMGNT1	-0.856119	0.0300002	N/A	N/A	POMGNT1	N/A	N/A
ENSG00000131771	PPP1R1B	4.51714	7.89e-13	N/A	N/A	PPP1R1B	N/A	N/A
ENSG00000124126	PREX1	-0.684581	0.00370202	N/A	N/A	PREX1	N/A	N/A
ENSG00000174231	PRPF8	-0.602861	0.0298878	N/A	N/A	PRPF8	N/A	N/A
ENSG00000198218	QRICH1	-0.450412	0.0436025	N/A	N/A	QRICH1	N/A	N/A
ENSG00000266094	RASSF5	1.1641	0.0319064	N/A	N/A	RASSF5	N/A	N/A
ENSG00000176406	RIMS2	0.957208	0.00108861	N/A	N/A	RIMS2	N/A	N/A
ENSG00000185008	ROBO2	0.779202	0.0411145	N/A	N/A	ROBO2	N/A	N/A
ENSG00000126461	SCAF1	-0.831025	0.0380506	N/A	N/A	SCAF1	N/A	N/A
ENSG00000112902	SEMA5A	0.775548	0.00790491	N/A	N/A	SEMA5A	N/A	N/A
ENSG00000139718	SETD1B	-0.515127	0.0421478	N/A	N/A	SETD1B	N/A	N/A
ENSG00000157933	SKI	-0.655465	0.0136897	N/A	N/A	SKI	N/A	N/A
ENSG00000106688	SLC1A1	1.1136	0.0191472	N/A	N/A	SLC1A1	N/A	N/A
ENSG00000153291	SLC25A27	1.62079	0.0076526	N/A	N/A	SLC25A27	N/A	N/A
ENSG00000144290	SLC4A10	4.17907	0.00201543	N/A	N/A	SLC4A10	N/A	N/A
ENSG00000181804	SLC9A9	1.72127	0.0225476	N/A	N/A	SLC9A9	N/A	N/A
ENSG00000182934	SRPRA	-0.573597	0.0454712	N/A	N/A	SRPRA	N/A	N/A
ENSG00000008056	SYN1	1.08358	0.00039963	N/A	N/A	SYN1	N/A	N/A
ENSG00000157152	SYN2	1.23454	0.016731	N/A	N/A	SYN2	N/A	N/A
ENSG00000103168	TAF1C	-0.581677	0.0328978	N/A	N/A	TAF1C	N/A	N/A
ENSG00000156787	TBC1D31	0.733661	0.0106046	N/A	N/A	TBC1D31	N/A	N/A
ENSG00000172663	TMEM134	-1.06978	0.00493688	N/A	N/A	TMEM134	N/A	N/A
ENSG00000121775	TMEM39B	-0.854953	0.00408259	N/A	N/A	TMEM39B	N/A	N/A
ENSG00000171206	TRIM8	-0.473818	0.0472208	N/A	N/A	TRIM8	N/A	N/A
ENSG00000179981	TSHZ1	0.781007	0.0449187	N/A	N/A	TSHZ1	N/A	N/A
ENSG00000121297	TSHZ3	0.932319	0.0167213	N/A	N/A	TSHZ3	N/A	N/A
ENSG00000196363	WDR5	-0.530001	0.0178905	N/A	N/A	WDR5	N/A	N/A
ENSG00000108953	YWHAE	-0.467577	0.0436025	N/A	N/A	YWHAE	N/A	N/A
ENSG00000147130	ZMYM3	-0.594147	0.0252431	N/A	N/A	ZMYM3	N/A	N/A
ENSG00000170396	ZNF804A	1.72314	0.00178794	N/A	N/A	ZNF804A	N/A	N/A
ENSG00000173210	ABLIM3	2.94974	0.000799665	ABLIM3	1.09781	N/A	N/A	N/A
ENSG00000049192	ADAMTS6	1.23671	0.0440318	ADAMTS6	-0.795249	N/A	N/A	N/A
ENSG00000075340	ADD2	1.2731	0.000353585	ADD2	1.02446	N/A	N/A	N/A
ENSG00000148926	ADM	-0.694066	0.0101738	ADM	-1.86029	N/A	N/A	N/A
ENSG00000081051	AFP	-2.44973	0.000146757	AFP	-4.02776	N/A	N/A	N/A
ENSG00000273540	AGBL1	2.22923	0.0193906	AGBL1	1.36663	N/A	N/A	N/A
ENSG00000171714	ANO5	1.56982	4.01e-05	ANO5	1.07732	N/A	N/A	N/A
ENSG00000115266	APC2	-0.650089	0.0323698	APC2	1.02983	N/A	N/A	N/A
ENSG00000004777	ARHGAP33	-1.59955	2.72e-05	ARHGAP33	0.932388	N/A	N/A	N/A
ENSG00000167654	ATCAY	1.16249	0.00010689	ATCAY	0.860381	N/A	N/A	N/A
ENSG00000124406	ATP8A1	1.13109	0.0134891	ATP8A1	0.809186	N/A	N/A	N/A
ENSG00000132932	ATP8A2	1.55261	7.4e-08	ATP8A2	1.36904	N/A	N/A	N/A
ENSG00000109956	B3GAT1	-0.599749	0.0456749	B3GAT1	1.90861	N/A	N/A	N/A
ENSG00000135454	B4GALNT1	0.621185	0.0190184	B4GALNT1	1.21198	N/A	N/A	N/A
ENSG00000188848	BEND4	2.06414	1.6e-05	BEND4	1.77555	N/A	N/A	N/A
ENSG00000133169	BEX1	0.505457	0.0350446	BEX1	0.842183	N/A	N/A	N/A
ENSG00000133134	BEX2	1.03383	3.74e-08	BEX2	0.935756	N/A	N/A	N/A
ENSG00000168487	BMP1	-0.749337	0.0365024	BMP1	-0.875465	N/A	N/A	N/A
ENSG00000185742	C11orf87	1.16283	0.011553	C11orf87	1.06208	N/A	N/A	N/A
ENSG00000186897	C1QL4	3.25869	1.76e-16	C1QL4	1.37335	N/A	N/A	N/A
ENSG00000114529	C3orf52	0.964932	0.00960851	C3orf52	-1.44947	N/A	N/A	N/A
ENSG00000162706	CADM3	1.03515	0.00584403	CADM3	1.3653	N/A	N/A	N/A
ENSG00000198865	CCDC152	0.915614	0.0142124	CCDC152	-0.986823	N/A	N/A	N/A
ENSG00000198624	CCDC69	1.37927	4.87e-05	CCDC69	-1.64177	N/A	N/A	N/A
ENSG00000196352	CD55	1.68175	0.00119771	CD55	-2.11012	N/A	N/A	N/A
ENSG00000019582	CD74	1.98695	4.81e-09	CD74	-0.871083	N/A	N/A	N/A
ENSG00000010278	CD9	3.48648	1.76e-16	CD9	-1.44991	N/A	N/A	N/A
ENSG00000117266	CDK18	1.45611	6.59e-06	CDK18	0.768537	N/A	N/A	N/A
ENSG00000171450	CDK5R2	1.22569	0.032656	CDK5R2	1.05143	N/A	N/A	N/A
ENSG00000163624	CDS1	1.03886	0.0278904	CDS1	-1.01248	N/A	N/A	N/A
ENSG00000161082	CELF5	1.18397	4.12e-08	CELF5	1.26969	N/A	N/A	N/A
ENSG00000184524	CEND1	1.14106	0.00704751	CEND1	1.20655	N/A	N/A	N/A
ENSG00000143375	CGN	0.969203	0.0157229	CGN	-1.23795	N/A	N/A	N/A
ENSG00000138028	CGREF1	1.09961	0.00618911	CGREF1	1.18024	N/A	N/A	N/A
ENSG00000116254	CHD5	2.92711	0.00271763	CHD5	1.52533	N/A	N/A	N/A
ENSG00000101938	CHRDL1	1.22311	3.91e-06	CHRDL1	2.47148	N/A	N/A	N/A
ENSG00000101204	CHRNA4	3.9898	1.34e-09	CHRNA4	1.2109	N/A	N/A	N/A
ENSG00000175264	CHST1	0.959499	0.0370477	CHST1	0.930776	N/A	N/A	N/A
ENSG00000153132	CLGN	1.16927	0.00393826	CLGN	0.934353	N/A	N/A	N/A
ENSG00000146352	CLVS2	1.07703	0.000232213	CLVS2	1.77196	N/A	N/A	N/A
ENSG00000174600	CMKLR1	1.93086	0.00741015	CMKLR1	-1.08662	N/A	N/A	N/A
ENSG00000153551	CMTM7	-0.835282	0.00759025	CMTM7	-0.911022	N/A	N/A	N/A
ENSG00000146910	CNPY1	0.509542	0.0466012	CNPY1	1.36286	N/A	N/A	N/A
ENSG00000018236	CNTN1	1.95127	3.34e-06	CNTN1	0.878622	N/A	N/A	N/A
ENSG00000106078	COBL	2.18687	0.0100637	COBL	-1.03163	N/A	N/A	N/A
ENSG00000111799	COL12A1	0.810531	0.0430251	COL12A1	-1.4417	N/A	N/A	N/A
ENSG00000160471	COX6B2	3.88755	0.000578479	COX6B2	1.06982	N/A	N/A	N/A
ENSG00000178773	CPNE7	2.21509	0.0047896	CPNE7	1.09097	N/A	N/A	N/A
ENSG00000106066	CPVL	0.565823	0.0373778	CPVL	-0.976722	N/A	N/A	N/A
ENSG00000134376	CRB1	1.64413	0.00019427	CRB1	1.42059	N/A	N/A	N/A
ENSG00000120088	CRHR1	2.65171	0.0214312	CRHR1	0.748752	N/A	N/A	N/A
ENSG00000121904	CSMD2	1.6084	0.00233823	CSMD2	1.76204	N/A	N/A	N/A
ENSG00000107562	CXCL12	1.76374	0.023479	CXCL12	-0.849443	N/A	N/A	N/A
ENSG00000272636	DOC2B	2.49769	0.00280431	DOC2B	1.01948	N/A	N/A	N/A
ENSG00000205683	DPF3	1.24154	0.0412037	DPF3	1.52695	N/A	N/A	N/A
ENSG00000157851	DPYSL5	-0.639268	0.0187982	DPYSL5	1.49735	N/A	N/A	N/A
ENSG00000134762	DSC3	1.78332	0.0108406	DSC3	-1.52	N/A	N/A	N/A
ENSG00000046604	DSG2	1.93044	1.14e-13	DSG2	-1.42475	N/A	N/A	N/A
ENSG00000096696	DSP	1.10165	0.0449187	DSP	-2.07873	N/A	N/A	N/A
ENSG00000135144	DTX1	1.40588	0.01407	DTX1	1.05362	N/A	N/A	N/A
ENSG00000084710	EFR3B	-0.515587	0.0300251	EFR3B	1.11684	N/A	N/A	N/A
ENSG00000120738	EGR1	-1.34384	4.83e-07	EGR1	-1.03628	N/A	N/A	N/A
ENSG00000122877	EGR2	-1.6457	0.00450874	EGR2	-1.33504	N/A	N/A	N/A
ENSG00000024422	EHD2	2.36188	3.13e-07	EHD2	-0.834478	N/A	N/A	N/A
ENSG00000102034	ELF4	1.24194	0.00176434	ELF4	-1.01675	N/A	N/A	N/A
ENSG00000166897	ELFN2	2.6275	0.0200476	ELFN2	1.14718	N/A	N/A	N/A
ENSG00000214595	EML6	1.75574	0.0464847	EML6	1.43778	N/A	N/A	N/A
ENSG00000149218	ENDOD1	0.50819	0.0439584	ENDOD1	-0.925534	N/A	N/A	N/A
ENSG00000119888	EPCAM	1.50715	0.00974955	EPCAM	-3.46472	N/A	N/A	N/A
ENSG00000110723	EXPH5	1.642	0.034383	EXPH5	-1.01067	N/A	N/A	N/A
ENSG00000164434	FABP7	-0.921188	0.00636209	FABP7	1.17853	N/A	N/A	N/A
ENSG00000135472	FAIM2	1.09779	0.0234056	FAIM2	1.5146	N/A	N/A	N/A
ENSG00000182118	FAM89A	0.710291	0.00499152	FAM89A	-0.921675	N/A	N/A	N/A
ENSG00000127585	FBXL16	1.58943	2.26e-09	FBXL16	0.786067	N/A	N/A	N/A
ENSG00000022267	FHL1	0.713031	0.00114414	FHL1	0.770509	N/A	N/A	N/A
ENSG00000170608	FOXA3	2.58939	0.045447	FOXA3	-1.43884	N/A	N/A	N/A
ENSG00000139445	FOXN4	1.3026	0.00135157	FOXN4	1.46556	N/A	N/A	N/A
ENSG00000184481	FOXO4	0.843237	0.000630631	FOXO4	-1.22725	N/A	N/A	N/A
ENSG00000221946	FXYD7	2.45588	0.000288517	FXYD7	1.17634	N/A	N/A	N/A
ENSG00000163251	FZD5	0.919776	0.0422741	FZD5	-1.02325	N/A	N/A	N/A
ENSG00000124194	GDAP1L1	1.12991	0.0011635	GDAP1L1	1.13555	N/A	N/A	N/A
ENSG00000087258	GNAO1	1.17693	1.9e-05	GNAO1	1.41247	N/A	N/A	N/A
ENSG00000180998	GPR137C	0.761203	0.012248	GPR137C	0.954543	N/A	N/A	N/A
ENSG00000197921	HES5	-2.7992	0.029754	HES5	1.68794	N/A	N/A	N/A
ENSG00000116983	HPCAL4	1.49977	7.75e-05	HPCAL4	2.05942	N/A	N/A	N/A
ENSG00000109854	HTATIP2	1.50715	0.000128196	HTATIP2	-1.60515	N/A	N/A	N/A
ENSG00000090339	ICAM1	0.847623	0.00748338	ICAM1	-0.894656	N/A	N/A	N/A
ENSG00000167244	IGF2	3.11921	9.04e-18	IGF2	-1.54904	N/A	N/A	N/A
ENSG00000146674	IGFBP3	-2.05905	6e-07	IGFBP3	-1.03671	N/A	N/A	N/A
ENSG00000096433	ITPR3	1.15978	0.000889969	ITPR3	-0.869846	N/A	N/A	N/A
ENSG00000152969	JAKMIP1	2.25086	2.14e-05	JAKMIP1	1.49974	N/A	N/A	N/A
ENSG00000092051	JPH4	1.35589	1.05e-09	JPH4	0.872389	N/A	N/A	N/A
ENSG00000151079	KCNA6	1.19612	0.0174654	KCNA6	1.44026	N/A	N/A	N/A
ENSG00000135519	KCNH3	2.77109	1.28e-05	KCNH3	1.31731	N/A	N/A	N/A
ENSG00000089558	KCNH4	2.29164	0.0198697	KCNH4	1.71285	N/A	N/A	N/A
ENSG00000182132	KCNIP1	1.02091	0.0198697	KCNIP1	1.08207	N/A	N/A	N/A
ENSG00000120049	KCNIP2	2.12531	9.52e-08	KCNIP2	0.853419	N/A	N/A	N/A
ENSG00000121361	KCNJ8	0.888175	0.00979588	KCNJ8	-1.3124	N/A	N/A	N/A
ENSG00000164626	KCNK5	-0.742598	0.0168966	KCNK5	-1.42807	N/A	N/A	N/A
ENSG00000143603	KCNN3	0.922167	0.00566203	KCNN3	1.12088	N/A	N/A	N/A
ENSG00000155980	KIF5A	0.804419	0.0071911	KIF5A	1.10797	N/A	N/A	N/A
ENSG00000138795	LEF1	0.757388	0.00302007	LEF1	1.27806	N/A	N/A	N/A
ENSG00000156959	LHFPL4	1.22201	0.0015728	LHFPL4	1.13571	N/A	N/A	N/A
ENSG00000163898	LIPH	1.64916	0.000263263	LIPH	-1.70186	N/A	N/A	N/A
ENSG00000136153	LMO7	1.67008	2.26e-06	LMO7	-0.991433	N/A	N/A	N/A
ENSG00000170500	LONRF2	-1.10278	5.61e-06	LONRF2	0.738144	N/A	N/A	N/A
ENSG00000111885	MAN1A1	1.17785	3.28e-07	MAN1A1	-1.06475	N/A	N/A	N/A
ENSG00000109323	MANBA	0.574831	0.0477282	MANBA	-0.751935	N/A	N/A	N/A
ENSG00000155254	MARVELD1	-1.00011	0.000184393	MARVELD1	-0.784831	N/A	N/A	N/A
ENSG00000105613	MAST1	1.11898	3.25e-05	MAST1	1.11951	N/A	N/A	N/A
ENSG00000112139	MDGA1	0.753784	0.0164337	MDGA1	1.0247	N/A	N/A	N/A
ENSG00000106484	MEST	-0.475957	0.0415326	MEST	-0.886415	N/A	N/A	N/A
ENSG00000198598	MMP17	1.74804	0.00797823	MMP17	1.28719	N/A	N/A	N/A
ENSG00000125901	MRPS26	-0.615252	0.0425357	MRPS26	-0.935098	N/A	N/A	N/A
ENSG00000125148	MT2A	1.30562	2.09e-05	MT2A	-1.36329	N/A	N/A	N/A
ENSG00000176658	MYO1D	1.00301	0.00148117	MYO1D	-1.02276	N/A	N/A	N/A
ENSG00000196132	MYT1	1.98874	7.71e-05	MYT1	1.35095	N/A	N/A	N/A
ENSG00000149294	NCAM1	1.12701	0.000332344	NCAM1	1.44219	N/A	N/A	N/A
ENSG00000130287	NCAN	0.954254	0.000215009	NCAN	1.90783	N/A	N/A	N/A
ENSG00000185633	NDUFA4L2	1.64055	0.0388224	NDUFA4L2	1.28709	N/A	N/A	N/A
ENSG00000204386	NEU1	-0.7151	0.0308669	NEU1	-1.09974	N/A	N/A	N/A
ENSG00000157064	NMNAT2	1.34802	4.76e-06	NMNAT2	1.27911	N/A	N/A	N/A
ENSG00000154146	NRGN	0.711208	0.00447785	NRGN	2.00843	N/A	N/A	N/A
ENSG00000197822	OCLN	0.894064	0.00804814	OCLN	-1.48531	N/A	N/A	N/A
ENSG00000119547	ONECUT2	0.971343	0.00137085	ONECUT2	0.898406	N/A	N/A	N/A
ENSG00000079156	OSBPL6	0.585607	0.0244102	OSBPL6	0.944897	N/A	N/A	N/A
ENSG00000117115	PADI2	2.10274	0.0247185	PADI2	1.03182	N/A	N/A	N/A
ENSG00000124374	PAIP2B	1.35839	5.41e-07	PAIP2B	1.12167	N/A	N/A	N/A
ENSG00000077264	PAK3	1.23817	8.39e-08	PAK3	0.801957	N/A	N/A	N/A
ENSG00000197702	PARVA	-0.957977	0.00670751	PARVA	-0.792269	N/A	N/A	N/A
ENSG00000248485	PCP4L1	3.40773	4.74e-08	PCP4L1	1.13548	N/A	N/A	N/A
ENSG00000065989	PDE4A	1.65825	0.00065777	PDE4A	0.846721	N/A	N/A	N/A
ENSG00000107438	PDLIM1	0.832294	0.00277893	PDLIM1	-1.01316	N/A	N/A	N/A
ENSG00000165434	PGM2L1	0.631963	0.0141772	PGM2L1	0.942585	N/A	N/A	N/A
ENSG00000240891	PLCXD2	0.599102	0.0295247	PLCXD2	1.18653	N/A	N/A	N/A
ENSG00000102007	PLP2	1.56827	0.000432698	PLP2	-1.00494	N/A	N/A	N/A
ENSG00000101445	PPP1R16B	-0.981049	0.000240947	PPP1R16B	1.67485	N/A	N/A	N/A
ENSG00000074211	PPP2R2C	4.71348	0.00175925	PPP2R2C	1.54528	N/A	N/A	N/A
ENSG00000119698	PPP4R4	0.971506	0.00147761	PPP4R4	1.22275	N/A	N/A	N/A
ENSG00000126583	PRKCG	2.05992	6.74e-07	PRKCG	1.20268	N/A	N/A	N/A
ENSG00000151490	PTPRO	1.34838	0.00192918	PTPRO	1.39819	N/A	N/A	N/A
ENSG00000100504	PYGL	1.38873	1.29e-14	PYGL	-0.863214	N/A	N/A	N/A
ENSG00000109113	RAB34	-1.07371	0.00519367	RAB34	-0.863454	N/A	N/A	N/A
ENSG00000152932	RAB3C	1.07327	0.00375665	RAB3C	1.11019	N/A	N/A	N/A
ENSG00000068831	RASGRP2	1.12392	0.0164249	RASGRP2	1.59622	N/A	N/A	N/A
ENSG00000101265	RASSF2	-0.553273	0.00565003	RASSF2	1.14681	N/A	N/A	N/A
ENSG00000167281	RBFOX3	0.943404	0.0345253	RBFOX3	1.15494	N/A	N/A	N/A
ENSG00000205517	RGL3	2.65043	0.00331273	RGL3	-0.846429	N/A	N/A	N/A
ENSG00000182175	RGMA	-0.868228	0.000206143	RGMA	1.48912	N/A	N/A	N/A
ENSG00000091844	RGS17	0.761532	0.0127458	RGS17	1.05586	N/A	N/A	N/A
ENSG00000186479	RGS7BP	1.89423	0.0095431	RGS7BP	1.97514	N/A	N/A	N/A
ENSG00000108370	RGS9	0.694867	0.0228823	RGS9	0.956728	N/A	N/A	N/A
ENSG00000116574	RHOU	0.98231	9.21e-05	RHOU	-0.828747	N/A	N/A	N/A
ENSG00000060709	RIMBP2	1.11404	0.0230215	RIMBP2	0.855064	N/A	N/A	N/A
ENSG00000258818	RNASE4	1.78529	5.8e-08	RNASE4	-1.15258	N/A	N/A	N/A
ENSG00000139970	RTN1	0.702635	0.0182857	RTN1	1.07648	N/A	N/A	N/A
ENSG00000186907	RTN4RL2	1.03385	0.00189253	RTN4RL2	0.872627	N/A	N/A	N/A
ENSG00000105784	RUNDC3B	1.38873	0.0378702	RUNDC3B	1.38858	N/A	N/A	N/A
ENSG00000153253	SCN3A	2.58397	4.58e-09	SCN3A	0.983283	N/A	N/A	N/A
ENSG00000166257	SCN3B	1.75522	3.91e-06	SCN3B	1.39772	N/A	N/A	N/A
ENSG00000146197	SCUBE3	-0.611092	0.028789	SCUBE3	-0.977848	N/A	N/A	N/A
ENSG00000170542	SERPINB9	2.20624	8.07e-11	SERPINB9	-1.14222	N/A	N/A	N/A
ENSG00000167037	SGSM1	1.28915	0.0201257	SGSM1	1.13043	N/A	N/A	N/A
ENSG00000104611	SH2D4A	1.13699	0.0426398	SH2D4A	-1.49918	N/A	N/A	N/A
ENSG00000187902	SHISA7	1.64692	1.11e-07	SHISA7	1.47469	N/A	N/A	N/A
ENSG00000126903	SLC10A3	-0.705005	0.0474685	SLC10A3	-1.18748	N/A	N/A	N/A
ENSG00000135917	SLC19A3	1.79203	0.016983	SLC19A3	-1.98762	N/A	N/A	N/A
ENSG00000155850	SLC26A2	0.519912	0.0443954	SLC26A2	-1.01022	N/A	N/A	N/A
ENSG00000117394	SLC2A1	-0.771092	0.0101911	SLC2A1	-1.45058	N/A	N/A	N/A
ENSG00000115194	SLC30A3	3.46518	0.000824667	SLC30A3	2.40471	N/A	N/A	N/A
ENSG00000130958	SLC35D2	-0.681204	0.00432361	SLC35D2	-1.67398	N/A	N/A	N/A
ENSG00000110660	SLC35F2	0.767144	0.019271	SLC35F2	-1.04957	N/A	N/A	N/A
ENSG00000003989	SLC7A2	0.913561	0.0119576	SLC7A2	-1.37624	N/A	N/A	N/A
ENSG00000118160	SLC8A2	2.74737	0.000138439	SLC8A2	0.923604	N/A	N/A	N/A
ENSG00000187122	SLIT1	1.24978	0.000510123	SLIT1	1.58274	N/A	N/A	N/A
ENSG00000178235	SLITRK1	0.847733	9.21e-05	SLITRK1	1.74892	N/A	N/A	N/A
ENSG00000145335	SNCA	0.539076	0.0457245	SNCA	0.801028	N/A	N/A	N/A
ENSG00000184557	SOCS3	-0.880765	0.0107878	SOCS3	-0.798781	N/A	N/A	N/A
ENSG00000154556	SORBS2	-0.743377	0.00119771	SORBS2	0.963151	N/A	N/A	N/A
ENSG00000108018	SORCS1	0.916133	0.00909493	SORCS1	0.964818	N/A	N/A	N/A
ENSG00000277363	SRCIN1	0.751784	0.0476617	SRCIN1	0.930021	N/A	N/A	N/A
ENSG00000177679	SRRM3	0.816812	0.0467811	SRRM3	0.926703	N/A	N/A	N/A
ENSG00000177511	ST8SIA3	1.91845	0.0302485	ST8SIA3	1.01582	N/A	N/A	N/A
ENSG00000118804	STBD1	1.2634	0.000760325	STBD1	-0.892943	N/A	N/A	N/A
ENSG00000148175	STOM	1.42851	5.86e-06	STOM	-1.49001	N/A	N/A	N/A
ENSG00000101846	STS	-0.950652	0.00761236	STS	-1.77494	N/A	N/A	N/A
ENSG00000076944	STXBP2	1.35905	0.0336514	STXBP2	-0.753984	N/A	N/A	N/A
ENSG00000130540	SULT4A1	0.825407	0.0232408	SULT4A1	1.01046	N/A	N/A	N/A
ENSG00000143502	SUSD4	2.60715	0.0152882	SUSD4	1.21512	N/A	N/A	N/A
ENSG00000163630	SYNPR	2.86597	0.00798174	SYNPR	1.75231	N/A	N/A	N/A
ENSG00000144834	TAGLN3	-0.631625	0.0115958	TAGLN3	1.1167	N/A	N/A	N/A
ENSG00000133863	TEX15	1.74089	0.0011104	TEX15	1.03049	N/A	N/A	N/A
ENSG00000003436	TFPI	0.68844	0.0105195	TFPI	-1.40883	N/A	N/A	N/A
ENSG00000181291	TMEM132E	2.2668	0.0421823	TMEM132E	0.923072	N/A	N/A	N/A
ENSG00000205269	TMEM170B	0.60019	0.0191987	TMEM170B	0.94571	N/A	N/A	N/A
ENSG00000171227	TMEM37	1.12911	0.0444664	TMEM37	-1.73213	N/A	N/A	N/A
ENSG00000105696	TMEM59L	1.82863	0.00365974	TMEM59L	0.949482	N/A	N/A	N/A
ENSG00000165548	TMEM63C	1.10236	0.0245529	TMEM63C	0.73128	N/A	N/A	N/A
ENSG00000164841	TMEM74	0.878513	0.0138898	TMEM74	1.7379	N/A	N/A	N/A
ENSG00000128872	TMOD2	0.807467	0.0120732	TMOD2	1.28668	N/A	N/A	N/A
ENSG00000124191	TOX2	0.908103	0.00105866	TOX2	1.674	N/A	N/A	N/A
ENSG00000171368	TPPP	0.777645	0.0213864	TPPP	0.873228	N/A	N/A	N/A
ENSG00000152503	TRIM36	1.5514	4.91e-07	TRIM36	1.01533	N/A	N/A	N/A
ENSG00000112343	TRIM38	1.03802	0.00324221	TRIM38	-1.29893	N/A	N/A	N/A
ENSG00000167614	TTYH1	-0.724744	0.0282841	TTYH1	1.20911	N/A	N/A	N/A
ENSG00000167552	TUBA1A	-0.635656	0.0416033	TUBA1A	0.961997	N/A	N/A	N/A
ENSG00000145390	USP53	1.10815	0.00201543	USP53	-1.0797	N/A	N/A	N/A
ENSG00000118640	VAMP8	1.35246	0.0223813	VAMP8	-1.99183	N/A	N/A	N/A
ENSG00000006047	YBX2	2.39045	9.7e-15	YBX2	1.24959	N/A	N/A	N/A
ENSG00000174460	ZCCHC12	1.97021	3.16e-06	ZCCHC12	1.10607	N/A	N/A	N/A
ENSG00000163958	ZDHHC19	2.37633	0.00861743	ZDHHC19	1.17013	N/A	N/A	N/A
ENSG00000151789	ZNF385D	1.55959	0.00629898	ZNF385D	1.0354	N/A	N/A	N/A
ENSG00000128274	A4GALT	3.06251	2.49e-09	N/A	N/A	N/A	N/A	N/A
ENSG00000291019	AACSP1	1.06616	0.0216727	N/A	N/A	N/A	N/A	N/A
ENSG00000141338	ABCA8	1.31319	0.0273977	N/A	N/A	N/A	N/A	N/A
ENSG00000091262	ABCC6	1.19916	0.00633865	N/A	N/A	N/A	N/A	N/A
ENSG00000291057	ABCC6P1	1.72513	0.0101689	N/A	N/A	N/A	N/A	N/A
ENSG00000033050	ABCF2	-0.831913	0.00597922	N/A	N/A	N/A	N/A	N/A
ENSG00000131969	ABHD12B	2.1316	0.0011496	N/A	N/A	N/A	N/A	N/A
ENSG00000168792	ABHD15	0.898337	0.00070117	N/A	N/A	N/A	N/A	N/A
ENSG00000204427	ABHD16A	-0.68567	0.0161768	N/A	N/A	N/A	N/A	N/A
ENSG00000163686	ABHD6	0.950008	0.00199917	N/A	N/A	N/A	N/A	N/A
ENSG00000166016	ABTB2	-0.82377	0.000964407	N/A	N/A	N/A	N/A	N/A
ENSG00000151136	ABTB3	-0.915883	3.22e-05	N/A	N/A	N/A	N/A	N/A
ENSG00000278540	ACACA	-0.82082	0.00015446	N/A	N/A	N/A	N/A	N/A
ENSG00000120437	ACAT2	-0.913724	9.43e-07	N/A	N/A	N/A	N/A	N/A
ENSG00000176244	ACBD7	0.784118	0.0142952	N/A	N/A	N/A	N/A	N/A
ENSG00000100813	ACIN1	-0.506796	0.0180522	N/A	N/A	N/A	N/A	N/A
ENSG00000213088	ACKR1	1.60776	0.00139844	N/A	N/A	N/A	N/A	N/A
ENSG00000087008	ACOX3	-0.833462	0.0288037	N/A	N/A	N/A	N/A	N/A
ENSG00000154930	ACSS1	1.57843	0.000126005	N/A	N/A	N/A	N/A	N/A
ENSG00000131069	ACSS2	-0.934461	0.000934522	N/A	N/A	N/A	N/A	N/A
ENSG00000163017	ACTG2	-1.24558	0.0286201	N/A	N/A	N/A	N/A	N/A
ENSG00000115091	ACTR3	-0.414786	0.0487082	N/A	N/A	N/A	N/A	N/A
ENSG00000139567	ACVRL1	2.28271	0.00109172	N/A	N/A	N/A	N/A	N/A
ENSG00000093072	ADA2	-0.818521	0.00693619	N/A	N/A	N/A	N/A	N/A
ENSG00000166106	ADAMTS15	-1.3157	0.000574738	N/A	N/A	N/A	N/A	N/A
ENSG00000087116	ADAMTS2	1.36603	0.00785712	N/A	N/A	N/A	N/A	N/A
ENSG00000156140	ADAMTS3	0.808889	0.0335998	N/A	N/A	N/A	N/A	N/A
ENSG00000174233	ADCY6	-0.699053	0.00370202	N/A	N/A	N/A	N/A	N/A
ENSG00000162104	ADCY9	0.611338	0.0268265	N/A	N/A	N/A	N/A	N/A
ENSG00000020181	ADGRA2	1.40354	0.0141346	N/A	N/A	N/A	N/A	N/A
ENSG00000181790	ADGRB1	1.07502	0.0296073	N/A	N/A	N/A	N/A	N/A
ENSG00000121753	ADGRB2	1.02648	0.00229557	N/A	N/A	N/A	N/A	N/A
ENSG00000135298	ADGRB3	1.42847	9.06e-09	N/A	N/A	N/A	N/A	N/A
ENSG00000123146	ADGRE5	1.55979	0.000536375	N/A	N/A	N/A	N/A	N/A
ENSG00000162618	ADGRL4	0.641511	0.0187096	N/A	N/A	N/A	N/A	N/A
ENSG00000182551	ADI1	-0.942587	0.000267694	N/A	N/A	N/A	N/A	N/A
ENSG00000224420	ADM5	-1.16323	0.0379713	N/A	N/A	N/A	N/A	N/A
ENSG00000119844	AFTPH	0.604798	0.0379713	N/A	N/A	N/A	N/A	N/A
ENSG00000204305	AGER	-0.84756	0.0342388	N/A	N/A	N/A	N/A	N/A
ENSG00000129474	AJUBA	-1.03421	0.000261597	N/A	N/A	N/A	N/A	N/A
ENSG00000263535	AK4P1	0.812557	0.0173662	N/A	N/A	N/A	N/A	N/A
ENSG00000154027	AK5	-1.09127	0.00320461	N/A	N/A	N/A	N/A	N/A
ENSG00000140057	AK7	1.12023	0.0037422	N/A	N/A	N/A	N/A	N/A
ENSG00000155085	AK9	1.18978	6.56e-05	N/A	N/A	N/A	N/A	N/A
ENSG00000105221	AKT2	-0.452908	0.0339855	N/A	N/A	N/A	N/A	N/A
ENSG00000170017	ALCAM	0.875252	0.00163779	N/A	N/A	N/A	N/A	N/A
ENSG00000161618	ALDH16A1	-1.04821	0.00103689	N/A	N/A	N/A	N/A	N/A
ENSG00000162551	ALPL	0.777868	0.0110231	N/A	N/A	N/A	N/A	N/A
ENSG00000183684	ALYREF	-0.778805	0.012688	N/A	N/A	N/A	N/A	N/A
ENSG00000114019	AMOTL2	-1.25459	1.27e-05	N/A	N/A	N/A	N/A	N/A
ENSG00000132623	ANKEF1	0.702342	0.0118296	N/A	N/A	N/A	N/A	N/A
ENSG00000134461	ANKRD16	-0.722067	0.010114	N/A	N/A	N/A	N/A	N/A
ENSG00000230453	ANKRD18B	1.06846	0.0246665	N/A	N/A	N/A	N/A	N/A
ENSG00000260691	ANKRD20A1	1.1355	0.0470878	N/A	N/A	N/A	N/A	N/A
ENSG00000164236	ANKRD33B	0.793731	0.0388266	N/A	N/A	N/A	N/A	N/A
ENSG00000065413	ANKRD44	0.802732	0.0343642	N/A	N/A	N/A	N/A	N/A
ENSG00000139645	ANKRD52	-0.631199	0.0320887	N/A	N/A	N/A	N/A	N/A
ENSG00000166825	ANPEP	2.00315	0.0164348	N/A	N/A	N/A	N/A	N/A
ENSG00000152056	AP1S3	1.40899	1.17e-06	N/A	N/A	N/A	N/A	N/A
ENSG00000125843	AP5S1	-1.1468	0.00670751	N/A	N/A	N/A	N/A	N/A
ENSG00000100823	APEX1	-0.491603	0.0499292	N/A	N/A	N/A	N/A	N/A
ENSG00000171388	APLN	-0.911152	0.0141484	N/A	N/A	N/A	N/A	N/A
ENSG00000134817	APLNR	1.26236	0.00042014	N/A	N/A	N/A	N/A	N/A
ENSG00000171885	AQP4	1.91039	8.36e-07	N/A	N/A	N/A	N/A	N/A
ENSG00000165269	AQP7	0.731457	0.0359111	N/A	N/A	N/A	N/A	N/A
ENSG00000186635	ARAP1	0.838562	0.00041674	N/A	N/A	N/A	N/A	N/A
ENSG00000101199	ARFGAP1	-0.731284	0.0082581	N/A	N/A	N/A	N/A	N/A
ENSG00000149182	ARFGAP2	-0.679586	0.0392796	N/A	N/A	N/A	N/A	N/A
ENSG00000081181	ARG2	0.797831	0.0295732	N/A	N/A	N/A	N/A	N/A
ENSG00000175220	ARHGAP1	-0.855603	0.0180522	N/A	N/A	N/A	N/A	N/A
ENSG00000275832	ARHGAP23	-0.694854	0.0157229	N/A	N/A	N/A	N/A	N/A
ENSG00000132694	ARHGEF11	-0.483187	0.0322548	N/A	N/A	N/A	N/A	N/A
ENSG00000110237	ARHGEF17	-0.543559	0.0426398	N/A	N/A	N/A	N/A	N/A
ENSG00000196503	ARL9	1.547	0.000262752	N/A	N/A	N/A	N/A	N/A
ENSG00000140691	ARMC5	-0.902889	0.0276824	N/A	N/A	N/A	N/A	N/A
ENSG00000105676	ARMC6	-0.989988	0.0119576	N/A	N/A	N/A	N/A	N/A
ENSG00000286237	ARMCX5-GPRASP2	-0.793947	0.0490026	N/A	N/A	N/A	N/A	N/A
ENSG00000139971	ARMH4	0.685813	0.0173022	N/A	N/A	N/A	N/A	N/A
ENSG00000140450	ARRDC4	1.16638	1.88e-05	N/A	N/A	N/A	N/A	N/A
ENSG00000113273	ARSB	-0.652719	0.00151933	N/A	N/A	N/A	N/A	N/A
ENSG00000006756	ARSD	-0.828702	0.0265914	N/A	N/A	N/A	N/A	N/A
ENSG00000099889	ARVCF	-0.846218	0.00909493	N/A	N/A	N/A	N/A	N/A
ENSG00000104763	ASAH1	0.505283	0.0269421	N/A	N/A	N/A	N/A	N/A
ENSG00000174939	ASPHD1	2.48915	2.92e-10	N/A	N/A	N/A	N/A	N/A
ENSG00000169696	ASPSCR1	-1.0817	0.000958271	N/A	N/A	N/A	N/A	N/A
ENSG00000160072	ATAD3B	-1.13006	4.17e-05	N/A	N/A	N/A	N/A	N/A
ENSG00000137343	ATAT1	-0.619027	0.0236127	N/A	N/A	N/A	N/A	N/A
ENSG00000123268	ATF1	-0.580308	0.032854	N/A	N/A	N/A	N/A	N/A
ENSG00000128272	ATF4	-0.619079	0.00176113	N/A	N/A	N/A	N/A	N/A
ENSG00000169136	ATF5	-1.32099	6.15e-06	N/A	N/A	N/A	N/A	N/A
ENSG00000101844	ATG4A	0.745434	0.0339374	N/A	N/A	N/A	N/A	N/A
ENSG00000198925	ATG9A	-0.887229	0.00800255	N/A	N/A	N/A	N/A	N/A
ENSG00000111676	ATN1	-0.627814	0.0465881	N/A	N/A	N/A	N/A	N/A
ENSG00000168874	ATOH8	-0.851009	0.026375	N/A	N/A	N/A	N/A	N/A
ENSG00000047346	ATOSA	0.712641	0.0170545	N/A	N/A	N/A	N/A	N/A
ENSG00000145246	ATP10D	0.734129	0.0114453	N/A	N/A	N/A	N/A	N/A
ENSG00000058063	ATP11B	0.484599	0.0304499	N/A	N/A	N/A	N/A	N/A
ENSG00000101974	ATP11C	0.730339	0.0139862	N/A	N/A	N/A	N/A	N/A
ENSG00000129244	ATP1B2	0.85022	0.000138439	N/A	N/A	N/A	N/A	N/A
ENSG00000074370	ATP2A3	2.67879	7.41e-06	N/A	N/A	N/A	N/A	N/A
ENSG00000135390	ATP5MC2	-0.711165	0.0457245	N/A	N/A	N/A	N/A	N/A
ENSG00000205464	ATP6AP1L	0.818005	0.0263252	N/A	N/A	N/A	N/A	N/A
ENSG00000130270	ATP8B3	1.96636	3.9e-05	N/A	N/A	N/A	N/A	N/A
ENSG00000124788	ATXN1	1.23777	0.000541805	N/A	N/A	N/A	N/A	N/A
ENSG00000162650	ATXN7L2	-0.957642	0.00650106	N/A	N/A	N/A	N/A	N/A
ENSG00000169857	AVEN	-1.21394	3.22e-05	N/A	N/A	N/A	N/A	N/A
ENSG00000103126	AXIN1	-0.622035	0.0180522	N/A	N/A	N/A	N/A	N/A
ENSG00000237172	B3GNT9	1.13952	0.0229489	N/A	N/A	N/A	N/A	N/A
ENSG00000139044	B4GALNT3	1.62427	1.32e-06	N/A	N/A	N/A	N/A	N/A
ENSG00000117411	B4GALT2	-0.840646	0.00909493	N/A	N/A	N/A	N/A	N/A
ENSG00000121578	B4GALT4	0.608696	0.0320887	N/A	N/A	N/A	N/A	N/A
ENSG00000175866	BAIAP2	-0.86084	0.00119771	N/A	N/A	N/A	N/A	N/A
ENSG00000123685	BATF3	2.47291	0.000220396	N/A	N/A	N/A	N/A	N/A
ENSG00000114439	BBX	0.87477	0.00432046	N/A	N/A	N/A	N/A	N/A
ENSG00000187244	BCAM	0.761881	0.00365717	N/A	N/A	N/A	N/A	N/A
ENSG00000050820	BCAR1	-0.522944	0.0401722	N/A	N/A	N/A	N/A	N/A
ENSG00000161940	BCL6B	3.20484	0.00256539	N/A	N/A	N/A	N/A	N/A
ENSG00000106635	BCL7B	-0.629491	0.00183276	N/A	N/A	N/A	N/A	N/A
ENSG00000183092	BEGAIN	1.29452	0.0221929	N/A	N/A	N/A	N/A	N/A
ENSG00000151917	BEND6	1.41694	0.00123942	N/A	N/A	N/A	N/A	N/A
ENSG00000184515	BEX5	1.71037	6.3e-08	N/A	N/A	N/A	N/A	N/A
ENSG00000270181	BIVM-ERCC5	1.06455	0.00798174	N/A	N/A	N/A	N/A	N/A
ENSG00000152785	BMP3	-1.61989	0.000860366	N/A	N/A	N/A	N/A	N/A
ENSG00000125378	BMP4	1.31479	0.00455512	N/A	N/A	N/A	N/A	N/A
ENSG00000116985	BMP8B	2.19601	1.81e-07	N/A	N/A	N/A	N/A	N/A
ENSG00000104765	BNIP3L	0.518637	0.0372251	N/A	N/A	N/A	N/A	N/A
ENSG00000261236	BOP1	-0.792421	0.0499292	N/A	N/A	N/A	N/A	N/A
ENSG00000106009	BRAT1	-0.76363	0.026149	N/A	N/A	N/A	N/A	N/A
ENSG00000204256	BRD2	-0.449972	0.0341176	N/A	N/A	N/A	N/A	N/A
ENSG00000096070	BRPF3	-0.644825	0.000952654	N/A	N/A	N/A	N/A	N/A
ENSG00000184887	BTBD6	-0.779	0.0388394	N/A	N/A	N/A	N/A	N/A
ENSG00000137656	BUD13	-0.437195	0.0471384	N/A	N/A	N/A	N/A	N/A
ENSG00000071462	BUD23	-0.54392	0.0431431	N/A	N/A	N/A	N/A	N/A
ENSG00000112276	BVES	0.925869	0.00302007	N/A	N/A	N/A	N/A	N/A
ENSG00000112578	BYSL	-0.547084	0.0452862	N/A	N/A	N/A	N/A	N/A
ENSG00000175573	C11orf68	-1.07043	0.0135063	N/A	N/A	N/A	N/A	N/A
ENSG00000258315	C17orf49	-0.982892	0.00944614	N/A	N/A	N/A	N/A	N/A
ENSG00000167747	C19orf48	-0.975004	0.00613669	N/A	N/A	N/A	N/A	N/A
ENSG00000162817	C1orf115	1.37426	4.18e-07	N/A	N/A	N/A	N/A	N/A
ENSG00000142698	C1orf94	2.45968	0.0172742	N/A	N/A	N/A	N/A	N/A
ENSG00000139178	C1RL	0.815947	0.000100658	N/A	N/A	N/A	N/A	N/A
ENSG00000205885	C1RL-AS1	1.39794	0.00916395	N/A	N/A	N/A	N/A	N/A
ENSG00000205929	C21orf62	0.96686	0.0337358	N/A	N/A	N/A	N/A	N/A
ENSG00000151470	C4orf33	0.77165	0.00570229	N/A	N/A	N/A	N/A	N/A
ENSG00000204439	C6orf47	-0.584929	0.0468161	N/A	N/A	N/A	N/A	N/A
ENSG00000182307	C8orf33	-0.732878	0.0480794	N/A	N/A	N/A	N/A	N/A
ENSG00000241852	C8orf58	-1.42836	1.57e-06	N/A	N/A	N/A	N/A	N/A
ENSG00000253250	C8orf88	0.657323	0.0346737	N/A	N/A	N/A	N/A	N/A
ENSG00000185015	CA13	1.35105	0.00449742	N/A	N/A	N/A	N/A	N/A
ENSG00000183346	CABCOCO1	2.42786	0.0063573	N/A	N/A	N/A	N/A	N/A
ENSG00000154040	CABYR	0.804872	0.00539097	N/A	N/A	N/A	N/A	N/A
ENSG00000160325	CACFD1	-0.88677	0.0221059	N/A	N/A	N/A	N/A	N/A
ENSG00000175868	CALCB	3.15072	3e-07	N/A	N/A	N/A	N/A	N/A
ENSG00000136436	CALCOCO2	0.678194	0.00379365	N/A	N/A	N/A	N/A	N/A
ENSG00000143919	CAMKMT	0.761472	0.00677372	N/A	N/A	N/A	N/A	N/A
ENSG00000130559	CAMSAP1	-0.440304	0.044305	N/A	N/A	N/A	N/A	N/A
ENSG00000142330	CAPN10	-0.694886	0.00324019	N/A	N/A	N/A	N/A	N/A
ENSG00000103326	CAPN15	-0.707985	0.0303524	N/A	N/A	N/A	N/A	N/A
ENSG00000077274	CAPN6	3.2924	1.43e-17	N/A	N/A	N/A	N/A	N/A
ENSG00000079691	CARMIL1	0.85826	0.00626917	N/A	N/A	N/A	N/A	N/A
ENSG00000177303	CASKIN2	-0.786622	0.0239686	N/A	N/A	N/A	N/A	N/A
ENSG00000105971	CAV2	1.20036	0.0198533	N/A	N/A	N/A	N/A	N/A
ENSG00000141668	CBLN2	-1.34513	0.0198697	N/A	N/A	N/A	N/A	N/A
ENSG00000159231	CBR3	1.22697	0.0334359	N/A	N/A	N/A	N/A	N/A
ENSG00000173894	CBX2	-0.524057	0.0379713	N/A	N/A	N/A	N/A	N/A
ENSG00000135736	CCDC102A	-0.821196	0.0201257	N/A	N/A	N/A	N/A	N/A
ENSG00000147144	CCDC120	-0.708256	0.0245094	N/A	N/A	N/A	N/A	N/A
ENSG00000151773	CCDC122	1.1237	0.0297806	N/A	N/A	N/A	N/A	N/A
ENSG00000185298	CCDC137	-0.645739	0.0166848	N/A	N/A	N/A	N/A	N/A
ENSG00000181982	CCDC149	-0.657748	0.0223813	N/A	N/A	N/A	N/A	N/A
ENSG00000144395	CCDC150	0.863214	0.00449742	N/A	N/A	N/A	N/A	N/A
ENSG00000101997	CCDC22	-0.99306	0.0356257	N/A	N/A	N/A	N/A	N/A
ENSG00000110104	CCDC86	-0.786622	0.0320004	N/A	N/A	N/A	N/A	N/A
ENSG00000105321	CCDC9	-0.860124	0.0038477	N/A	N/A	N/A	N/A	N/A
ENSG00000101331	CCM2L	1.9543	0.00570229	N/A	N/A	N/A	N/A	N/A
ENSG00000142871	CCN1	-0.780145	0.00460438	N/A	N/A	N/A	N/A	N/A
ENSG00000118523	CCN2	-1.01343	9.67e-07	N/A	N/A	N/A	N/A	N/A
ENSG00000262919	CCNQ	-0.866853	0.0312215	N/A	N/A	N/A	N/A	N/A
ENSG00000260916	CCPG1	1.15881	0.00106975	N/A	N/A	N/A	N/A	N/A
ENSG00000156535	CD109	1.18176	0.00909493	N/A	N/A	N/A	N/A	N/A
ENSG00000241399	CD302	1.60417	1.6e-05	N/A	N/A	N/A	N/A	N/A
ENSG00000167775	CD320	-0.973234	0.0204949	N/A	N/A	N/A	N/A	N/A
ENSG00000081377	CDC14B	0.672609	0.0339337	N/A	N/A	N/A	N/A	N/A
ENSG00000164045	CDC25A	-0.516166	0.0227232	N/A	N/A	N/A	N/A	N/A
ENSG00000171219	CDC42BPG	1.45303	8.1e-05	N/A	N/A	N/A	N/A	N/A
ENSG00000128283	CDC42EP1	-1.03108	0.023373	N/A	N/A	N/A	N/A	N/A
ENSG00000146670	CDCA5	-0.670709	0.0232408	N/A	N/A	N/A	N/A	N/A
ENSG00000144354	CDCA7	-0.452445	0.0391592	N/A	N/A	N/A	N/A	N/A
ENSG00000107736	CDH23	1.56756	3.22e-05	N/A	N/A	N/A	N/A	N/A
ENSG00000139880	CDH24	-0.616472	0.0298039	N/A	N/A	N/A	N/A	N/A
ENSG00000185324	CDK10	-0.556602	0.0282135	N/A	N/A	N/A	N/A	N/A
ENSG00000111328	CDK2AP1	-0.595038	0.010842	N/A	N/A	N/A	N/A	N/A
ENSG00000250506	CDK3	-0.961698	0.0430323	N/A	N/A	N/A	N/A	N/A
ENSG00000135446	CDK4	-0.941651	0.0153926	N/A	N/A	N/A	N/A	N/A
ENSG00000147889	CDKN2A	0.704174	0.0205044	N/A	N/A	N/A	N/A	N/A
ENSG00000100526	CDKN3	0.472211	0.0499994	N/A	N/A	N/A	N/A	N/A
ENSG00000109089	CDR2L	-0.69882	0.0180522	N/A	N/A	N/A	N/A	N/A
ENSG00000167513	CDT1	-0.763925	0.0285312	N/A	N/A	N/A	N/A	N/A
ENSG00000166582	CENPV	-0.745683	0.00417794	N/A	N/A	N/A	N/A	N/A
ENSG00000110318	CEP126	1.29629	0.000178418	N/A	N/A	N/A	N/A	N/A
ENSG00000174007	CEP19	0.603193	0.0388224	N/A	N/A	N/A	N/A	N/A
ENSG00000138180	CEP55	0.626722	0.0167023	N/A	N/A	N/A	N/A	N/A
ENSG00000111860	CEP85L	0.714999	0.0361372	N/A	N/A	N/A	N/A	N/A
ENSG00000100422	CERK	-0.596349	0.00802308	N/A	N/A	N/A	N/A	N/A
ENSG00000143418	CERS2	-0.681396	0.0167651	N/A	N/A	N/A	N/A	N/A
ENSG00000272514	CFAP206	1.58051	0.0188364	N/A	N/A	N/A	N/A	N/A
ENSG00000137691	CFAP300	1.02789	0.0219095	N/A	N/A	N/A	N/A	N/A
ENSG00000171811	CFAP46	0.837098	0.0477862	N/A	N/A	N/A	N/A	N/A
ENSG00000105792	CFAP69	2.44827	7.38e-06	N/A	N/A	N/A	N/A	N/A
ENSG00000204711	CFAP95	2.0793	0.0146262	N/A	N/A	N/A	N/A	N/A
ENSG00000272888	CHASERR	-0.578319	0.00830309	N/A	N/A	N/A	N/A	N/A
ENSG00000170791	CHCHD7	0.588829	0.0379713	N/A	N/A	N/A	N/A	N/A
ENSG00000085872	CHERP	-0.646163	0.0201668	N/A	N/A	N/A	N/A	N/A
ENSG00000089199	CHGB	0.993031	0.0181961	N/A	N/A	N/A	N/A	N/A
ENSG00000033100	CHPF2	-0.530817	0.0330853	N/A	N/A	N/A	N/A	N/A
ENSG00000090539	CHRD	2.00932	0.00569486	N/A	N/A	N/A	N/A	N/A
ENSG00000180720	CHRM4	2.33343	7.54e-05	N/A	N/A	N/A	N/A	N/A
ENSG00000170175	CHRNB1	0.665212	0.0115385	N/A	N/A	N/A	N/A	N/A
ENSG00000183196	CHST6	1.19654	3.63e-05	N/A	N/A	N/A	N/A	N/A
ENSG00000154080	CHST9	1.22096	0.00304695	N/A	N/A	N/A	N/A	N/A
ENSG00000125931	CITED1	1.03801	0.0119787	N/A	N/A	N/A	N/A	N/A
ENSG00000103249	CLCN7	-0.735046	0.0130855	N/A	N/A	N/A	N/A	N/A
ENSG00000163347	CLDN1	1.73479	0.000394086	N/A	N/A	N/A	N/A	N/A
ENSG00000134873	CLDN10	3.37298	1.6e-14	N/A	N/A	N/A	N/A	N/A
ENSG00000159212	CLIC6	1.25348	0.00880409	N/A	N/A	N/A	N/A	N/A
ENSG00000165959	CLMN	0.729405	0.0415675	N/A	N/A	N/A	N/A	N/A
ENSG00000128973	CLN6	-0.740507	0.027811	N/A	N/A	N/A	N/A	N/A
ENSG00000140931	CMTM3	-0.789787	0.0202551	N/A	N/A	N/A	N/A	N/A
ENSG00000064666	CNN2	-1.022	0.00310458	N/A	N/A	N/A	N/A	N/A
ENSG00000148842	CNNM2	0.595981	0.032656	N/A	N/A	N/A	N/A	N/A
ENSG00000168763	CNNM3	-0.6825	0.0120086	N/A	N/A	N/A	N/A	N/A
ENSG00000115649	CNPPD1	-0.764131	0.048112	N/A	N/A	N/A	N/A	N/A
ENSG00000137161	CNPY3	-0.639658	0.0428076	N/A	N/A	N/A	N/A	N/A
ENSG00000100473	COCH	0.995278	0.00291805	N/A	N/A	N/A	N/A	N/A
ENSG00000082293	COL19A1	1.88287	0.0388394	N/A	N/A	N/A	N/A	N/A
ENSG00000108821	COL1A1	1.67737	3.53e-07	N/A	N/A	N/A	N/A	N/A
ENSG00000164692	COL1A2	0.659036	0.00731225	N/A	N/A	N/A	N/A	N/A
ENSG00000171502	COL24A1	2.58203	6.42e-14	N/A	N/A	N/A	N/A	N/A
ENSG00000130635	COL5A1	1.08748	9.67e-07	N/A	N/A	N/A	N/A	N/A
ENSG00000142173	COL6A2	0.973171	0.00116288	N/A	N/A	N/A	N/A	N/A
ENSG00000144810	COL8A1	-0.638214	0.0465587	N/A	N/A	N/A	N/A	N/A
ENSG00000049089	COL9A2	1.07358	0.000120184	N/A	N/A	N/A	N/A	N/A
ENSG00000198756	COLGALT2	-0.584011	0.0114453	N/A	N/A	N/A	N/A	N/A
ENSG00000269897	COMMD3-BMI1	0.981383	0.0436025	N/A	N/A	N/A	N/A	N/A
ENSG00000172301	COPRS	-0.851544	0.00382308	N/A	N/A	N/A	N/A	N/A
ENSG00000103187	COTL1	-0.650698	0.0226926	N/A	N/A	N/A	N/A	N/A
ENSG00000214575	CPEB1	1.22178	0.0109919	N/A	N/A	N/A	N/A	N/A
ENSG00000107864	CPEB3	1.45124	0.0275789	N/A	N/A	N/A	N/A	N/A
ENSG00000106034	CPED1	2.31347	0.0397441	N/A	N/A	N/A	N/A	N/A
ENSG00000140848	CPNE2	-0.652906	0.0127458	N/A	N/A	N/A	N/A	N/A
ENSG00000139117	CPNE8	0.846745	0.00299818	N/A	N/A	N/A	N/A	N/A
ENSG00000071894	CPSF1	-0.675519	0.0156246	N/A	N/A	N/A	N/A	N/A
ENSG00000160917	CPSF4	-0.472935	0.045739	N/A	N/A	N/A	N/A	N/A
ENSG00000143320	CRABP2	1.473	1.77e-06	N/A	N/A	N/A	N/A	N/A
ENSG00000007545	CRAMP1	-1.0207	0.000174636	N/A	N/A	N/A	N/A	N/A
ENSG00000148204	CRB2	-0.975186	0.00191168	N/A	N/A	N/A	N/A	N/A
ENSG00000157613	CREB3L1	1.19947	0.00240327	N/A	N/A	N/A	N/A	N/A
ENSG00000143162	CREG1	0.880472	0.00406461	N/A	N/A	N/A	N/A	N/A
ENSG00000213145	CRIP1	3.18127	1.04e-06	N/A	N/A	N/A	N/A	N/A
ENSG00000058453	CROCC	-0.66913	0.0215508	N/A	N/A	N/A	N/A	N/A
ENSG00000105662	CRTC1	-1.22687	6.49e-08	N/A	N/A	N/A	N/A	N/A
ENSG00000165475	CRYL1	1.23615	0.00526857	N/A	N/A	N/A	N/A	N/A
ENSG00000173546	CSPG4	0.760229	0.0422523	N/A	N/A	N/A	N/A	N/A
ENSG00000175183	CSRP2	-0.461979	0.048112	N/A	N/A	N/A	N/A	N/A
ENSG00000159692	CTBP1	-0.630508	0.0181961	N/A	N/A	N/A	N/A	N/A
ENSG00000135047	CTSL	0.464684	0.0436025	N/A	N/A	N/A	N/A	N/A
ENSG00000136943	CTSV	0.95133	0.000996774	N/A	N/A	N/A	N/A	N/A
ENSG00000182224	CYB5D1	-0.469495	0.0304781	N/A	N/A	N/A	N/A	N/A
ENSG00000179091	CYC1	-0.880555	0.0348864	N/A	N/A	N/A	N/A	N/A
ENSG00000161544	CYGB	1.25355	0.0116448	N/A	N/A	N/A	N/A	N/A
ENSG00000146233	CYP39A1	2.24779	0.0214111	N/A	N/A	N/A	N/A	N/A
ENSG00000197872	CYRIA	1.03063	0.00019427	N/A	N/A	N/A	N/A	N/A
ENSG00000105443	CYTH2	-0.763464	0.0114882	N/A	N/A	N/A	N/A	N/A
ENSG00000170891	CYTL1	1.3776	0.00460438	N/A	N/A	N/A	N/A	N/A
ENSG00000162384	CZIB	-0.580513	0.015425	N/A	N/A	N/A	N/A	N/A
ENSG00000100592	DAAM1	0.582672	0.00631932	N/A	N/A	N/A	N/A	N/A
ENSG00000197380	DACT3	0.832485	0.00104839	N/A	N/A	N/A	N/A	N/A
ENSG00000167657	DAPK3	-0.731452	0.0421888	N/A	N/A	N/A	N/A	N/A
ENSG00000113758	DBN1	-0.543773	0.0192491	N/A	N/A	N/A	N/A	N/A
ENSG00000003249	DBNDD1	0.890933	0.0489632	N/A	N/A	N/A	N/A	N/A
ENSG00000132017	DCAF15	-0.837295	0.00670751	N/A	N/A	N/A	N/A	N/A
ENSG00000115827	DCAF17	0.690604	0.00505219	N/A	N/A	N/A	N/A	N/A
ENSG00000255390	DCHS1-AS1	-1.3104	0.015641	N/A	N/A	N/A	N/A	N/A
ENSG00000197410	DCHS2	2.73358	9.14e-15	N/A	N/A	N/A	N/A	N/A
ENSG00000204580	DDR1	-0.812558	0.0066721	N/A	N/A	N/A	N/A	N/A
ENSG00000182810	DDX28	-0.80016	0.0345861	N/A	N/A	N/A	N/A	N/A
ENSG00000105671	DDX49	-0.780453	0.0436025	N/A	N/A	N/A	N/A	N/A
ENSG00000136271	DDX56	-0.725209	0.0345839	N/A	N/A	N/A	N/A	N/A
ENSG00000158796	DEDD	-0.813839	0.0214111	N/A	N/A	N/A	N/A	N/A
ENSG00000205744	DENND1C	2.92961	0.00272946	N/A	N/A	N/A	N/A	N/A
ENSG00000174485	DENND4A	1.32872	1.1e-06	N/A	N/A	N/A	N/A	N/A
ENSG00000286140	DERPC	-0.665013	0.0271315	N/A	N/A	N/A	N/A	N/A
ENSG00000175084	DES	3.03354	0.000243951	N/A	N/A	N/A	N/A	N/A
ENSG00000065357	DGKA	0.604645	0.0375859	N/A	N/A	N/A	N/A	N/A
ENSG00000274588	DGKK	1.13784	0.048112	N/A	N/A	N/A	N/A	N/A
ENSG00000116133	DHCR24	-0.884141	0.0134667	N/A	N/A	N/A	N/A	N/A
ENSG00000278535	DHRS11	-0.799443	0.0486205	N/A	N/A	N/A	N/A	N/A
ENSG00000100867	DHRS2	2.70775	1.57e-07	N/A	N/A	N/A	N/A	N/A
ENSG00000157326	DHRS4	-0.931015	0.00229816	N/A	N/A	N/A	N/A	N/A
ENSG00000100612	DHRS7	0.517966	0.0215701	N/A	N/A	N/A	N/A	N/A
ENSG00000005100	DHX33	-0.508836	0.0221687	N/A	N/A	N/A	N/A	N/A
ENSG00000150990	DHX37	-0.564775	0.0268938	N/A	N/A	N/A	N/A	N/A
ENSG00000258498	DIO3OS	-1.48972	0.0120732	N/A	N/A	N/A	N/A	N/A
ENSG00000154511	DIPK1A	0.829926	0.0199521	N/A	N/A	N/A	N/A	N/A
ENSG00000233143	DIRC3-AS1	2.06269	0.0275908	N/A	N/A	N/A	N/A	N/A
ENSG00000155011	DKK2	-0.787467	0.0396907	N/A	N/A	N/A	N/A	N/A
ENSG00000151208	DLG5	-0.459977	0.0464847	N/A	N/A	N/A	N/A	N/A
ENSG00000108813	DLX4	2.11229	0.0387689	N/A	N/A	N/A	N/A	N/A
ENSG00000125375	DMAC2L	-0.548263	0.0426398	N/A	N/A	N/A	N/A	N/A
ENSG00000172869	DMXL1	0.658952	0.00785712	N/A	N/A	N/A	N/A	N/A
ENSG00000129295	DNAAF11	1.14007	7.35e-06	N/A	N/A	N/A	N/A	N/A
ENSG00000167646	DNAAF3	1.11085	0.0476617	N/A	N/A	N/A	N/A	N/A
ENSG00000256061	DNAAF4	0.856558	0.0371381	N/A	N/A	N/A	N/A	N/A
ENSG00000118997	DNAH7	1.54219	0.0478234	N/A	N/A	N/A	N/A	N/A
ENSG00000148719	DNAJB12	-0.568428	0.0337696	N/A	N/A	N/A	N/A	N/A
ENSG00000108176	DNAJC12	1.74214	0.00159041	N/A	N/A	N/A	N/A	N/A
ENSG00000116675	DNAJC6	0.889007	0.00443952	N/A	N/A	N/A	N/A	N/A
ENSG00000213221	DNLZ	-1.59072	5.96e-05	N/A	N/A	N/A	N/A	N/A
ENSG00000259660	DNM1P47	3.10103	0.00508704	N/A	N/A	N/A	N/A	N/A
ENSG00000197959	DNM3	1.91315	5.09e-08	N/A	N/A	N/A	N/A	N/A
ENSG00000147251	DOCK11	0.947884	0.00301873	N/A	N/A	N/A	N/A	N/A
ENSG00000088538	DOCK3	0.574238	0.0157229	N/A	N/A	N/A	N/A	N/A
ENSG00000167130	DOLPP1	-0.591596	0.0434232	N/A	N/A	N/A	N/A	N/A
ENSG00000133884	DPF2	-0.562288	0.0361372	N/A	N/A	N/A	N/A	N/A
ENSG00000132768	DPH2	-0.914604	0.0180522	N/A	N/A	N/A	N/A	N/A
ENSG00000151640	DPYSL4	-0.583385	0.0362059	N/A	N/A	N/A	N/A	N/A
ENSG00000185721	DRG1	-0.634957	0.048671	N/A	N/A	N/A	N/A	N/A
ENSG00000143476	DTL	-0.551562	0.0426974	N/A	N/A	N/A	N/A	N/A
ENSG00000110042	DTX4	-1.05848	1.16e-06	N/A	N/A	N/A	N/A	N/A
ENSG00000168393	DTYMK	-0.60027	0.0419292	N/A	N/A	N/A	N/A	N/A
ENSG00000243701	DUBR	0.882967	0.00203538	N/A	N/A	N/A	N/A	N/A
ENSG00000169718	DUS1L	-0.652167	0.0328014	N/A	N/A	N/A	N/A	N/A
ENSG00000141994	DUS3L	-0.845904	0.0139458	N/A	N/A	N/A	N/A	N/A
ENSG00000139318	DUSP6	-0.556593	0.0164744	N/A	N/A	N/A	N/A	N/A
ENSG00000107404	DVL1	-0.6407	0.0341841	N/A	N/A	N/A	N/A	N/A
ENSG00000004975	DVL2	-0.715334	0.027811	N/A	N/A	N/A	N/A	N/A
ENSG00000204348	DXO	-0.563807	0.0350334	N/A	N/A	N/A	N/A	N/A
ENSG00000205250	E2F4	-0.544332	0.0338274	N/A	N/A	N/A	N/A	N/A
ENSG00000167967	E4F1	-0.594072	0.0464847	N/A	N/A	N/A	N/A	N/A
ENSG00000103356	EARS2	-0.718169	0.040335	N/A	N/A	N/A	N/A	N/A
ENSG00000147155	EBP	-0.618594	0.0220177	N/A	N/A	N/A	N/A	N/A
ENSG00000121310	ECHDC2	1.88012	6.39e-06	N/A	N/A	N/A	N/A	N/A
ENSG00000134463	ECHDC3	2.21051	0.00533494	N/A	N/A	N/A	N/A	N/A
ENSG00000249751	ECSCR	1.01439	0.0419857	N/A	N/A	N/A	N/A	N/A
ENSG00000186197	EDARADD	0.867875	0.043241	N/A	N/A	N/A	N/A	N/A
ENSG00000038358	EDC4	-0.702755	0.0170545	N/A	N/A	N/A	N/A	N/A
ENSG00000116406	EDEM3	0.60209	0.0278904	N/A	N/A	N/A	N/A	N/A
ENSG00000164176	EDIL3	1.97419	5.4e-10	N/A	N/A	N/A	N/A	N/A
ENSG00000156508	EEF1A1	-0.604206	0.0157229	N/A	N/A	N/A	N/A	N/A
ENSG00000115468	EFHD1	1.70947	0.0010633	N/A	N/A	N/A	N/A	N/A
ENSG00000140598	EFL1	-0.705996	0.000858315	N/A	N/A	N/A	N/A	N/A
ENSG00000143590	EFNA3	1.15213	0.0020472	N/A	N/A	N/A	N/A	N/A
ENSG00000100842	EFS	-0.759116	0.00979588	N/A	N/A	N/A	N/A	N/A
ENSG00000269858	EGLN2	-0.657158	0.0330135	N/A	N/A	N/A	N/A	N/A
ENSG00000129521	EGLN3	1.04691	0.0251661	N/A	N/A	N/A	N/A	N/A
ENSG00000204371	EHMT2	-0.803586	0.00830309	N/A	N/A	N/A	N/A	N/A
ENSG00000229944	EIF4EP2	5.54183	0.0439975	N/A	N/A	N/A	N/A	N/A
ENSG00000110321	EIF4G2	-0.559308	0.0135314	N/A	N/A	N/A	N/A	N/A
ENSG00000116299	ELAPOR1	1.78018	1.09e-05	N/A	N/A	N/A	N/A	N/A
ENSG00000164659	ELAPOR2	0.649446	0.00306929	N/A	N/A	N/A	N/A	N/A
ENSG00000170522	ELOVL6	-0.439051	0.028789	N/A	N/A	N/A	N/A	N/A
ENSG00000170291	ELP5	-0.946426	0.0061044	N/A	N/A	N/A	N/A	N/A
ENSG00000127463	EMC1	-0.588423	0.0216388	N/A	N/A	N/A	N/A	N/A
ENSG00000125746	EML2	1.34098	2.68e-05	N/A	N/A	N/A	N/A	N/A
ENSG00000001561	ENPP4	0.909276	0.0095431	N/A	N/A	N/A	N/A	N/A
ENSG00000143420	ENSA	-0.474988	0.0482647	N/A	N/A	N/A	N/A	N/A
ENSG00000165689	ENTR1	-0.589997	0.0142642	N/A	N/A	N/A	N/A	N/A
ENSG00000160767	ENTREP3	-0.813877	0.0479744	N/A	N/A	N/A	N/A	N/A
ENSG00000082397	EPB41L3	1.02633	0.000749857	N/A	N/A	N/A	N/A	N/A
ENSG00000142627	EPHA2	-0.657699	0.0269894	N/A	N/A	N/A	N/A	N/A
ENSG00000187266	EPOR	0.855125	0.00968737	N/A	N/A	N/A	N/A	N/A
ENSG00000082805	ERC1	0.589378	0.0229532	N/A	N/A	N/A	N/A	N/A
ENSG00000105722	ERF	-0.721209	0.01407	N/A	N/A	N/A	N/A	N/A
ENSG00000133935	ERG28	-0.772956	7.41e-05	N/A	N/A	N/A	N/A	N/A
ENSG00000125991	ERGIC3	-0.808661	0.0275359	N/A	N/A	N/A	N/A	N/A
ENSG00000204334	ERICH2	1.27699	0.00663472	N/A	N/A	N/A	N/A	N/A
ENSG00000164010	ERMAP	-0.82915	0.00443952	N/A	N/A	N/A	N/A	N/A
ENSG00000086619	ERO1B	1.13008	0.000698543	N/A	N/A	N/A	N/A	N/A
ENSG00000233056	ERVH48-1	2.12935	0.0198897	N/A	N/A	N/A	N/A	N/A
ENSG00000139641	ESYT1	-0.718635	0.0422029	N/A	N/A	N/A	N/A	N/A
ENSG00000158220	ESYT3	3.53912	1.23e-06	N/A	N/A	N/A	N/A	N/A
ENSG00000182944	EWSR1	-0.699538	0.000889969	N/A	N/A	N/A	N/A	N/A
ENSG00000182473	EXOC7	-0.591398	0.0202762	N/A	N/A	N/A	N/A	N/A
ENSG00000131187	F12	1.97978	0.00925734	N/A	N/A	N/A	N/A	N/A
ENSG00000124491	F13A1	-0.754355	0.0130789	N/A	N/A	N/A	N/A	N/A
ENSG00000185504	FAAP100	-0.807987	0.0428076	N/A	N/A	N/A	N/A	N/A
ENSG00000162585	FAAP20	-0.887455	0.0338184	N/A	N/A	N/A	N/A	N/A
ENSG00000121769	FABP3	-1.03561	0.000146757	N/A	N/A	N/A	N/A	N/A
ENSG00000134824	FADS2	-0.870784	0.0103883	N/A	N/A	N/A	N/A	N/A
ENSG00000167106	FAM102A	-0.914047	0.00070117	N/A	N/A	N/A	N/A	N/A
ENSG00000184731	FAM110C	1.04687	0.0244203	N/A	N/A	N/A	N/A	N/A
ENSG00000188938	FAM120AOS	-0.49216	0.0157229	N/A	N/A	N/A	N/A	N/A
ENSG00000035141	FAM136A	-0.530476	0.0226033	N/A	N/A	N/A	N/A	N/A
ENSG00000183807	FAM162B	2.79023	5.03e-06	N/A	N/A	N/A	N/A	N/A
ENSG00000185442	FAM174B	-1.15522	0.000196759	N/A	N/A	N/A	N/A	N/A
ENSG00000228300	FAM174C	-0.990992	0.0457245	N/A	N/A	N/A	N/A	N/A
ENSG00000140067	FAM181A	-1.3572	0.00511365	N/A	N/A	N/A	N/A	N/A
ENSG00000178761	FAM219B	-0.582047	0.0063573	N/A	N/A	N/A	N/A	N/A
ENSG00000174749	FAM241A	0.844911	0.00518454	N/A	N/A	N/A	N/A	N/A
ENSG00000064763	FAR2	0.846591	0.0191987	N/A	N/A	N/A	N/A	N/A
ENSG00000169710	FASN	-1.06817	0.000432698	N/A	N/A	N/A	N/A	N/A
ENSG00000140092	FBLN5	1.91695	0.000377011	N/A	N/A	N/A	N/A	N/A
ENSG00000138829	FBN2	0.52236	0.0162585	N/A	N/A	N/A	N/A	N/A
ENSG00000153558	FBXL2	0.824588	0.0435787	N/A	N/A	N/A	N/A	N/A
ENSG00000147912	FBXO10	-0.518611	0.0244102	N/A	N/A	N/A	N/A	N/A
ENSG00000269190	FBXO17	0.856371	0.0167213	N/A	N/A	N/A	N/A	N/A
ENSG00000116661	FBXO2	2.35377	1.97e-06	N/A	N/A	N/A	N/A	N/A
ENSG00000178974	FBXO34	0.717636	0.00447785	N/A	N/A	N/A	N/A	N/A
ENSG00000177051	FBXO46	-0.61737	0.04254	N/A	N/A	N/A	N/A	N/A
ENSG00000079459	FDFT1	-0.616794	0.0174231	N/A	N/A	N/A	N/A	N/A
ENSG00000267673	FDX2	-0.840779	0.0465743	N/A	N/A	N/A	N/A	N/A
ENSG00000088340	FER1L4	1.72797	0.00684541	N/A	N/A	N/A	N/A	N/A
ENSG00000154783	FGD5	2.51343	0.0004592	N/A	N/A	N/A	N/A	N/A
ENSG00000160867	FGFR4	1.65458	1.74e-05	N/A	N/A	N/A	N/A	N/A
ENSG00000224609	FGGY-DT	1.1006	0.00163779	N/A	N/A	N/A	N/A	N/A
ENSG00000130720	FIBCD1	1.57718	0.0251661	N/A	N/A	N/A	N/A	N/A
ENSG00000179943	FIZ1	-0.915638	0.00813595	N/A	N/A	N/A	N/A	N/A
ENSG00000179431	FJX1	-0.760145	0.00764129	N/A	N/A	N/A	N/A	N/A
ENSG00000181027	FKRP	-0.723218	0.00382308	N/A	N/A	N/A	N/A	N/A
ENSG00000160688	FLAD1	-0.657322	0.0457245	N/A	N/A	N/A	N/A	N/A
ENSG00000154803	FLCN	-0.742433	0.00882945	N/A	N/A	N/A	N/A	N/A
ENSG00000126500	FLRT1	0.913081	0.0244959	N/A	N/A	N/A	N/A	N/A
ENSG00000037280	FLT4	-0.835126	0.00143608	N/A	N/A	N/A	N/A	N/A
ENSG00000269955	FMC1-LUC7L2	-0.861739	0.0115627	N/A	N/A	N/A	N/A	N/A
ENSG00000184922	FMNL1	1.92231	0.00024454	N/A	N/A	N/A	N/A	N/A
ENSG00000141560	FN3KRP	-0.657048	0.0222327	N/A	N/A	N/A	N/A	N/A
ENSG00000164694	FNDC1	2.25491	1.05e-08	N/A	N/A	N/A	N/A	N/A
ENSG00000164916	FOXK1	-0.531912	0.0104844	N/A	N/A	N/A	N/A	N/A
ENSG00000138759	FRAS1	0.989049	1.86e-05	N/A	N/A	N/A	N/A	N/A
ENSG00000156869	FRRS1	0.901227	0.00976857	N/A	N/A	N/A	N/A	N/A
ENSG00000260230	FRRS1L	0.831389	0.0440318	N/A	N/A	N/A	N/A	N/A
ENSG00000196968	FUT11	-0.521089	0.0213864	N/A	N/A	N/A	N/A	N/A
ENSG00000129245	FXR2	-0.727749	0.0231715	N/A	N/A	N/A	N/A	N/A
ENSG00000180340	FZD2	-0.509699	0.0440318	N/A	N/A	N/A	N/A	N/A
ENSG00000174804	FZD4	0.984595	0.000517174	N/A	N/A	N/A	N/A	N/A
ENSG00000155760	FZD7	-0.507668	0.0166437	N/A	N/A	N/A	N/A	N/A
ENSG00000188763	FZD9	-0.887317	0.0191384	N/A	N/A	N/A	N/A	N/A
ENSG00000139112	GABARAPL1	0.616234	0.0195672	N/A	N/A	N/A	N/A	N/A
ENSG00000110328	GALNT18	1.2704	0.000338813	N/A	N/A	N/A	N/A	N/A
ENSG00000136542	GALNT5	3.3116	0.00320309	N/A	N/A	N/A	N/A	N/A
ENSG00000111640	GAPDH	-0.889499	0.0249961	N/A	N/A	N/A	N/A	N/A
ENSG00000164125	GASK1B	0.95404	0.0388224	N/A	N/A	N/A	N/A	N/A
ENSG00000177225	GATD1	-0.911244	0.00626917	N/A	N/A	N/A	N/A	N/A
ENSG00000115271	GCA	0.888256	0.00328899	N/A	N/A	N/A	N/A	N/A
ENSG00000100116	GCAT	-1.58925	4.8e-06	N/A	N/A	N/A	N/A	N/A
ENSG00000089154	GCN1	-0.551598	0.0465349	N/A	N/A	N/A	N/A	N/A
ENSG00000111846	GCNT2	0.952757	0.00108324	N/A	N/A	N/A	N/A	N/A
ENSG00000137878	GCOM1	1.66755	0.0336514	N/A	N/A	N/A	N/A	N/A
ENSG00000174500	GCSAM	2.0064	0.00163779	N/A	N/A	N/A	N/A	N/A
ENSG00000127554	GFER	-0.874712	0.000562756	N/A	N/A	N/A	N/A	N/A
ENSG00000151892	GFRA1	0.757155	0.0296745	N/A	N/A	N/A	N/A	N/A
ENSG00000179855	GIPC3	2.09155	1.39e-06	N/A	N/A	N/A	N/A	N/A
ENSG00000173221	GLRX	1.55639	2.98e-08	N/A	N/A	N/A	N/A	N/A
ENSG00000120820	GLT8D2	1.63205	5.06e-06	N/A	N/A	N/A	N/A	N/A
ENSG00000112699	GMDS	0.873757	0.00423623	N/A	N/A	N/A	N/A	N/A
ENSG00000162419	GMEB1	-0.679008	0.00207619	N/A	N/A	N/A	N/A	N/A
ENSG00000137198	GMPR	1.78519	0.0021112	N/A	N/A	N/A	N/A	N/A
ENSG00000114450	GNB4	0.533671	0.0352466	N/A	N/A	N/A	N/A	N/A
ENSG00000111670	GNPTAB	0.776042	0.00727404	N/A	N/A	N/A	N/A	N/A
ENSG00000255769	GOLGA2P10	1.08666	0.0275282	N/A	N/A	N/A	N/A	N/A
ENSG00000290571	GOLGA2P5	1.01273	0.00493678	N/A	N/A	N/A	N/A	N/A
ENSG00000184206	GOLGA6L4	1.50818	0.034383	N/A	N/A	N/A	N/A	N/A
ENSG00000230373	GOLGA6L5P	1.04988	0.0210674	N/A	N/A	N/A	N/A	N/A
ENSG00000261794	GOLGA8H	1.58806	0.000266794	N/A	N/A	N/A	N/A	N/A
ENSG00000206127	GOLGA8O	1.15916	0.00879393	N/A	N/A	N/A	N/A	N/A
ENSG00000261247	GOLGA8T	2.34216	0.0191408	N/A	N/A	N/A	N/A	N/A
ENSG00000147257	GPC3	0.695239	0.0105055	N/A	N/A	N/A	N/A	N/A
ENSG00000152642	GPD1L	0.795407	0.0444252	N/A	N/A	N/A	N/A	N/A
ENSG00000163328	GPR155	1.81775	1.54e-05	N/A	N/A	N/A	N/A	N/A
ENSG00000180758	GPR157	1.21037	0.0210031	N/A	N/A	N/A	N/A	N/A
ENSG00000173890	GPR160	3.76147	6.59e-06	N/A	N/A	N/A	N/A	N/A
ENSG00000177464	GPR4	4.84921	8.42e-10	N/A	N/A	N/A	N/A	N/A
ENSG00000204175	GPRIN2	2.31641	0.0099997	N/A	N/A	N/A	N/A	N/A
ENSG00000178075	GRAMD1C	1.13328	0.00308955	N/A	N/A	N/A	N/A	N/A
ENSG00000137106	GRHPR	-0.61193	0.0395964	N/A	N/A	N/A	N/A	N/A
ENSG00000105464	GRIN2D	1.06059	0.000428736	N/A	N/A	N/A	N/A	N/A
ENSG00000178719	GRINA	-0.769557	0.0426927	N/A	N/A	N/A	N/A	N/A
ENSG00000139835	GRTP1	1.31952	8.18e-07	N/A	N/A	N/A	N/A	N/A
ENSG00000105447	GRWD1	-0.782711	0.0138426	N/A	N/A	N/A	N/A	N/A
ENSG00000073605	GSDMB	0.732594	0.0231238	N/A	N/A	N/A	N/A	N/A
ENSG00000006704	GTF2IRD1	-0.620579	0.0242732	N/A	N/A	N/A	N/A	N/A
ENSG00000196275	GTF2IRD2	-1.09359	0.00053145	N/A	N/A	N/A	N/A	N/A
ENSG00000048545	GUCA1A	1.53913	0.00706407	N/A	N/A	N/A	N/A	N/A
ENSG00000138867	GUCD1	-0.758975	0.0127458	N/A	N/A	N/A	N/A	N/A
ENSG00000061918	GUCY1B1	1.03879	4.23e-06	N/A	N/A	N/A	N/A	N/A
ENSG00000189060	H1-0	0.882729	5.85e-06	N/A	N/A	N/A	N/A	N/A
ENSG00000197903	H2BC12	-0.962172	0.0225278	N/A	N/A	N/A	N/A	N/A
ENSG00000049239	H6PD	-0.656298	0.0308114	N/A	N/A	N/A	N/A	N/A
ENSG00000063854	HAGH	-0.658038	0.0425357	N/A	N/A	N/A	N/A	N/A
ENSG00000140511	HAPLN3	1.64543	5.64e-06	N/A	N/A	N/A	N/A	N/A
ENSG00000108840	HDAC5	-0.759038	0.0308174	N/A	N/A	N/A	N/A	N/A
ENSG00000061273	HDAC7	-0.873736	0.000549076	N/A	N/A	N/A	N/A	N/A
ENSG00000143321	HDGF	-0.663606	0.00646989	N/A	N/A	N/A	N/A	N/A
ENSG00000013583	HEBP1	0.546584	0.0360324	N/A	N/A	N/A	N/A	N/A
ENSG00000112406	HECA	0.901396	0.00218602	N/A	N/A	N/A	N/A	N/A
ENSG00000138641	HERC3	0.887589	0.0325235	N/A	N/A	N/A	N/A	N/A
ENSG00000179111	HES7	4.92379	2.31e-07	N/A	N/A	N/A	N/A	N/A
ENSG00000163909	HEYL	1.28697	0.00127504	N/A	N/A	N/A	N/A	N/A
ENSG00000235173	HGH1	-0.783539	0.0492353	N/A	N/A	N/A	N/A	N/A
ENSG00000169635	HIC2	-0.575491	0.0139458	N/A	N/A	N/A	N/A	N/A
ENSG00000124440	HIF3A	1.07534	7.12e-05	N/A	N/A	N/A	N/A	N/A
ENSG00000172273	HINFP	-0.60529	0.0257259	N/A	N/A	N/A	N/A	N/A
ENSG00000204525	HLA-C	1.13239	0.00851925	N/A	N/A	N/A	N/A	N/A
ENSG00000242574	HLA-DMB	1.98679	0.0389618	N/A	N/A	N/A	N/A	N/A
ENSG00000204252	HLA-DOA	1.24555	0.0167976	N/A	N/A	N/A	N/A	N/A
ENSG00000204642	HLA-F	3.91635	7.42e-06	N/A	N/A	N/A	N/A	N/A
ENSG00000183624	HMCES	-0.638966	0.0310227	N/A	N/A	N/A	N/A	N/A
ENSG00000146151	HMGCLL1	1.80175	0.00279845	N/A	N/A	N/A	N/A	N/A
ENSG00000113161	HMGCR	-0.543283	0.00802297	N/A	N/A	N/A	N/A	N/A
ENSG00000112972	HMGCS1	-0.543375	0.0166251	N/A	N/A	N/A	N/A	N/A
ENSG00000234664	HMGN2P5	-1.70875	6.54e-09	N/A	N/A	N/A	N/A	N/A
ENSG00000213300	HNRNPA3P6	-1.65009	0.0236003	N/A	N/A	N/A	N/A	N/A
ENSG00000104824	HNRNPL	-0.735728	0.01863	N/A	N/A	N/A	N/A	N/A
ENSG00000121905	HPCA	2.02192	1.72e-05	N/A	N/A	N/A	N/A	N/A
ENSG00000173083	HPSE	1.45553	0.0375834	N/A	N/A	N/A	N/A	N/A
ENSG00000113749	HRH2	1.13895	0.0172415	N/A	N/A	N/A	N/A	N/A
ENSG00000182601	HS3ST4	0.909294	0.00823531	N/A	N/A	N/A	N/A	N/A
ENSG00000176387	HSD11B2	1.86138	2.8e-08	N/A	N/A	N/A	N/A	N/A
ENSG00000198189	HSD17B11	0.626662	0.0480293	N/A	N/A	N/A	N/A	N/A
ENSG00000165868	HSPA12A	0.781139	0.00432046	N/A	N/A	N/A	N/A	N/A
ENSG00000126803	HSPA2	1.01265	0.0164093	N/A	N/A	N/A	N/A	N/A
ENSG00000183935	HTR7P1	0.723546	0.0248395	N/A	N/A	N/A	N/A	N/A
ENSG00000166033	HTRA1	1.06585	7.36e-06	N/A	N/A	N/A	N/A	N/A
ENSG00000142149	HUNK	-0.514759	0.00941761	N/A	N/A	N/A	N/A	N/A
ENSG00000122986	HVCN1	0.827309	0.0217888	N/A	N/A	N/A	N/A	N/A
ENSG00000172201	ID4	-0.736544	0.00303236	N/A	N/A	N/A	N/A	N/A
ENSG00000067829	IDH3G	-0.699544	0.0220706	N/A	N/A	N/A	N/A	N/A
ENSG00000216490	IFI30	3.38527	1.94e-06	N/A	N/A	N/A	N/A	N/A
ENSG00000185745	IFIT1	1.11904	0.00054375	N/A	N/A	N/A	N/A	N/A
ENSG00000174498	IGDCC3	-0.623073	0.000503002	N/A	N/A	N/A	N/A	N/A
ENSG00000142549	IGLON5	0.567274	0.038657	N/A	N/A	N/A	N/A	N/A
ENSG00000147255	IGSF1	2.33638	2.78e-06	N/A	N/A	N/A	N/A	N/A
ENSG00000152580	IGSF10	3.36755	0.00640874	N/A	N/A	N/A	N/A	N/A
ENSG00000143061	IGSF3	1.34172	6.31e-12	N/A	N/A	N/A	N/A	N/A
ENSG00000080854	IGSF9B	1.02707	0.000145728	N/A	N/A	N/A	N/A	N/A
ENSG00000269335	IKBKG	-0.881716	0.0113688	N/A	N/A	N/A	N/A	N/A
ENSG00000196083	IL1RAP	0.746312	0.00830595	N/A	N/A	N/A	N/A	N/A
ENSG00000166333	ILK	-0.806565	0.0443761	N/A	N/A	N/A	N/A	N/A
ENSG00000141401	IMPA2	0.608505	0.0191987	N/A	N/A	N/A	N/A	N/A
ENSG00000112706	IMPG1	3.01858	0.0465349	N/A	N/A	N/A	N/A	N/A
ENSG00000163362	INAVA	-0.758413	0.02495	N/A	N/A	N/A	N/A	N/A
ENSG00000168395	ING5	-0.816724	8.18e-05	N/A	N/A	N/A	N/A	N/A
ENSG00000227811	INKA2-AS1	1.85124	0.0419375	N/A	N/A	N/A	N/A	N/A
ENSG00000153391	INO80C	-0.57209	0.0373056	N/A	N/A	N/A	N/A	N/A
ENSG00000165458	INPPL1	-0.654198	0.0101059	N/A	N/A	N/A	N/A	N/A
ENSG00000125629	INSIG2	0.954616	5.52e-05	N/A	N/A	N/A	N/A	N/A
ENSG00000205363	INSYN1	0.815361	0.0157474	N/A	N/A	N/A	N/A	N/A
ENSG00000138785	INTS12	0.504061	0.0399514	N/A	N/A	N/A	N/A	N/A
ENSG00000146576	INTS15	-0.854028	0.0167213	N/A	N/A	N/A	N/A	N/A
ENSG00000185085	INTS5	-0.961771	0.024878	N/A	N/A	N/A	N/A	N/A
ENSG00000143493	INTS7	-0.794126	0.00548654	N/A	N/A	N/A	N/A	N/A
ENSG00000196497	IPO4	-0.898305	0.00748338	N/A	N/A	N/A	N/A	N/A
ENSG00000166578	IQCD	1.40572	1.12e-05	N/A	N/A	N/A	N/A	N/A
ENSG00000169047	IRS1	-0.598298	0.0100661	N/A	N/A	N/A	N/A	N/A
ENSG00000113430	IRX4	3.41404	0.000421776	N/A	N/A	N/A	N/A	N/A
ENSG00000213949	ITGA1	0.77228	0.0302653	N/A	N/A	N/A	N/A	N/A
ENSG00000005961	ITGA2B	1.27288	0.00155881	N/A	N/A	N/A	N/A	N/A
ENSG00000115232	ITGA4	1.10432	1.29e-05	N/A	N/A	N/A	N/A	N/A
ENSG00000091409	ITGA6	0.588454	0.0161103	N/A	N/A	N/A	N/A	N/A
ENSG00000144668	ITGA9	0.806732	0.0119731	N/A	N/A	N/A	N/A	N/A
ENSG00000086544	ITPKC	-1.13666	0.00592704	N/A	N/A	N/A	N/A	N/A
ENSG00000180347	ITPRID1	-1.64132	0.0061044	N/A	N/A	N/A	N/A	N/A
ENSG00000148841	ITPRIP	-0.782198	0.0219811	N/A	N/A	N/A	N/A	N/A
ENSG00000101384	JAG1	-0.635585	0.012248	N/A	N/A	N/A	N/A	N/A
ENSG00000096968	JAK2	0.971161	0.00606844	N/A	N/A	N/A	N/A	N/A
ENSG00000105639	JAK3	1.53334	0.000873498	N/A	N/A	N/A	N/A	N/A
ENSG00000154721	JAM2	-0.551054	0.0308278	N/A	N/A	N/A	N/A	N/A
ENSG00000153814	JAZF1	1.10747	6.68e-05	N/A	N/A	N/A	N/A	N/A
ENSG00000109944	JHY	0.928337	0.0106159	N/A	N/A	N/A	N/A	N/A
ENSG00000152409	JMY	1.13759	0.0266032	N/A	N/A	N/A	N/A	N/A
ENSG00000104369	JPH1	1.00045	0.00320461	N/A	N/A	N/A	N/A	N/A
ENSG00000154118	JPH3	1.54151	5.55e-08	N/A	N/A	N/A	N/A	N/A
ENSG00000206053	JPT2	-0.771408	0.00235511	N/A	N/A	N/A	N/A	N/A
ENSG00000108773	KAT2A	-0.667028	0.0150826	N/A	N/A	N/A	N/A	N/A
ENSG00000172977	KAT5	-0.673353	0.0105195	N/A	N/A	N/A	N/A	N/A
ENSG00000115041	KCNIP3	1.16706	0.00470308	N/A	N/A	N/A	N/A	N/A
ENSG00000120457	KCNJ5	0.988539	0.0425357	N/A	N/A	N/A	N/A	N/A
ENSG00000174370	KCNJ5-AS1	1.93339	0.0142907	N/A	N/A	N/A	N/A	N/A
ENSG00000157542	KCNJ6	-1.2188	0.0229489	N/A	N/A	N/A	N/A	N/A
ENSG00000110906	KCTD10	-0.607007	0.0320897	N/A	N/A	N/A	N/A	N/A
ENSG00000153885	KCTD15	-0.681698	0.00157618	N/A	N/A	N/A	N/A	N/A
ENSG00000168676	KCTD19	1.78584	0.0417952	N/A	N/A	N/A	N/A	N/A
ENSG00000243335	KCTD7	-0.574171	0.0244203	N/A	N/A	N/A	N/A	N/A
ENSG00000149633	KIAA1755	1.39462	0.0246783	N/A	N/A	N/A	N/A	N/A
ENSG00000134313	KIDINS220	0.490756	0.0411145	N/A	N/A	N/A	N/A	N/A
ENSG00000167702	KIFC2	1.22345	6.7e-05	N/A	N/A	N/A	N/A	N/A
ENSG00000183853	KIRREL1	-0.62588	0.0154898	N/A	N/A	N/A	N/A	N/A
ENSG00000157404	KIT	0.888063	0.000574738	N/A	N/A	N/A	N/A	N/A
ENSG00000162413	KLHL21	-1.02453	0.00223093	N/A	N/A	N/A	N/A	N/A
ENSG00000183655	KLHL25	-0.766684	0.031777	N/A	N/A	N/A	N/A	N/A
ENSG00000109790	KLHL5	0.535808	0.0421888	N/A	N/A	N/A	N/A	N/A
ENSG00000108424	KPNB1	-0.431374	0.0426	N/A	N/A	N/A	N/A	N/A
ENSG00000133703	KRAS	0.573718	0.00968737	N/A	N/A	N/A	N/A	N/A
ENSG00000183762	KREMEN1	0.830101	0.00127321	N/A	N/A	N/A	N/A	N/A
ENSG00000131650	KREMEN2	1.31099	0.0155132	N/A	N/A	N/A	N/A	N/A
ENSG00000240563	L1TD1	1.84658	0.00253683	N/A	N/A	N/A	N/A	N/A
ENSG00000100395	L3MBTL2	-0.779551	0.0341725	N/A	N/A	N/A	N/A	N/A
ENSG00000130702	LAMA5	0.799935	0.0367034	N/A	N/A	N/A	N/A	N/A
ENSG00000132434	LANCL2	-1.21208	2.93e-07	N/A	N/A	N/A	N/A	N/A
ENSG00000162511	LAPTM5	1.93042	8.31e-07	N/A	N/A	N/A	N/A	N/A
ENSG00000165905	LARGE2	3.6043	0.0103794	N/A	N/A	N/A	N/A	N/A
ENSG00000002834	LASP1	-0.598426	0.026375	N/A	N/A	N/A	N/A	N/A
ENSG00000213658	LAT	-1.66311	0.0236127	N/A	N/A	N/A	N/A	N/A
ENSG00000204381	LAYN	2.11094	3.14e-06	N/A	N/A	N/A	N/A	N/A
ENSG00000257702	LBX2-AS1	2.07055	0.0151888	N/A	N/A	N/A	N/A	N/A
ENSG00000169744	LDB2	0.442446	0.0304781	N/A	N/A	N/A	N/A	N/A
ENSG00000248441	LETR1	2.0953	0.00201543	N/A	N/A	N/A	N/A	N/A
ENSG00000100097	LGALS1	1.72699	0.000997032	N/A	N/A	N/A	N/A	N/A
ENSG00000108679	LGALS3BP	-0.873188	0.0214186	N/A	N/A	N/A	N/A	N/A
ENSG00000153902	LGI4	2.16276	1.17e-05	N/A	N/A	N/A	N/A	N/A
ENSG00000187416	LHFPL3	2.13992	0.0251102	N/A	N/A	N/A	N/A	N/A
ENSG00000005156	LIG3	-0.542415	0.026375	N/A	N/A	N/A	N/A	N/A
ENSG00000136490	LIMD2	-1.20078	0.00677838	N/A	N/A	N/A	N/A	N/A
ENSG00000111052	LIN7A	1.27182	1.63e-07	N/A	N/A	N/A	N/A	N/A
ENSG00000203930	LINC00632	0.779166	0.0328874	N/A	N/A	N/A	N/A	N/A
ENSG00000240875	LINC00886	1.08247	0.0315022	N/A	N/A	N/A	N/A	N/A
ENSG00000226091	LINC00937	1.66109	0.0373056	N/A	N/A	N/A	N/A	N/A
ENSG00000242516	LINC00960	0.836772	0.00959095	N/A	N/A	N/A	N/A	N/A
ENSG00000204054	LINC00963	0.61997	0.015138	N/A	N/A	N/A	N/A	N/A
ENSG00000284543	LINC01226	1.37156	0.0269421	N/A	N/A	N/A	N/A	N/A
ENSG00000229891	LINC01315	1.14907	0.0216727	N/A	N/A	N/A	N/A	N/A
ENSG00000232624	LINC01517	3.06913	0.0281458	N/A	N/A	N/A	N/A	N/A
ENSG00000227115	LINC01630	1.46393	0.0225476	N/A	N/A	N/A	N/A	N/A
ENSG00000236914	LINC01852	-0.939336	0.00683277	N/A	N/A	N/A	N/A	N/A
ENSG00000260792	LINC02280	1.89387	0.00830309	N/A	N/A	N/A	N/A	N/A
ENSG00000230269	LINC02525	0.616308	0.0453893	N/A	N/A	N/A	N/A	N/A
ENSG00000272549	LINC02538	-1.04851	0.0419375	N/A	N/A	N/A	N/A	N/A
ENSG00000230866	LINC02558	1.58235	0.0430323	N/A	N/A	N/A	N/A	N/A
ENSG00000233975	LINC02574	2.19869	0.0478234	N/A	N/A	N/A	N/A	N/A
ENSG00000250986	LINC02600	3.56606	0.00469779	N/A	N/A	N/A	N/A	N/A
ENSG00000233593	LINC02609	1.03837	0.0193785	N/A	N/A	N/A	N/A	N/A
ENSG00000249790	LINC02972	1.13066	0.0328014	N/A	N/A	N/A	N/A	N/A
ENSG00000169783	LINGO1	0.676919	0.00229557	N/A	N/A	N/A	N/A	N/A
ENSG00000174482	LINGO2	1.15815	0.000432698	N/A	N/A	N/A	N/A	N/A
ENSG00000101670	LIPG	-0.46781	0.0246665	N/A	N/A	N/A	N/A	N/A
ENSG00000131899	LLGL1	-0.639287	0.0461002	N/A	N/A	N/A	N/A	N/A
ENSG00000254815	LMNTD2-AS1	2.05494	0.0401722	N/A	N/A	N/A	N/A	N/A
ENSG00000048540	LMO3	2.21436	0.00109267	N/A	N/A	N/A	N/A	N/A
ENSG00000163431	LMOD1	1.33023	0.00038629	N/A	N/A	N/A	N/A	N/A
ENSG00000113083	LOX	1.20163	3.4e-06	N/A	N/A	N/A	N/A	N/A
ENSG00000129038	LOXL1	1.09202	0.000852798	N/A	N/A	N/A	N/A	N/A
ENSG00000261801	LOXL1-AS1	1.89154	3.29e-12	N/A	N/A	N/A	N/A	N/A
ENSG00000121207	LRAT	1.31435	0.00167494	N/A	N/A	N/A	N/A	N/A
ENSG00000128011	LRFN1	1.47994	5.52e-09	N/A	N/A	N/A	N/A	N/A
ENSG00000126243	LRFN3	-0.633858	0.00940071	N/A	N/A	N/A	N/A	N/A
ENSG00000148655	LRMDA	-1.84736	0.0104833	N/A	N/A	N/A	N/A	N/A
ENSG00000168702	LRP1B	1.66466	0.0103716	N/A	N/A	N/A	N/A	N/A
ENSG00000130881	LRP3	-1.10654	0.000812616	N/A	N/A	N/A	N/A	N/A
ENSG00000137507	LRRC32	1.38566	0.00790366	N/A	N/A	N/A	N/A	N/A
ENSG00000132128	LRRC41	-0.868705	0.0018644	N/A	N/A	N/A	N/A	N/A
ENSG00000184154	LRRC51	-0.721705	0.022835	N/A	N/A	N/A	N/A	N/A
ENSG00000214954	LRRC69	2.27609	0.00277893	N/A	N/A	N/A	N/A	N/A
ENSG00000175928	LRRN1	-0.638227	0.00151933	N/A	N/A	N/A	N/A	N/A
ENSG00000176204	LRRTM4	1.34086	0.035096	N/A	N/A	N/A	N/A	N/A
ENSG00000232024	LSM12P1	-0.682807	0.0336514	N/A	N/A	N/A	N/A	N/A
ENSG00000130332	LSM7	-0.863205	0.0100203	N/A	N/A	N/A	N/A	N/A
ENSG00000130592	LSP1	2.45755	0.0172415	N/A	N/A	N/A	N/A	N/A
ENSG00000160285	LSS	-0.997765	0.00134416	N/A	N/A	N/A	N/A	N/A
ENSG00000153714	LURAP1L	2.1683	0.0205044	N/A	N/A	N/A	N/A	N/A
ENSG00000254087	LYN	1.27346	1.02e-05	N/A	N/A	N/A	N/A	N/A
ENSG00000113648	MACROH2A1	-0.483364	0.0298519	N/A	N/A	N/A	N/A	N/A
ENSG00000099284	MACROH2A2	-0.981431	0.00879393	N/A	N/A	N/A	N/A	N/A
ENSG00000090316	MAEA	-0.71784	0.0226208	N/A	N/A	N/A	N/A	N/A
ENSG00000187243	MAGED4B	-0.511454	0.0388517	N/A	N/A	N/A	N/A	N/A
ENSG00000196782	MAML3	0.552484	0.010387	N/A	N/A	N/A	N/A	N/A
ENSG00000169032	MAP2K1	-0.801699	6.73e-05	N/A	N/A	N/A	N/A	N/A
ENSG00000180815	MAP3K15	1.26828	0.00715844	N/A	N/A	N/A	N/A	N/A
ENSG00000143674	MAP3K21	1.50948	0.000648598	N/A	N/A	N/A	N/A	N/A
ENSG00000272841	MAP3K4-AS1	-0.801064	0.00645069	N/A	N/A	N/A	N/A	N/A
ENSG00000197442	MAP3K5	2.10852	0.0308114	N/A	N/A	N/A	N/A	N/A
ENSG00000231312	MAP4K3-DT	0.711479	0.000447961	N/A	N/A	N/A	N/A	N/A
ENSG00000116871	MAP7D1	-0.531783	0.0338942	N/A	N/A	N/A	N/A	N/A
ENSG00000168175	MAPK1IP1L	-0.625136	0.00375665	N/A	N/A	N/A	N/A	N/A
ENSG00000137802	MAPKBP1	-0.68387	0.00553496	N/A	N/A	N/A	N/A	N/A
ENSG00000175130	MARCKSL1	-0.704573	0.00340951	N/A	N/A	N/A	N/A	N/A
ENSG00000129933	MAU2	-0.573109	0.0251318	N/A	N/A	N/A	N/A	N/A
ENSG00000103495	MAZ	-0.831611	0.02495	N/A	N/A	N/A	N/A	N/A
ENSG00000073111	MCM2	-0.46956	0.0157229	N/A	N/A	N/A	N/A	N/A
ENSG00000100297	MCM5	-1.0251	0.00595989	N/A	N/A	N/A	N/A	N/A
ENSG00000166508	MCM7	-0.768192	0.0123597	N/A	N/A	N/A	N/A	N/A
ENSG00000225663	MCRIP1	-1.02854	0.0419439	N/A	N/A	N/A	N/A	N/A
ENSG00000138400	MDH1B	0.672179	0.0419258	N/A	N/A	N/A	N/A	N/A
ENSG00000184634	MED12	-0.541064	0.0293378	N/A	N/A	N/A	N/A	N/A
ENSG00000175221	MED16	-0.879701	0.0246783	N/A	N/A	N/A	N/A	N/A
ENSG00000008838	MED24	-0.586217	0.0485988	N/A	N/A	N/A	N/A	N/A
ENSG00000180336	MEIOC	1.19329	0.000232213	N/A	N/A	N/A	N/A	N/A
ENSG00000163975	MELTF	2.62441	6.85e-17	N/A	N/A	N/A	N/A	N/A
ENSG00000146834	MEPCE	-0.861087	0.0126474	N/A	N/A	N/A	N/A	N/A
ENSG00000272701	MESTIT1	1.2592	0.0414902	N/A	N/A	N/A	N/A	N/A
ENSG00000037897	METTL1	-0.722372	0.0136668	N/A	N/A	N/A	N/A	N/A
ENSG00000067365	METTL22	-0.665852	0.0312215	N/A	N/A	N/A	N/A	N/A
ENSG00000151690	MFSD6	1.17706	0.020295	N/A	N/A	N/A	N/A	N/A
ENSG00000071073	MGAT4A	1.02017	0.00250475	N/A	N/A	N/A	N/A	N/A
ENSG00000167470	MIDN	-0.87721	0.0017385	N/A	N/A	N/A	N/A	N/A
ENSG00000187098	MITF	1.48979	0.00695169	N/A	N/A	N/A	N/A	N/A
ENSG00000178053	MLF1	0.624408	0.0119192	N/A	N/A	N/A	N/A	N/A
ENSG00000130382	MLLT1	-0.632311	0.0253834	N/A	N/A	N/A	N/A	N/A
ENSG00000171843	MLLT3	1.10435	8.18e-05	N/A	N/A	N/A	N/A	N/A
ENSG00000167965	MLST8	-0.778485	0.0110309	N/A	N/A	N/A	N/A	N/A
ENSG00000139428	MMAB	-0.886249	0.005597	N/A	N/A	N/A	N/A	N/A
ENSG00000079931	MOXD1	2.36433	1.29e-14	N/A	N/A	N/A	N/A	N/A
ENSG00000129255	MPDU1	-1.24391	2.22e-05	N/A	N/A	N/A	N/A	N/A
ENSG00000150054	MPP7	1.16912	0.00496677	N/A	N/A	N/A	N/A	N/A
ENSG00000204316	MRPL38	-0.77034	0.0465906	N/A	N/A	N/A	N/A	N/A
ENSG00000105364	MRPL4	-0.73052	0.0429924	N/A	N/A	N/A	N/A	N/A
ENSG00000175581	MRPL48	-0.482763	0.0413133	N/A	N/A	N/A	N/A	N/A
ENSG00000183617	MRPL54	-0.981386	0.0180522	N/A	N/A	N/A	N/A	N/A
ENSG00000143436	MRPL9	-0.484642	0.0340649	N/A	N/A	N/A	N/A	N/A
ENSG00000204568	MRPS18B	-0.643595	0.0225278	N/A	N/A	N/A	N/A	N/A
ENSG00000062582	MRPS24	-0.841449	0.00272069	N/A	N/A	N/A	N/A	N/A
ENSG00000053372	MRTO4	-0.629191	0.0155886	N/A	N/A	N/A	N/A	N/A
ENSG00000135097	MSI1	-0.579548	0.026375	N/A	N/A	N/A	N/A	N/A
ENSG00000188895	MSL1	-0.494625	0.0279688	N/A	N/A	N/A	N/A	N/A
ENSG00000052802	MSMO1	-0.515952	0.0281458	N/A	N/A	N/A	N/A	N/A
ENSG00000198886	MT-ND4	0.812292	0.0463018	N/A	N/A	N/A	N/A	N/A
ENSG00000210082	MT-RNR2	0.847205	0.0108941	N/A	N/A	N/A	N/A	N/A
ENSG00000210194	MT-TE	0.97153	0.0397527	N/A	N/A	N/A	N/A	N/A
ENSG00000210117	MT-TW	1.14518	0.0419375	N/A	N/A	N/A	N/A	N/A
ENSG00000187193	MT1X	1.44806	1.17e-07	N/A	N/A	N/A	N/A	N/A
ENSG00000251602	MTA1-DT	-0.762963	0.0362059	N/A	N/A	N/A	N/A	N/A
ENSG00000180354	MTURN	1.04843	1.2e-06	N/A	N/A	N/A	N/A	N/A
ENSG00000173171	MTX1	-0.699737	0.0449187	N/A	N/A	N/A	N/A	N/A
ENSG00000169894	MUC3A	2.38636	2.43e-06	N/A	N/A	N/A	N/A	N/A
ENSG00000167508	MVD	-1.18119	3.39e-05	N/A	N/A	N/A	N/A	N/A
ENSG00000110921	MVK	-0.941581	0.00070117	N/A	N/A	N/A	N/A	N/A
ENSG00000119950	MXI1	0.943823	2.68e-06	N/A	N/A	N/A	N/A	N/A
ENSG00000132382	MYBBP1A	-0.825042	0.00536139	N/A	N/A	N/A	N/A	N/A
ENSG00000185697	MYBL1	0.643349	0.0458768	N/A	N/A	N/A	N/A	N/A
ENSG00000136997	MYC	-1.49203	6.09e-08	N/A	N/A	N/A	N/A	N/A
ENSG00000196586	MYO6	0.745983	0.00263903	N/A	N/A	N/A	N/A	N/A
ENSG00000137474	MYO7A	1.9911	0.0271095	N/A	N/A	N/A	N/A	N/A
ENSG00000124920	MYRF	0.72767	0.00601824	N/A	N/A	N/A	N/A	N/A
ENSG00000263155	MYZAP	2.90091	0.00405279	N/A	N/A	N/A	N/A	N/A
ENSG00000166886	NAB2	-0.821218	0.0229532	N/A	N/A	N/A	N/A	N/A
ENSG00000204442	NALF1	1.20877	0.00235511	N/A	N/A	N/A	N/A	N/A
ENSG00000167011	NAT16	2.55582	0.00179004	N/A	N/A	N/A	N/A	N/A
ENSG00000185818	NAT8L	-0.583317	0.0347386	N/A	N/A	N/A	N/A	N/A
ENSG00000154654	NCAM2	1.86527	0.000324776	N/A	N/A	N/A	N/A	N/A
ENSG00000121152	NCAPH	-0.43326	0.0434355	N/A	N/A	N/A	N/A	N/A
ENSG00000188505	NCCRP1	2.36122	0.0233016	N/A	N/A	N/A	N/A	N/A
ENSG00000020129	NCDN	-0.746285	0.0150878	N/A	N/A	N/A	N/A	N/A
ENSG00000123338	NCKAP1L	1.81706	0.0137985	N/A	N/A	N/A	N/A	N/A
ENSG00000124160	NCOA5	-0.488643	0.0318206	N/A	N/A	N/A	N/A	N/A
ENSG00000111912	NCOA7	0.965512	0.0120732	N/A	N/A	N/A	N/A	N/A
ENSG00000173376	NDNF	2.97312	8.83e-27	N/A	N/A	N/A	N/A	N/A
ENSG00000188566	NDOR1	-0.766558	0.0108284	N/A	N/A	N/A	N/A	N/A
ENSG00000165795	NDRG2	0.899809	0.00136981	N/A	N/A	N/A	N/A	N/A
ENSG00000070614	NDST1	-0.610903	0.0444252	N/A	N/A	N/A	N/A	N/A
ENSG00000224877	NDUFAF8	-0.592662	0.0234236	N/A	N/A	N/A	N/A	N/A
ENSG00000147123	NDUFB11	-0.766678	0.0202762	N/A	N/A	N/A	N/A	N/A
ENSG00000213619	NDUFS3	-0.652362	0.0491108	N/A	N/A	N/A	N/A	N/A
ENSG00000049759	NEDD4L	0.599864	0.0123597	N/A	N/A	N/A	N/A	N/A
ENSG00000100285	NEFH	0.814091	2.72e-05	N/A	N/A	N/A	N/A	N/A
ENSG00000117650	NEK2	0.479599	0.018272	N/A	N/A	N/A	N/A	N/A
ENSG00000101158	NELFCD	-0.637434	0.00748338	N/A	N/A	N/A	N/A	N/A
ENSG00000132688	NES	-0.949466	0.00025205	N/A	N/A	N/A	N/A	N/A
ENSG00000166342	NETO1	0.712679	0.0340649	N/A	N/A	N/A	N/A	N/A
ENSG00000214357	NEURL1B	1.05842	8.76e-05	N/A	N/A	N/A	N/A	N/A
ENSG00000215041	NEURL4	-0.749704	0.00123942	N/A	N/A	N/A	N/A	N/A
ENSG00000204498	NFKBIL1	-0.770032	0.0202885	N/A	N/A	N/A	N/A	N/A
ENSG00000187736	NHEJ1	-0.832985	0.000510123	N/A	N/A	N/A	N/A	N/A
ENSG00000135842	NIBAN1	0.757828	0.045447	N/A	N/A	N/A	N/A	N/A
ENSG00000116962	NID1	0.541649	0.00511365	N/A	N/A	N/A	N/A	N/A
ENSG00000001461	NIPAL3	1.06567	1.34e-05	N/A	N/A	N/A	N/A	N/A
ENSG00000165028	NIPSNAP3B	1.64905	0.0135928	N/A	N/A	N/A	N/A	N/A
ENSG00000140807	NKD1	0.486378	0.0362026	N/A	N/A	N/A	N/A	N/A
ENSG00000148826	NKX6-2	-1.37079	0.0215609	N/A	N/A	N/A	N/A	N/A
ENSG00000106733	NMRK1	1.76173	8.86e-06	N/A	N/A	N/A	N/A	N/A
ENSG00000165271	NOL6	-0.710815	0.0338184	N/A	N/A	N/A	N/A	N/A
ENSG00000151131	NOPCHAP1	-0.580489	0.0229532	N/A	N/A	N/A	N/A	N/A
ENSG00000234719	NPIPB2	-1.57248	0.00102029	N/A	N/A	N/A	N/A	N/A
ENSG00000135838	NPL	1.38109	0.00195905	N/A	N/A	N/A	N/A	N/A
ENSG00000158806	NPM2	1.89419	0.0449303	N/A	N/A	N/A	N/A	N/A
ENSG00000103148	NPRL3	-0.916948	0.0396305	N/A	N/A	N/A	N/A	N/A
ENSG00000106236	NPTX2	0.913718	0.000698543	N/A	N/A	N/A	N/A	N/A
ENSG00000115216	NRBP1	-0.631262	0.0386824	N/A	N/A	N/A	N/A	N/A
ENSG00000119720	NRDE2	-0.973677	4.55e-05	N/A	N/A	N/A	N/A	N/A
ENSG00000157168	NRG1	1.00974	0.00798174	N/A	N/A	N/A	N/A	N/A
ENSG00000147383	NSDHL	-0.706247	0.0460511	N/A	N/A	N/A	N/A	N/A
ENSG00000130305	NSUN5	-0.555931	0.0310227	N/A	N/A	N/A	N/A	N/A
ENSG00000179299	NSUN7	1.49381	4.19e-05	N/A	N/A	N/A	N/A	N/A
ENSG00000133636	NTS	2.86724	0.00119901	N/A	N/A	N/A	N/A	N/A
ENSG00000163545	NUAK2	-0.852086	0.000507749	N/A	N/A	N/A	N/A	N/A
ENSG00000168101	NUDT16L1	-0.877563	0.0425047	N/A	N/A	N/A	N/A	N/A
ENSG00000101888	NXT2	0.53535	0.0428302	N/A	N/A	N/A	N/A	N/A
ENSG00000149635	OCSTAMP	-1.32509	0.0338512	N/A	N/A	N/A	N/A	N/A
ENSG00000197444	OGDHL	0.933245	0.000846922	N/A	N/A	N/A	N/A	N/A
ENSG00000119900	OGFRL1	0.59416	0.0280038	N/A	N/A	N/A	N/A	N/A
ENSG00000104147	OIP5	-0.581556	0.0135063	N/A	N/A	N/A	N/A	N/A
ENSG00000105088	OLFM2	0.975661	0.00894449	N/A	N/A	N/A	N/A	N/A
ENSG00000185585	OLFML2A	1.63626	1.36e-06	N/A	N/A	N/A	N/A	N/A
ENSG00000168124	OR1F1	1.55115	0.0275789	N/A	N/A	N/A	N/A	N/A
ENSG00000221836	OR2A5	4.00698	5.27e-05	N/A	N/A	N/A	N/A	N/A
ENSG00000160991	ORAI2	-0.725847	0.0279059	N/A	N/A	N/A	N/A	N/A
ENSG00000085840	ORC1	-0.504493	0.0324827	N/A	N/A	N/A	N/A	N/A
ENSG00000091039	OSBPL8	0.707287	0.0332463	N/A	N/A	N/A	N/A	N/A
ENSG00000134996	OSTF1	1.11307	1.78e-05	N/A	N/A	N/A	N/A	N/A
ENSG00000089723	OTUB2	0.688	0.0173022	N/A	N/A	N/A	N/A	N/A
ENSG00000145569	OTULINL	0.954173	0.000239826	N/A	N/A	N/A	N/A	N/A
ENSG00000186288	PABPC1L2A	2.34727	0.0020969	N/A	N/A	N/A	N/A	N/A
ENSG00000184388	PABPC1L2B	2.9225	0.0279824	N/A	N/A	N/A	N/A	N/A
ENSG00000254535	PABPC4L	1.05103	0.0109692	N/A	N/A	N/A	N/A	N/A
ENSG00000100836	PABPN1	-0.537354	0.0102372	N/A	N/A	N/A	N/A	N/A
ENSG00000165912	PACSIN3	0.923821	0.012688	N/A	N/A	N/A	N/A	N/A
ENSG00000007168	PAFAH1B1	-0.443703	0.0388394	N/A	N/A	N/A	N/A	N/A
ENSG00000257501	PAFAH1B2P2	-1.46299	0.0320887	N/A	N/A	N/A	N/A	N/A
ENSG00000079462	PAFAH1B3	-0.782513	0.0425357	N/A	N/A	N/A	N/A	N/A
ENSG00000101349	PAK5	1.64415	0.00102009	N/A	N/A	N/A	N/A	N/A
ENSG00000137819	PAQR5	1.9953	0.00798174	N/A	N/A	N/A	N/A	N/A
ENSG00000188582	PAQR9	0.914999	0.0321655	N/A	N/A	N/A	N/A	N/A
ENSG00000100105	PATZ1	-0.800249	0.00110604	N/A	N/A	N/A	N/A	N/A
ENSG00000204304	PBX2	-0.555468	0.00528472	N/A	N/A	N/A	N/A	N/A
ENSG00000183570	PCBP3	1.01316	0.00568254	N/A	N/A	N/A	N/A	N/A
ENSG00000250241	PCDH10-DT	1.46212	0.0491863	N/A	N/A	N/A	N/A	N/A
ENSG00000120322	PCDHB8	1.16488	0.0246665	N/A	N/A	N/A	N/A	N/A
ENSG00000277258	PCGF2	-0.54876	0.0432049	N/A	N/A	N/A	N/A	N/A
ENSG00000140479	PCSK6	1.10018	0.000100561	N/A	N/A	N/A	N/A	N/A
ENSG00000169174	PCSK9	-1.90849	1.82e-06	N/A	N/A	N/A	N/A	N/A
ENSG00000185813	PCYT2	-1.17019	0.000100698	N/A	N/A	N/A	N/A	N/A
ENSG00000171408	PDE7B	1.11106	0.0491108	N/A	N/A	N/A	N/A	N/A
ENSG00000073417	PDE8A	0.843764	0.00499152	N/A	N/A	N/A	N/A	N/A
ENSG00000100311	PDGFB	-1.43906	4.02e-06	N/A	N/A	N/A	N/A	N/A
ENSG00000187800	PEAR1	1.28209	0.00295379	N/A	N/A	N/A	N/A	N/A
ENSG00000133027	PEMT	-0.865731	0.00512698	N/A	N/A	N/A	N/A	N/A
ENSG00000181195	PENK	4.40481	1.58e-06	N/A	N/A	N/A	N/A	N/A
ENSG00000178921	PFAS	-0.545619	0.0486205	N/A	N/A	N/A	N/A	N/A
ENSG00000152556	PFKM	-0.604849	0.0444796	N/A	N/A	N/A	N/A	N/A
ENSG00000247077	PGAM5	-0.825969	0.0164249	N/A	N/A	N/A	N/A	N/A
ENSG00000164219	PGGT1B	-0.54778	0.0275789	N/A	N/A	N/A	N/A	N/A
ENSG00000087495	PHACTR3	1.56259	0.0025739	N/A	N/A	N/A	N/A	N/A
ENSG00000112511	PHF1	-0.832676	0.00306109	N/A	N/A	N/A	N/A	N/A
ENSG00000100410	PHF5A	-0.605626	0.00909493	N/A	N/A	N/A	N/A	N/A
ENSG00000019144	PHLDB1	-0.761679	0.00132753	N/A	N/A	N/A	N/A	N/A
ENSG00000054148	PHPT1	-0.865171	0.0214541	N/A	N/A	N/A	N/A	N/A
ENSG00000105229	PIAS4	-1.05638	0.000248118	N/A	N/A	N/A	N/A	N/A
ENSG00000177595	PIDD1	-0.868501	0.0172415	N/A	N/A	N/A	N/A	N/A
ENSG00000155629	PIK3AP1	0.901679	0.00695062	N/A	N/A	N/A	N/A	N/A
ENSG00000133056	PIK3C2B	-0.438344	0.0434556	N/A	N/A	N/A	N/A	N/A
ENSG00000171608	PIK3CD	2.0235	0.00127504	N/A	N/A	N/A	N/A	N/A
ENSG00000231789	PIK3CD-AS2	1.04075	0.0126474	N/A	N/A	N/A	N/A	N/A
ENSG00000137193	PIM1	-0.648618	0.034552	N/A	N/A	N/A	N/A	N/A
ENSG00000008710	PKD1	-0.638245	0.0120402	N/A	N/A	N/A	N/A	N/A
ENSG00000205746	PKD1P4	-0.585351	0.0436025	N/A	N/A	N/A	N/A	N/A
ENSG00000135549	PKIB	1.16707	0.0266299	N/A	N/A	N/A	N/A	N/A
ENSG00000100078	PLA2G3	-0.866697	0.00263646	N/A	N/A	N/A	N/A	N/A
ENSG00000184381	PLA2G6	-1.06945	0.00117721	N/A	N/A	N/A	N/A	N/A
ENSG00000153246	PLA2R1	3.02661	4.58e-12	N/A	N/A	N/A	N/A	N/A
ENSG00000127252	PLAAT1	1.02405	0.0110231	N/A	N/A	N/A	N/A	N/A
ENSG00000176485	PLAAT3	1.56526	6.88e-09	N/A	N/A	N/A	N/A	N/A
ENSG00000118495	PLAGL1	-1.20838	0.0004592	N/A	N/A	N/A	N/A	N/A
ENSG00000122861	PLAU	-0.888606	0.0286302	N/A	N/A	N/A	N/A	N/A
ENSG00000101333	PLCB4	0.889346	0.0471971	N/A	N/A	N/A	N/A	N/A
ENSG00000197943	PLCG2	1.09572	0.0390458	N/A	N/A	N/A	N/A	N/A
ENSG00000115896	PLCL1	2.15562	0.0122065	N/A	N/A	N/A	N/A	N/A
ENSG00000182378	PLCXD1	-0.693693	0.045739	N/A	N/A	N/A	N/A	N/A
ENSG00000107679	PLEKHA1	0.791516	0.00449742	N/A	N/A	N/A	N/A	N/A
ENSG00000021300	PLEKHB1	1.05452	0.00301873	N/A	N/A	N/A	N/A	N/A
ENSG00000152527	PLEKHH2	2.09181	7.4e-08	N/A	N/A	N/A	N/A	N/A
ENSG00000104886	PLEKHJ1	-0.690559	0.0457245	N/A	N/A	N/A	N/A	N/A
ENSG00000116786	PLEKHM2	-0.636646	0.0425357	N/A	N/A	N/A	N/A	N/A
ENSG00000023902	PLEKHO1	-0.783728	0.00642929	N/A	N/A	N/A	N/A	N/A
ENSG00000141934	PLPP2	1.36948	0.0018227	N/A	N/A	N/A	N/A	N/A
ENSG00000162407	PLPP3	-0.485102	0.0443039	N/A	N/A	N/A	N/A	N/A
ENSG00000120756	PLS1	0.864844	0.0357089	N/A	N/A	N/A	N/A	N/A
ENSG00000185664	PMEL	2.06197	1.16e-06	N/A	N/A	N/A	N/A	N/A
ENSG00000160783	PMF1	-0.992277	0.000136231	N/A	N/A	N/A	N/A	N/A
ENSG00000100344	PNPLA3	-0.888872	0.00636182	N/A	N/A	N/A	N/A	N/A
ENSG00000146278	PNRC1	0.70193	0.0325235	N/A	N/A	N/A	N/A	N/A
ENSG00000259075	POC1B-GALNT4	-1.03965	0.0357292	N/A	N/A	N/A	N/A	N/A
ENSG00000174348	PODN	2.21586	0.0436025	N/A	N/A	N/A	N/A	N/A
ENSG00000128567	PODXL	-0.78195	0.000295374	N/A	N/A	N/A	N/A	N/A
ENSG00000106628	POLD2	-0.76647	0.0428076	N/A	N/A	N/A	N/A	N/A
ENSG00000100227	POLDIP3	-0.726694	0.0380244	N/A	N/A	N/A	N/A	N/A
ENSG00000125630	POLR1B	-0.597259	0.0164595	N/A	N/A	N/A	N/A	N/A
ENSG00000171453	POLR1C	-0.602093	0.0229532	N/A	N/A	N/A	N/A	N/A
ENSG00000137054	POLR1E	-0.570883	0.0496899	N/A	N/A	N/A	N/A	N/A
ENSG00000132429	POPDC3	1.92828	0.0091724	N/A	N/A	N/A	N/A	N/A
ENSG00000152192	POU4F1	1.13862	0.0338496	N/A	N/A	N/A	N/A	N/A
ENSG00000130810	PPAN	-0.671702	0.00317711	N/A	N/A	N/A	N/A	N/A
ENSG00000155846	PPARGC1B	0.963255	0.00135383	N/A	N/A	N/A	N/A	N/A
ENSG00000138621	PPCDC	-0.874738	0.0470706	N/A	N/A	N/A	N/A	N/A
ENSG00000156194	PPEF2	-5.28819	0.00302007	N/A	N/A	N/A	N/A	N/A
ENSG00000143847	PPFIA4	1.54409	0.0244174	N/A	N/A	N/A	N/A	N/A
ENSG00000166387	PPFIBP2	0.93399	0.00417794	N/A	N/A	N/A	N/A	N/A
ENSG00000198618	PPIAP22	-1.48984	0.0204432	N/A	N/A	N/A	N/A	N/A
ENSG00000168938	PPIC	1.37328	8.04e-08	N/A	N/A	N/A	N/A	N/A
ENSG00000100034	PPM1F	-0.623991	0.0440478	N/A	N/A	N/A	N/A	N/A
ENSG00000155367	PPM1J	1.37359	0.0498555	N/A	N/A	N/A	N/A	N/A
ENSG00000213889	PPM1N	2.40508	0.0013803	N/A	N/A	N/A	N/A	N/A
ENSG00000167641	PPP1R14A	4.65603	2.42e-12	N/A	N/A	N/A	N/A	N/A
ENSG00000087074	PPP1R15A	-0.530032	0.0254009	N/A	N/A	N/A	N/A	N/A
ENSG00000150722	PPP1R1C	1.99472	0.0251217	N/A	N/A	N/A	N/A	N/A
ENSG00000105568	PPP2R1A	-0.81059	0.0388266	N/A	N/A	N/A	N/A	N/A
ENSG00000148840	PPRC1	-0.728153	0.0024605	N/A	N/A	N/A	N/A	N/A
ENSG00000102103	PQBP1	-0.638323	0.00831215	N/A	N/A	N/A	N/A	N/A
ENSG00000170325	PRDM10	-0.478836	0.0385266	N/A	N/A	N/A	N/A	N/A
ENSG00000019485	PRDM11	-0.809141	0.000227114	N/A	N/A	N/A	N/A	N/A
ENSG00000141956	PRDM15	-0.811867	0.00256668	N/A	N/A	N/A	N/A	N/A
ENSG00000167815	PRDX2	-0.820182	0.0280235	N/A	N/A	N/A	N/A	N/A
ENSG00000186314	PRELID2	0.747511	0.0130738	N/A	N/A	N/A	N/A	N/A
ENSG00000163932	PRKCD	1.91965	4.7e-06	N/A	N/A	N/A	N/A	N/A
ENSG00000065675	PRKCQ	1.2109	0.0354214	N/A	N/A	N/A	N/A	N/A
ENSG00000126457	PRMT1	-0.812258	0.0052272	N/A	N/A	N/A	N/A	N/A
ENSG00000132600	PRMT7	-0.464926	0.0379713	N/A	N/A	N/A	N/A	N/A
ENSG00000101000	PROCR	1.84703	0.000112248	N/A	N/A	N/A	N/A	N/A
ENSG00000184500	PROS1	0.979535	0.0033396	N/A	N/A	N/A	N/A	N/A
ENSG00000117360	PRPF3	-0.542475	0.0221687	N/A	N/A	N/A	N/A	N/A
ENSG00000188368	PRR19	-1.80179	0.00270115	N/A	N/A	N/A	N/A	N/A
ENSG00000204576	PRR3	-0.41585	0.0474476	N/A	N/A	N/A	N/A	N/A
ENSG00000204469	PRRC2A	-0.646819	0.0277491	N/A	N/A	N/A	N/A	N/A
ENSG00000130032	PRRG3	1.26726	0.0379713	N/A	N/A	N/A	N/A	N/A
ENSG00000224940	PRRT4	2.06443	0.00564143	N/A	N/A	N/A	N/A	N/A
ENSG00000167157	PRRX2	2.15304	0.000596466	N/A	N/A	N/A	N/A	N/A
ENSG00000146250	PRSS35	2.12883	3.07e-15	N/A	N/A	N/A	N/A	N/A
ENSG00000100804	PSMB5	-0.704795	0.0412037	N/A	N/A	N/A	N/A	N/A
ENSG00000240065	PSMB9	1.87714	0.0158813	N/A	N/A	N/A	N/A	N/A
ENSG00000087191	PSMC5	-0.516092	0.0246665	N/A	N/A	N/A	N/A	N/A
ENSG00000230487	PSMG3-AS1	-0.769137	0.0207512	N/A	N/A	N/A	N/A	N/A
ENSG00000152229	PSTPIP2	0.564694	0.0297406	N/A	N/A	N/A	N/A	N/A
ENSG00000174915	PTDSS2	-0.791516	0.0304732	N/A	N/A	N/A	N/A	N/A
ENSG00000165983	PTER	1.1644	0.00773981	N/A	N/A	N/A	N/A	N/A
ENSG00000148334	PTGES2	-0.772081	0.0419375	N/A	N/A	N/A	N/A	N/A
ENSG00000106853	PTGR1	0.460714	0.0402982	N/A	N/A	N/A	N/A	N/A
ENSG00000095303	PTGS1	1.56485	7.36e-06	N/A	N/A	N/A	N/A	N/A
ENSG00000104960	PTOV1	-0.839077	0.0180522	N/A	N/A	N/A	N/A	N/A
ENSG00000241472	PTPRG-AS1	1.0906	0.0141484	N/A	N/A	N/A	N/A	N/A
ENSG00000152894	PTPRK	0.49626	0.026375	N/A	N/A	N/A	N/A	N/A
ENSG00000184924	PTRHD1	-1.00636	0.000399868	N/A	N/A	N/A	N/A	N/A
ENSG00000179950	PUF60	-0.75352	0.0175877	N/A	N/A	N/A	N/A	N/A
ENSG00000250337	PURPL	1.35661	0.0468161	N/A	N/A	N/A	N/A	N/A
ENSG00000169972	PUSL1	-0.844444	0.0370477	N/A	N/A	N/A	N/A	N/A
ENSG00000157502	PWWP3B	0.959001	0.00852265	N/A	N/A	N/A	N/A	N/A
ENSG00000168297	PXK	0.552972	0.0348265	N/A	N/A	N/A	N/A	N/A
ENSG00000255857	PXN-AS1	-1.05041	0.00158198	N/A	N/A	N/A	N/A	N/A
ENSG00000163348	PYGO2	-0.752634	0.0300701	N/A	N/A	N/A	N/A	N/A
ENSG00000170473	PYM1	-0.582974	0.0380646	N/A	N/A	N/A	N/A	N/A
ENSG00000115828	QPCT	2.39241	8.74e-05	N/A	N/A	N/A	N/A	N/A
ENSG00000213339	QTRT1	-0.988695	0.00137085	N/A	N/A	N/A	N/A	N/A
ENSG00000185236	RAB11B	-0.675974	0.0160432	N/A	N/A	N/A	N/A	N/A
ENSG00000090565	RAB11FIP3	-0.523313	0.0203285	N/A	N/A	N/A	N/A	N/A
ENSG00000131242	RAB11FIP4	1.32362	3.27e-06	N/A	N/A	N/A	N/A	N/A
ENSG00000167964	RAB26	1.33547	0.0391592	N/A	N/A	N/A	N/A	N/A
ENSG00000041353	RAB27B	2.20299	0.000496527	N/A	N/A	N/A	N/A	N/A
ENSG00000117280	RAB29	1.61128	1.36e-09	N/A	N/A	N/A	N/A	N/A
ENSG00000134594	RAB33A	-0.874875	0.0279688	N/A	N/A	N/A	N/A	N/A
ENSG00000169213	RAB3B	1.14888	1.62e-05	N/A	N/A	N/A	N/A	N/A
ENSG00000197562	RAB40C	-0.716851	0.00906371	N/A	N/A	N/A	N/A	N/A
ENSG00000177548	RABEP2	-1.01185	0.00496446	N/A	N/A	N/A	N/A	N/A
ENSG00000183155	RABIF	-0.518293	0.0313926	N/A	N/A	N/A	N/A	N/A
ENSG00000196642	RABL6	-0.602019	0.0295732	N/A	N/A	N/A	N/A	N/A
ENSG00000113522	RAD50	0.865225	0.00133326	N/A	N/A	N/A	N/A	N/A
ENSG00000051180	RAD51	-0.564993	0.0130535	N/A	N/A	N/A	N/A	N/A
ENSG00000185379	RAD51D	-0.65044	0.0106046	N/A	N/A	N/A	N/A	N/A
ENSG00000147231	RADX	0.888189	0.000794861	N/A	N/A	N/A	N/A	N/A
ENSG00000131831	RAI2	1.43276	0.00361443	N/A	N/A	N/A	N/A	N/A
ENSG00000160271	RALGDS	-0.616774	0.0120732	N/A	N/A	N/A	N/A	N/A
ENSG00000132341	RAN	-0.561917	0.0228139	N/A	N/A	N/A	N/A	N/A
ENSG00000107263	RAPGEF1	-0.645316	0.02495	N/A	N/A	N/A	N/A	N/A
ENSG00000077092	RARB	1.53934	0.0366476	N/A	N/A	N/A	N/A	N/A
ENSG00000172819	RARG	1.56145	5.06e-05	N/A	N/A	N/A	N/A	N/A
ENSG00000103710	RASL12	3.59468	2.7e-05	N/A	N/A	N/A	N/A	N/A
ENSG00000161847	RAVER1	-0.935864	0.015234	N/A	N/A	N/A	N/A	N/A
ENSG00000101546	RBFA	-0.562888	0.0131432	N/A	N/A	N/A	N/A	N/A
ENSG00000239306	RBM14	-0.584916	0.0323698	N/A	N/A	N/A	N/A	N/A
ENSG00000203867	RBM20	1.53437	0.0106832	N/A	N/A	N/A	N/A	N/A
ENSG00000102317	RBM3	-0.626852	0.00174264	N/A	N/A	N/A	N/A	N/A
ENSG00000173933	RBM4	-0.708321	0.005204	N/A	N/A	N/A	N/A	N/A
ENSG00000162444	RBP7	3.6698	1.99e-09	N/A	N/A	N/A	N/A	N/A
ENSG00000117602	RCAN3	1.71988	0.000596466	N/A	N/A	N/A	N/A	N/A
ENSG00000136161	RCBTB2	-0.849817	0.00511365	N/A	N/A	N/A	N/A	N/A
ENSG00000180198	RCC1	-0.880578	0.00102009	N/A	N/A	N/A	N/A	N/A
ENSG00000274523	RCC1L	-0.68225	0.0244498	N/A	N/A	N/A	N/A	N/A
ENSG00000173653	RCE1	-0.718519	0.0338753	N/A	N/A	N/A	N/A	N/A
ENSG00000160439	RDH13	-0.563895	0.0373778	N/A	N/A	N/A	N/A	N/A
ENSG00000054967	RELT	-0.680596	0.0151888	N/A	N/A	N/A	N/A	N/A
ENSG00000214022	REPIN1	-0.812472	0.00201013	N/A	N/A	N/A	N/A	N/A
ENSG00000134533	RERG	2.05358	0.0236127	N/A	N/A	N/A	N/A	N/A
ENSG00000148300	REXO4	-0.461272	0.0460511	N/A	N/A	N/A	N/A	N/A
ENSG00000237976	RFX5-AS1	-1.05202	0.000929455	N/A	N/A	N/A	N/A	N/A
ENSG00000237441	RGL2	-0.75322	0.048671	N/A	N/A	N/A	N/A	N/A
ENSG00000169629	RGPD8	0.938805	0.00461952	N/A	N/A	N/A	N/A	N/A
ENSG00000148908	RGS10	1.36586	1.34e-05	N/A	N/A	N/A	N/A	N/A
ENSG00000100263	RHBDD3	-0.650593	0.0448353	N/A	N/A	N/A	N/A	N/A
ENSG00000139725	RHOF	0.936097	0.0287332	N/A	N/A	N/A	N/A	N/A
ENSG00000187994	RINL	1.16631	0.00621997	N/A	N/A	N/A	N/A	N/A
ENSG00000111913	RIPOR2	-0.71679	0.0341725	N/A	N/A	N/A	N/A	N/A
ENSG00000276168	RN7SL1	-1.09959	2.19e-05	N/A	N/A	N/A	N/A	N/A
ENSG00000158717	RNF166	-0.678385	0.0356004	N/A	N/A	N/A	N/A	N/A
ENSG00000116514	RNF19B	-0.609587	0.0481145	N/A	N/A	N/A	N/A	N/A
ENSG00000103549	RNF40	-0.677351	0.0352737	N/A	N/A	N/A	N/A	N/A
ENSG00000181852	RNF41	-0.656813	0.0375834	N/A	N/A	N/A	N/A	N/A
ENSG00000023191	RNH1	-0.934084	0.0192618	N/A	N/A	N/A	N/A	N/A
ENSG00000122026	RPL21	-0.522489	0.00922241	N/A	N/A	N/A	N/A	N/A
ENSG00000162244	RPL29	-0.714264	0.045739	N/A	N/A	N/A	N/A	N/A
ENSG00000174444	RPL4	-0.672721	0.0457245	N/A	N/A	N/A	N/A	N/A
ENSG00000137818	RPLP1	-0.831958	0.0433307	N/A	N/A	N/A	N/A	N/A
ENSG00000164587	RPS14	-0.752099	0.0336499	N/A	N/A	N/A	N/A	N/A
ENSG00000187051	RPS19BP1	-0.758468	0.0470706	N/A	N/A	N/A	N/A	N/A
ENSG00000240342	RPS2P5	-0.796799	0.0414479	N/A	N/A	N/A	N/A	N/A
ENSG00000263266	RPS7P1	-3.28593	0.0345049	N/A	N/A	N/A	N/A	N/A
ENSG00000160214	RRP1	-0.664615	0.0284416	N/A	N/A	N/A	N/A	N/A
ENSG00000189306	RRP7A	-0.720355	0.0279827	N/A	N/A	N/A	N/A	N/A
ENSG00000159579	RSPRY1	-0.524684	0.00674098	N/A	N/A	N/A	N/A	N/A
ENSG00000132026	RTBDN	5.62563	1.22e-12	N/A	N/A	N/A	N/A	N/A
ENSG00000215012	RTL10	-0.902629	0.0213543	N/A	N/A	N/A	N/A	N/A
ENSG00000185924	RTN4RL1	1.2023	0.0150878	N/A	N/A	N/A	N/A	N/A
ENSG00000204231	RXRB	-0.803551	0.0237465	N/A	N/A	N/A	N/A	N/A
ENSG00000170989	S1PR1	0.945026	0.000559987	N/A	N/A	N/A	N/A	N/A
ENSG00000213694	S1PR3	-0.451068	0.0342022	N/A	N/A	N/A	N/A	N/A
ENSG00000165821	SALL2	-0.755413	0.00287783	N/A	N/A	N/A	N/A	N/A
ENSG00000130590	SAMD10	-0.823921	0.000463577	N/A	N/A	N/A	N/A	N/A
ENSG00000101347	SAMHD1	1.02028	1.6e-05	N/A	N/A	N/A	N/A	N/A
ENSG00000272870	SAP30-DT	1.05768	0.0210418	N/A	N/A	N/A	N/A	N/A
ENSG00000004139	SARM1	-0.889253	0.00103287	N/A	N/A	N/A	N/A	N/A
ENSG00000175467	SART1	-0.592153	0.0439076	N/A	N/A	N/A	N/A	N/A
ENSG00000116521	SCAMP3	-0.864172	0.00595989	N/A	N/A	N/A	N/A	N/A
ENSG00000171222	SCAND1	-0.976387	0.0425132	N/A	N/A	N/A	N/A	N/A
ENSG00000244486	SCARF2	-0.892603	0.0281489	N/A	N/A	N/A	N/A	N/A
ENSG00000143653	SCCPDH	-0.50412	0.017642	N/A	N/A	N/A	N/A	N/A
ENSG00000099194	SCD	-0.858418	4.25e-06	N/A	N/A	N/A	N/A	N/A
ENSG00000047634	SCML1	0.60552	0.0432049	N/A	N/A	N/A	N/A	N/A
ENSG00000177098	SCN4B	1.69175	0.0120732	N/A	N/A	N/A	N/A	N/A
ENSG00000284194	SCO2	-1.45661	0.0308626	N/A	N/A	N/A	N/A	N/A
ENSG00000142186	SCYL1	-0.754401	0.0220706	N/A	N/A	N/A	N/A	N/A
ENSG00000138674	SEC31A	-0.444497	0.045739	N/A	N/A	N/A	N/A	N/A
ENSG00000250722	SELENOP	1.28131	0.000430572	N/A	N/A	N/A	N/A	N/A
ENSG00000086475	SEPHS1	-0.703328	0.000691404	N/A	N/A	N/A	N/A	N/A
ENSG00000108387	SEPTIN4	2.24413	7.23e-12	N/A	N/A	N/A	N/A	N/A
ENSG00000125354	SEPTIN6	0.418003	0.0452862	N/A	N/A	N/A	N/A	N/A
ENSG00000184640	SEPTIN9	-0.634999	0.0389671	N/A	N/A	N/A	N/A	N/A
ENSG00000149257	SERPINH1	-0.698765	0.0150235	N/A	N/A	N/A	N/A	N/A
ENSG00000163536	SERPINI1	1.33325	8.79e-05	N/A	N/A	N/A	N/A	N/A
ENSG00000149212	SESN3	0.703331	0.00369852	N/A	N/A	N/A	N/A	N/A
ENSG00000145391	SETD7	0.65413	0.0132074	N/A	N/A	N/A	N/A	N/A
ENSG00000104897	SF3A2	-0.547486	0.0419375	N/A	N/A	N/A	N/A	N/A
ENSG00000189091	SF3B3	-0.609159	0.0342022	N/A	N/A	N/A	N/A	N/A
ENSG00000156384	SFR1	0.923001	0.0320887	N/A	N/A	N/A	N/A	N/A
ENSG00000145423	SFRP2	-0.589201	0.00687702	N/A	N/A	N/A	N/A	N/A
ENSG00000176476	SGF29	-0.612357	0.0421809	N/A	N/A	N/A	N/A	N/A
ENSG00000141258	SGSM2	-0.629534	0.0296521	N/A	N/A	N/A	N/A	N/A
ENSG00000131370	SH3BP5	0.988113	6.51e-06	N/A	N/A	N/A	N/A	N/A
ENSG00000140600	SH3GL3	0.971056	0.00263995	N/A	N/A	N/A	N/A	N/A
ENSG00000147010	SH3KBP1	1.03509	0.000261597	N/A	N/A	N/A	N/A	N/A
ENSG00000129946	SHC2	1.2319	0.0322047	N/A	N/A	N/A	N/A	N/A
ENSG00000169291	SHE	1.96624	0.0168559	N/A	N/A	N/A	N/A	N/A
ENSG00000130813	SHFL	0.934914	0.00159771	N/A	N/A	N/A	N/A	N/A
ENSG00000138771	SHROOM3	-0.475642	0.0429843	N/A	N/A	N/A	N/A	N/A
ENSG00000187164	SHTN1	0.919767	0.000279556	N/A	N/A	N/A	N/A	N/A
ENSG00000110013	SIAE	0.592396	0.0158364	N/A	N/A	N/A	N/A	N/A
ENSG00000215475	SIAH3	1.00719	0.00926343	N/A	N/A	N/A	N/A	N/A
ENSG00000142082	SIRT3	-0.650204	0.026375	N/A	N/A	N/A	N/A	N/A
ENSG00000184990	SIVA1	-0.643615	0.0216727	N/A	N/A	N/A	N/A	N/A
ENSG00000177045	SIX5	-0.832491	0.00695062	N/A	N/A	N/A	N/A	N/A
ENSG00000204351	SKIC2	-0.812203	0.0354748	N/A	N/A	N/A	N/A	N/A
ENSG00000140199	SLC12A6	0.622269	0.00540716	N/A	N/A	N/A	N/A	N/A
ENSG00000141485	SLC13A5	0.844466	0.0239456	N/A	N/A	N/A	N/A	N/A
ENSG00000112394	SLC16A10	1.13287	0.00370202	N/A	N/A	N/A	N/A	N/A
ENSG00000163053	SLC16A14	0.907918	0.00271763	N/A	N/A	N/A	N/A	N/A
ENSG00000141526	SLC16A3	1.59895	0.00728746	N/A	N/A	N/A	N/A	N/A
ENSG00000146409	SLC18B1	1.11213	3.96e-07	N/A	N/A	N/A	N/A	N/A
ENSG00000144136	SLC20A1	-0.491249	0.0465349	N/A	N/A	N/A	N/A	N/A
ENSG00000177542	SLC25A22	-1.19353	0.000207049	N/A	N/A	N/A	N/A	N/A
ENSG00000148339	SLC25A25	-0.6391	0.00762063	N/A	N/A	N/A	N/A	N/A
ENSG00000174032	SLC25A30	1.06937	1.81e-05	N/A	N/A	N/A	N/A	N/A
ENSG00000160326	SLC2A6	-0.895111	0.00952004	N/A	N/A	N/A	N/A	N/A
ENSG00000157593	SLC35B2	-0.789705	0.0126598	N/A	N/A	N/A	N/A	N/A
ENSG00000182747	SLC35D3	3.62418	0.000693167	N/A	N/A	N/A	N/A	N/A
ENSG00000160190	SLC37A1	1.15055	0.0322489	N/A	N/A	N/A	N/A	N/A
ENSG00000188338	SLC38A3	0.941935	0.0428076	N/A	N/A	N/A	N/A	N/A
ENSG00000112473	SLC39A7	-0.516204	0.0331797	N/A	N/A	N/A	N/A	N/A
ENSG00000138821	SLC39A8	0.65824	0.0247361	N/A	N/A	N/A	N/A	N/A
ENSG00000149150	SLC43A1	1.25988	0.00200146	N/A	N/A	N/A	N/A	N/A
ENSG00000088836	SLC4A11	2.62806	4.9e-08	N/A	N/A	N/A	N/A	N/A
ENSG00000080493	SLC4A4	-1.11722	0.026378	N/A	N/A	N/A	N/A	N/A
ENSG00000138074	SLC5A6	-1.13262	6.14e-05	N/A	N/A	N/A	N/A	N/A
ENSG00000040487	SLC66A1	-0.851671	0.0160006	N/A	N/A	N/A	N/A	N/A
ENSG00000162976	SLC66A3	0.795883	0.0171378	N/A	N/A	N/A	N/A	N/A
ENSG00000072041	SLC6A15	1.55434	1.16e-10	N/A	N/A	N/A	N/A	N/A
ENSG00000196517	SLC6A9	-0.727629	0.00511365	N/A	N/A	N/A	N/A	N/A
ENSG00000130876	SLC7A10	3.19851	2.81e-09	N/A	N/A	N/A	N/A	N/A
ENSG00000103064	SLC7A6	-0.757292	0.00552083	N/A	N/A	N/A	N/A	N/A
ENSG00000176463	SLCO3A1	-0.491384	0.0251864	N/A	N/A	N/A	N/A	N/A
ENSG00000137571	SLCO5A1	1.47941	0.0348864	N/A	N/A	N/A	N/A	N/A
ENSG00000154760	SLFN13	1.31434	8.54e-05	N/A	N/A	N/A	N/A	N/A
ENSG00000184347	SLIT3	1.74164	2.93e-07	N/A	N/A	N/A	N/A	N/A
ENSG00000121871	SLITRK3	2.54708	9.07e-13	N/A	N/A	N/A	N/A	N/A
ENSG00000099956	SMARCB1	-0.621919	0.0431932	N/A	N/A	N/A	N/A	N/A
ENSG00000066117	SMARCD1	-0.653513	0.00926343	N/A	N/A	N/A	N/A	N/A
ENSG00000198952	SMG5	-0.81206	0.0150878	N/A	N/A	N/A	N/A	N/A
ENSG00000105771	SMG9	-0.861321	0.00180214	N/A	N/A	N/A	N/A	N/A
ENSG00000095932	SMIM24	6.37911	1.57e-06	N/A	N/A	N/A	N/A	N/A
ENSG00000214046	SMIM7	-0.571012	0.0485988	N/A	N/A	N/A	N/A	N/A
ENSG00000198732	SMOC1	-1.46341	9.23e-05	N/A	N/A	N/A	N/A	N/A
ENSG00000092531	SNAP23	-0.600149	0.0362026	N/A	N/A	N/A	N/A	N/A
ENSG00000162804	SNED1	1.07681	0.0280504	N/A	N/A	N/A	N/A	N/A
ENSG00000232956	SNHG15	-0.706441	0.0435787	N/A	N/A	N/A	N/A	N/A
ENSG00000196756	SNHG17	-0.606187	0.0280038	N/A	N/A	N/A	N/A	N/A
ENSG00000250786	SNHG18	1.45138	1.16e-06	N/A	N/A	N/A	N/A	N/A
ENSG00000175061	SNHG29	-0.690454	0.036234	N/A	N/A	N/A	N/A	N/A
ENSG00000233016	SNHG7	-0.819884	0.00206718	N/A	N/A	N/A	N/A	N/A
ENSG00000144028	SNRNP200	-0.486347	0.0425357	N/A	N/A	N/A	N/A	N/A
ENSG00000060688	SNRNP40	-0.539449	0.0268451	N/A	N/A	N/A	N/A	N/A
ENSG00000104852	SNRNP70	-0.440487	0.0397441	N/A	N/A	N/A	N/A	N/A
ENSG00000077312	SNRPA	-0.652762	0.0300251	N/A	N/A	N/A	N/A	N/A
ENSG00000131876	SNRPA1	-0.472983	0.0274858	N/A	N/A	N/A	N/A	N/A
ENSG00000182004	SNRPE	-0.489424	0.0323698	N/A	N/A	N/A	N/A	N/A
ENSG00000225792	SNX10-AS1	0.88171	0.0331797	N/A	N/A	N/A	N/A	N/A
ENSG00000110025	SNX15	-0.900086	0.0370477	N/A	N/A	N/A	N/A	N/A
ENSG00000157734	SNX22	1.12328	0.00417794	N/A	N/A	N/A	N/A	N/A
ENSG00000109762	SNX25	0.639065	0.0225603	N/A	N/A	N/A	N/A	N/A
ENSG00000173548	SNX33	-0.734393	0.0137721	N/A	N/A	N/A	N/A	N/A
ENSG00000185338	SOCS1	-1.1746	0.0271315	N/A	N/A	N/A	N/A	N/A
ENSG00000109610	SOD3	1.54989	0.00837956	N/A	N/A	N/A	N/A	N/A
ENSG00000095637	SORBS1	0.707427	0.00771353	N/A	N/A	N/A	N/A	N/A
ENSG00000184985	SORCS2	1.45876	0.00186461	N/A	N/A	N/A	N/A	N/A
ENSG00000137642	SORL1	0.629594	0.0120198	N/A	N/A	N/A	N/A	N/A
ENSG00000091640	SPAG7	-0.600983	0.00517357	N/A	N/A	N/A	N/A	N/A
ENSG00000113140	SPARC	-0.745426	0.0354214	N/A	N/A	N/A	N/A	N/A
ENSG00000258555	SPECC1L-ADORA2A	1.04518	0.0428219	N/A	N/A	N/A	N/A	N/A
ENSG00000072195	SPEG	0.719084	0.0167213	N/A	N/A	N/A	N/A	N/A
ENSG00000176170	SPHK1	-0.82935	0.0371381	N/A	N/A	N/A	N/A	N/A
ENSG00000168005	SPINDOC	-0.853504	0.00747066	N/A	N/A	N/A	N/A	N/A
ENSG00000204991	SPIRE2	-0.604961	0.0380182	N/A	N/A	N/A	N/A	N/A
ENSG00000107742	SPOCK2	1.3547	0.00029875	N/A	N/A	N/A	N/A	N/A
ENSG00000196104	SPOCK3	3.25313	3.13e-07	N/A	N/A	N/A	N/A	N/A
ENSG00000198917	SPOUT1	-0.717225	0.00642272	N/A	N/A	N/A	N/A	N/A
ENSG00000167778	SPRYD3	-1.09424	0.00516019	N/A	N/A	N/A	N/A	N/A
ENSG00000171621	SPSB1	0.907929	0.00318684	N/A	N/A	N/A	N/A	N/A
ENSG00000198911	SREBF2	-0.654788	0.0424582	N/A	N/A	N/A	N/A	N/A
ENSG00000112658	SRF	-0.822808	0.00357421	N/A	N/A	N/A	N/A	N/A
ENSG00000116649	SRM	-0.93883	0.00222175	N/A	N/A	N/A	N/A	N/A
ENSG00000101955	SRPX	0.942812	0.020295	N/A	N/A	N/A	N/A	N/A
ENSG00000087087	SRRT	-0.595494	0.0240329	N/A	N/A	N/A	N/A	N/A
ENSG00000161547	SRSF2	-0.453529	0.0316287	N/A	N/A	N/A	N/A	N/A
ENSG00000112081	SRSF3	-0.622091	0.023245	N/A	N/A	N/A	N/A	N/A
ENSG00000157350	ST3GAL2	-0.83042	0.0187322	N/A	N/A	N/A	N/A	N/A
ENSG00000126091	ST3GAL3	-0.841252	0.0232311	N/A	N/A	N/A	N/A	N/A
ENSG00000110080	ST3GAL4	-0.762338	0.0274751	N/A	N/A	N/A	N/A	N/A
ENSG00000117069	ST6GALNAC5	-0.837903	0.0373611	N/A	N/A	N/A	N/A	N/A
ENSG00000131748	STARD3	-0.738377	0.0274019	N/A	N/A	N/A	N/A	N/A
ENSG00000130052	STARD8	0.83435	0.0292233	N/A	N/A	N/A	N/A	N/A
ENSG00000173757	STAT5B	-0.600477	0.0029406	N/A	N/A	N/A	N/A	N/A
ENSG00000159167	STC1	1.34597	0.00109267	N/A	N/A	N/A	N/A	N/A
ENSG00000164647	STEAP1	1.22549	0.0132074	N/A	N/A	N/A	N/A	N/A
ENSG00000248592	STIMATE-MUSTN1	-1.18523	0.017723	N/A	N/A	N/A	N/A	N/A
ENSG00000134602	STK26	0.676454	0.00162045	N/A	N/A	N/A	N/A	N/A
ENSG00000125834	STK35	-0.5276	0.0468161	N/A	N/A	N/A	N/A	N/A
ENSG00000196182	STK40	-0.588601	0.029003	N/A	N/A	N/A	N/A	N/A
ENSG00000133115	STOML3	-3.02596	0.00156917	N/A	N/A	N/A	N/A	N/A
ENSG00000137868	STRA6	0.89285	0.0240412	N/A	N/A	N/A	N/A	N/A
ENSG00000090372	STRN4	-0.531359	0.0215609	N/A	N/A	N/A	N/A	N/A
ENSG00000198203	SULT1C2	3.37699	2.12e-05	N/A	N/A	N/A	N/A	N/A
ENSG00000088002	SULT2B1	2.3176	0.0357089	N/A	N/A	N/A	N/A	N/A
ENSG00000188612	SUMO2	-0.417289	0.0497346	N/A	N/A	N/A	N/A	N/A
ENSG00000277013	SUNO1	2.75559	0.00143361	N/A	N/A	N/A	N/A	N/A
ENSG00000148291	SURF2	-0.538058	0.0168084	N/A	N/A	N/A	N/A	N/A
ENSG00000157303	SUSD3	2.47779	0.0287433	N/A	N/A	N/A	N/A	N/A
ENSG00000173705	SUSD5	-1.00831	0.0377075	N/A	N/A	N/A	N/A	N/A
ENSG00000101945	SUV39H1	-1.15465	0.00111473	N/A	N/A	N/A	N/A	N/A
ENSG00000198168	SVIP	0.624144	0.0289028	N/A	N/A	N/A	N/A	N/A
ENSG00000153157	SYCP2L	1.43429	0.00602883	N/A	N/A	N/A	N/A	N/A
ENSG00000105137	SYDE1	-1.31787	1.29e-05	N/A	N/A	N/A	N/A	N/A
ENSG00000101463	SYNDIG1	-1.15017	0.0011075	N/A	N/A	N/A	N/A	N/A
ENSG00000258644	SYNJ2BP-COX16	-3.12089	0.00134969	N/A	N/A	N/A	N/A	N/A
ENSG00000143028	SYPL2	1.60793	0.00256668	N/A	N/A	N/A	N/A	N/A
ENSG00000143469	SYT14	1.0061	0.0103585	N/A	N/A	N/A	N/A	N/A
ENSG00000139973	SYT16	1.68717	0.00230243	N/A	N/A	N/A	N/A	N/A
ENSG00000011347	SYT7	1.90626	2.25e-08	N/A	N/A	N/A	N/A	N/A
ENSG00000170743	SYT9	1.95916	1.82e-06	N/A	N/A	N/A	N/A	N/A
ENSG00000102362	SYTL4	1.11696	0.00615553	N/A	N/A	N/A	N/A	N/A
ENSG00000055070	SZRD1	-0.83089	0.0135928	N/A	N/A	N/A	N/A	N/A
ENSG00000171148	TADA3	-0.497852	0.033232	N/A	N/A	N/A	N/A	N/A
ENSG00000141384	TAF4B	0.91149	0.0221336	N/A	N/A	N/A	N/A	N/A
ENSG00000135801	TAF5L	-0.541461	0.0187322	N/A	N/A	N/A	N/A	N/A
ENSG00000163377	TAFA4	1.76765	0.00161342	N/A	N/A	N/A	N/A	N/A
ENSG00000139546	TARBP2	-1.02941	0.0264651	N/A	N/A	N/A	N/A	N/A
ENSG00000213977	TAX1BP3	-1.02599	0.00925577	N/A	N/A	N/A	N/A	N/A
ENSG00000107021	TBC1D13	-0.702292	0.0341841	N/A	N/A	N/A	N/A	N/A
ENSG00000133138	TBC1D8B	0.869073	0.0143609	N/A	N/A	N/A	N/A	N/A
ENSG00000198933	TBKBP1	-0.810298	0.0166848	N/A	N/A	N/A	N/A	N/A
ENSG00000136270	TBRG4	-0.873694	0.0480293	N/A	N/A	N/A	N/A	N/A
ENSG00000167800	TBX10	1.77866	0.0492181	N/A	N/A	N/A	N/A	N/A
ENSG00000184905	TCEAL2	2.62623	1.39e-28	N/A	N/A	N/A	N/A	N/A
ENSG00000204065	TCEAL5	1.60906	7.37e-15	N/A	N/A	N/A	N/A	N/A
ENSG00000182916	TCEAL7	0.621792	0.0226208	N/A	N/A	N/A	N/A	N/A
ENSG00000125878	TCF15	1.47174	0.0421176	N/A	N/A	N/A	N/A	N/A
ENSG00000196116	TDRD7	1.71974	1.09e-09	N/A	N/A	N/A	N/A	N/A
ENSG00000074219	TEAD2	-1.05527	0.00233239	N/A	N/A	N/A	N/A	N/A
ENSG00000162062	TEDC2	-0.857727	0.0415123	N/A	N/A	N/A	N/A	N/A
ENSG00000167074	TEF	-0.901251	0.0205078	N/A	N/A	N/A	N/A	N/A
ENSG00000100726	TELO2	-0.937129	0.00418898	N/A	N/A	N/A	N/A	N/A
ENSG00000257949	TEN1	-1.37164	0.000279556	N/A	N/A	N/A	N/A	N/A
ENSG00000009694	TENM1	1.5136	0.00169753	N/A	N/A	N/A	N/A	N/A
ENSG00000107140	TESK1	-0.59445	0.0188691	N/A	N/A	N/A	N/A	N/A
ENSG00000090447	TFAP4	-0.69044	0.0465143	N/A	N/A	N/A	N/A	N/A
ENSG00000112561	TFEB	1.78095	2.01e-05	N/A	N/A	N/A	N/A	N/A
ENSG00000105619	TFPT	-0.626597	0.0315022	N/A	N/A	N/A	N/A	N/A
ENSG00000260001	TGFBR3L	2.6968	0.00252097	N/A	N/A	N/A	N/A	N/A
ENSG00000135966	TGFBRAP1	-0.494069	0.0210674	N/A	N/A	N/A	N/A	N/A
ENSG00000259399	TGIF2-RAB5IF	-1.12571	0.0406825	N/A	N/A	N/A	N/A	N/A
ENSG00000176946	THAP4	-0.595522	0.0348094	N/A	N/A	N/A	N/A	N/A
ENSG00000186340	THBS2	1.05915	0.0441866	N/A	N/A	N/A	N/A	N/A
ENSG00000159445	THEM4	0.598532	0.0138898	N/A	N/A	N/A	N/A	N/A
ENSG00000130775	THEMIS2	0.970638	0.00962499	N/A	N/A	N/A	N/A	N/A
ENSG00000131652	THOC6	-0.938567	0.0114702	N/A	N/A	N/A	N/A	N/A
ENSG00000172009	THOP1	-0.794174	0.00968737	N/A	N/A	N/A	N/A	N/A
ENSG00000090534	THPO	2.07685	0.00699089	N/A	N/A	N/A	N/A	N/A
ENSG00000259431	THTPA	-1.13879	0.0167295	N/A	N/A	N/A	N/A	N/A
ENSG00000111602	TIMELESS	-0.602568	0.019271	N/A	N/A	N/A	N/A	N/A
ENSG00000099800	TIMM13	-0.674732	0.0478234	N/A	N/A	N/A	N/A	N/A
ENSG00000104980	TIMM44	-0.611232	0.00323218	N/A	N/A	N/A	N/A	N/A
ENSG00000100234	TIMP3	0.56741	0.00962499	N/A	N/A	N/A	N/A	N/A
ENSG00000137221	TJAP1	-0.765709	0.00909493	N/A	N/A	N/A	N/A	N/A
ENSG00000167695	TLCD3A	-0.828358	0.00638085	N/A	N/A	N/A	N/A	N/A
ENSG00000152078	TLCD4	1.05431	0.00292537	N/A	N/A	N/A	N/A	N/A
ENSG00000065717	TLE2	1.31323	1.51e-05	N/A	N/A	N/A	N/A	N/A
ENSG00000100926	TM9SF1	-0.450168	0.0494873	N/A	N/A	N/A	N/A	N/A
ENSG00000057704	TMCC3	1.08171	0.000535088	N/A	N/A	N/A	N/A	N/A
ENSG00000099203	TMED1	-0.896866	0.00650106	N/A	N/A	N/A	N/A	N/A
ENSG00000181284	TMEM102	1.65654	0.00134416	N/A	N/A	N/A	N/A	N/A
ENSG00000183160	TMEM119	1.95859	1.67e-07	N/A	N/A	N/A	N/A	N/A
ENSG00000168890	TMEM150A	-1.01718	0.0281458	N/A	N/A	N/A	N/A	N/A
ENSG00000179292	TMEM151A	2.74389	0.0229405	N/A	N/A	N/A	N/A	N/A
ENSG00000164484	TMEM200A	1.01764	0.0215609	N/A	N/A	N/A	N/A	N/A
ENSG00000253304	TMEM200B	1.17442	0.00108834	N/A	N/A	N/A	N/A	N/A
ENSG00000206432	TMEM200C	-0.599083	0.00658153	N/A	N/A	N/A	N/A	N/A
ENSG00000186501	TMEM222	-0.897558	0.0142835	N/A	N/A	N/A	N/A	N/A
ENSG00000205090	TMEM240	-1.28402	0.0174331	N/A	N/A	N/A	N/A	N/A
ENSG00000238227	TMEM250	-0.831443	0.0419292	N/A	N/A	N/A	N/A	N/A
ENSG00000133678	TMEM254	-0.48003	0.0249946	N/A	N/A	N/A	N/A	N/A
ENSG00000184497	TMEM255B	2.07452	0.00790491	N/A	N/A	N/A	N/A	N/A
ENSG00000273238	TMEM271	3.86688	0.000213934	N/A	N/A	N/A	N/A	N/A
ENSG00000126950	TMEM35A	0.811205	0.00082876	N/A	N/A	N/A	N/A	N/A
ENSG00000121900	TMEM54	3.46425	0.000235198	N/A	N/A	N/A	N/A	N/A
ENSG00000165071	TMEM71	0.950283	0.0128417	N/A	N/A	N/A	N/A	N/A
ENSG00000167874	TMEM88	-0.761053	0.0426398	N/A	N/A	N/A	N/A	N/A
ENSG00000109084	TMEM97	-0.492069	0.012688	N/A	N/A	N/A	N/A	N/A
ENSG00000145779	TNFAIP8	0.571588	0.0436025	N/A	N/A	N/A	N/A	N/A
ENSG00000127863	TNFRSF19	1.58894	0.000622172	N/A	N/A	N/A	N/A	N/A
ENSG00000121858	TNFSF10	3.29166	0.0172415	N/A	N/A	N/A	N/A	N/A
ENSG00000125657	TNFSF9	1.28596	0.00967818	N/A	N/A	N/A	N/A	N/A
ENSG00000120332	TNN	-1.13336	0.000987304	N/A	N/A	N/A	N/A	N/A
ENSG00000105048	TNNT1	3.38148	1.39e-28	N/A	N/A	N/A	N/A	N/A
ENSG00000183864	TOB2	-0.650287	0.0463765	N/A	N/A	N/A	N/A	N/A
ENSG00000160949	TONSL	-0.623792	0.0388224	N/A	N/A	N/A	N/A	N/A
ENSG00000186283	TOR3A	-0.565707	0.0304732	N/A	N/A	N/A	N/A	N/A
ENSG00000175274	TP53I11	1.20321	1.84e-07	N/A	N/A	N/A	N/A	N/A
ENSG00000167543	TP53I13	-0.720013	0.0328014	N/A	N/A	N/A	N/A	N/A
ENSG00000115129	TP53I3	-0.824284	0.0048993	N/A	N/A	N/A	N/A	N/A
ENSG00000255136	TPBGL-AS1	1.74761	0.00861594	N/A	N/A	N/A	N/A	N/A
ENSG00000111907	TPD52L1	2.29752	3.67e-07	N/A	N/A	N/A	N/A	N/A
ENSG00000140416	TPM1	-0.857555	0.000975648	N/A	N/A	N/A	N/A	N/A
ENSG00000198467	TPM2	-0.494127	0.048601	N/A	N/A	N/A	N/A	N/A
ENSG00000137364	TPMT	0.693688	0.000705334	N/A	N/A	N/A	N/A	N/A
ENSG00000159713	TPPP3	1.95824	6.19e-07	N/A	N/A	N/A	N/A	N/A
ENSG00000176058	TPRN	-1.37978	0.00112346	N/A	N/A	N/A	N/A	N/A
ENSG00000170919	TPT1-AS1	-0.488952	0.0460018	N/A	N/A	N/A	N/A	N/A
ENSG00000076604	TRAF4	-0.587278	0.0286302	N/A	N/A	N/A	N/A	N/A
ENSG00000082512	TRAF5	0.759036	0.0171378	N/A	N/A	N/A	N/A	N/A
ENSG00000065308	TRAM2	-0.499713	0.0313647	N/A	N/A	N/A	N/A	N/A
ENSG00000170893	TRH	3.18939	0.00721352	N/A	N/A	N/A	N/A	N/A
ENSG00000072657	TRHDE	1.66979	0.0017974	N/A	N/A	N/A	N/A	N/A
ENSG00000236333	TRHDE-AS1	1.41991	0.0380553	N/A	N/A	N/A	N/A	N/A
ENSG00000154370	TRIM11	-0.596731	0.0295247	N/A	N/A	N/A	N/A	N/A
ENSG00000130726	TRIM28	-0.986229	0.00731301	N/A	N/A	N/A	N/A	N/A
ENSG00000104228	TRIM35	-0.470512	0.0477155	N/A	N/A	N/A	N/A	N/A
ENSG00000087077	TRIP6	-0.70356	0.0357089	N/A	N/A	N/A	N/A	N/A
ENSG00000205133	TRIQK	0.960429	0.00469655	N/A	N/A	N/A	N/A	N/A
ENSG00000104907	TRMT1	-1.00409	0.00654879	N/A	N/A	N/A	N/A	N/A
ENSG00000099899	TRMT2A	-0.811321	0.0356925	N/A	N/A	N/A	N/A	N/A
ENSG00000166166	TRMT61A	-1.13593	0.00457098	N/A	N/A	N/A	N/A	N/A
ENSG00000144481	TRPM8	1.88808	0.0232599	N/A	N/A	N/A	N/A	N/A
ENSG00000167112	TRUB2	-0.830935	0.0388266	N/A	N/A	N/A	N/A	N/A
ENSG00000170892	TSEN34	-0.756512	0.0388266	N/A	N/A	N/A	N/A	N/A
ENSG00000182173	TSEN54	-0.873714	0.0210418	N/A	N/A	N/A	N/A	N/A
ENSG00000165409	TSHR	2.07633	0.0108745	N/A	N/A	N/A	N/A	N/A
ENSG00000182463	TSHZ2	2.40964	0.000385361	N/A	N/A	N/A	N/A	N/A
ENSG00000182704	TSKU	-0.730439	0.0292277	N/A	N/A	N/A	N/A	N/A
ENSG00000108219	TSPAN14	-0.500014	0.0415123	N/A	N/A	N/A	N/A	N/A
ENSG00000099282	TSPAN15	0.834508	0.0171267	N/A	N/A	N/A	N/A	N/A
ENSG00000128311	TST	-0.780679	0.0462321	N/A	N/A	N/A	N/A	N/A
ENSG00000085831	TTC39A	0.989882	0.0464314	N/A	N/A	N/A	N/A	N/A
ENSG00000155158	TTC39B	0.820694	0.0118475	N/A	N/A	N/A	N/A	N/A
ENSG00000100304	TTLL12	-0.757787	0.0419375	N/A	N/A	N/A	N/A	N/A
ENSG00000196230	TUBB	-0.696587	0.0379713	N/A	N/A	N/A	N/A	N/A
ENSG00000104833	TUBB4A	1.86711	5.52e-09	N/A	N/A	N/A	N/A	N/A
ENSG00000083223	TUT7	0.569421	0.0388266	N/A	N/A	N/A	N/A	N/A
ENSG00000164440	TXLNB	1.38374	0.00281069	N/A	N/A	N/A	N/A	N/A
ENSG00000265972	TXNIP	0.41055	0.0457245	N/A	N/A	N/A	N/A	N/A
ENSG00000184470	TXNRD2	-0.941927	0.0181961	N/A	N/A	N/A	N/A	N/A
ENSG00000092445	TYRO3	-0.796689	0.037327	N/A	N/A	N/A	N/A	N/A
ENSG00000160201	U2AF1	0.493656	0.0188682	N/A	N/A	N/A	N/A	N/A
ENSG00000161265	U2AF1L4	-0.71815	0.0329912	N/A	N/A	N/A	N/A	N/A
ENSG00000137831	UACA	0.699823	0.00595989	N/A	N/A	N/A	N/A	N/A
ENSG00000197355	UAP1L1	2.11234	0.0210621	N/A	N/A	N/A	N/A	N/A
ENSG00000165006	UBAP1	-0.594648	0.0287236	N/A	N/A	N/A	N/A	N/A
ENSG00000154127	UBASH3B	0.619123	0.0444252	N/A	N/A	N/A	N/A	N/A
ENSG00000170035	UBE2E3	-0.629705	0.0211035	N/A	N/A	N/A	N/A	N/A
ENSG00000103353	UBFD1	-0.466223	0.0282135	N/A	N/A	N/A	N/A	N/A
ENSG00000120942	UBIAD1	-0.634689	0.0330853	N/A	N/A	N/A	N/A	N/A
ENSG00000185019	UBOX5	-0.944581	0.000997032	N/A	N/A	N/A	N/A	N/A
ENSG00000160803	UBQLN4	-0.625669	0.0235592	N/A	N/A	N/A	N/A	N/A
ENSG00000167671	UBXN6	-0.707165	0.0340649	N/A	N/A	N/A	N/A	N/A
ENSG00000130717	UCK1	-0.674142	0.00703788	N/A	N/A	N/A	N/A	N/A
ENSG00000198276	UCKL1	-0.604527	0.0486494	N/A	N/A	N/A	N/A	N/A
ENSG00000109424	UCP1	2.88129	0.000145999	N/A	N/A	N/A	N/A	N/A
ENSG00000143222	UFC1	-0.876499	0.000136227	N/A	N/A	N/A	N/A	N/A
ENSG00000168671	UGT3A2	2.02303	0.00548785	N/A	N/A	N/A	N/A	N/A
ENSG00000111981	ULBP1	0.924126	0.0040661	N/A	N/A	N/A	N/A	N/A
ENSG00000290723	ULK4P2	2.06774	0.000997032	N/A	N/A	N/A	N/A	N/A
ENSG00000290997	ULK4P3	1.3675	0.000989649	N/A	N/A	N/A	N/A	N/A
ENSG00000114491	UMPS	-0.538893	0.0476617	N/A	N/A	N/A	N/A	N/A
ENSG00000175970	UNC119B	-0.551731	0.03337	N/A	N/A	N/A	N/A	N/A
ENSG00000132478	UNK	-0.518683	0.0106046	N/A	N/A	N/A	N/A	N/A
ENSG00000137288	UQCC2	-0.823092	0.0193578	N/A	N/A	N/A	N/A	N/A
ENSG00000106608	URGCP	-0.799805	0.000997032	N/A	N/A	N/A	N/A	N/A
ENSG00000053501	USE1	-0.782027	0.034383	N/A	N/A	N/A	N/A	N/A
ENSG00000036672	USP2	0.809081	0.0480794	N/A	N/A	N/A	N/A	N/A
ENSG00000124422	USP22	-0.689594	0.0147574	N/A	N/A	N/A	N/A	N/A
ENSG00000055483	USP36	-0.490659	0.0321655	N/A	N/A	N/A	N/A	N/A
ENSG00000114316	USP4	-0.52368	0.0437371	N/A	N/A	N/A	N/A	N/A
ENSG00000085982	USP40	0.613616	0.0411145	N/A	N/A	N/A	N/A	N/A
ENSG00000156697	UTP14A	-0.457554	0.0369709	N/A	N/A	N/A	N/A	N/A
ENSG00000141076	UTP4	-0.598133	0.0229558	N/A	N/A	N/A	N/A	N/A
ENSG00000162738	VANGL2	-0.535338	0.00592704	N/A	N/A	N/A	N/A	N/A
ENSG00000035403	VCL	-0.571607	0.0147215	N/A	N/A	N/A	N/A	N/A
ENSG00000150630	VEGFC	0.920609	0.00615553	N/A	N/A	N/A	N/A	N/A
ENSG00000223501	VPS52	-0.691991	0.00916395	N/A	N/A	N/A	N/A	N/A
ENSG00000163159	VPS72	-0.762691	0.0187982	N/A	N/A	N/A	N/A	N/A
ENSG00000075399	VPS9D1	-1.04517	0.000244014	N/A	N/A	N/A	N/A	N/A
ENSG00000186806	VSIG10L	0.545005	0.0458487	N/A	N/A	N/A	N/A	N/A
ENSG00000102763	VWA8	0.571455	0.0366782	N/A	N/A	N/A	N/A	N/A
ENSG00000110799	VWF	1.94433	0.0293411	N/A	N/A	N/A	N/A	N/A
ENSG00000146556	WASH2P	-1.39772	0.0251864	N/A	N/A	N/A	N/A	N/A
ENSG00000160193	WDR4	-0.667009	0.0165271	N/A	N/A	N/A	N/A	N/A
ENSG00000196998	WDR45	-0.743055	0.0348094	N/A	N/A	N/A	N/A	N/A
ENSG00000166415	WDR72	1.16029	0.0458743	N/A	N/A	N/A	N/A	N/A
ENSG00000116455	WDR77	-0.64152	0.0457254	N/A	N/A	N/A	N/A	N/A
ENSG00000127578	WFIKKN1	-1.16454	0.0204349	N/A	N/A	N/A	N/A	N/A
ENSG00000095397	WHRN	0.759687	0.00475533	N/A	N/A	N/A	N/A	N/A
ENSG00000122574	WIPF3	2.96418	8.64e-18	N/A	N/A	N/A	N/A	N/A
ENSG00000011451	WIZ	-0.723559	0.00275229	N/A	N/A	N/A	N/A	N/A
ENSG00000188064	WNT7B	-1.3978	0.00636209	N/A	N/A	N/A	N/A	N/A
ENSG00000176871	WSB2	-0.562234	0.0436211	N/A	N/A	N/A	N/A	N/A
ENSG00000142279	WTIP	-1.28508	0.00310458	N/A	N/A	N/A	N/A	N/A
ENSG00000158156	XKR8	-0.934974	0.01254	N/A	N/A	N/A	N/A	N/A
ENSG00000065978	YBX1	-0.480193	0.0251102	N/A	N/A	N/A	N/A	N/A
ENSG00000224861	YBX1P1	-1.08626	0.0434156	N/A	N/A	N/A	N/A	N/A
ENSG00000105248	YJU2	-0.626988	0.0425047	N/A	N/A	N/A	N/A	N/A
ENSG00000204366	ZBTB12	-0.674172	0.00601824	N/A	N/A	N/A	N/A	N/A
ENSG00000213588	ZBTB9	-0.648588	0.0378702	N/A	N/A	N/A	N/A	N/A
ENSG00000014164	ZC3H3	-0.737742	0.048112	N/A	N/A	N/A	N/A	N/A
ENSG00000100403	ZC3H7B	-0.753657	0.00406461	N/A	N/A	N/A	N/A	N/A
ENSG00000204186	ZDBF2	0.756286	0.00343889	N/A	N/A	N/A	N/A	N/A
ENSG00000206077	ZDHHC11B	1.50452	3.39e-05	N/A	N/A	N/A	N/A	N/A
ENSG00000102383	ZDHHC15	0.88143	0.0149544	N/A	N/A	N/A	N/A	N/A
ENSG00000204160	ZDHHC18	-0.828787	0.00526857	N/A	N/A	N/A	N/A	N/A
ENSG00000165724	ZMYND19	-0.493677	0.0433456	N/A	N/A	N/A	N/A	N/A
ENSG00000152926	ZNF117	0.764671	0.0165271	N/A	N/A	N/A	N/A	N/A
ENSG00000115568	ZNF142	-0.525559	0.0219998	N/A	N/A	N/A	N/A	N/A
ENSG00000204789	ZNF204P	2.37427	1.73e-07	N/A	N/A	N/A	N/A	N/A
ENSG00000149054	ZNF215	1.05368	0.00695062	N/A	N/A	N/A	N/A	N/A
ENSG00000165804	ZNF219	-1.02462	6.88e-09	N/A	N/A	N/A	N/A	N/A
ENSG00000165511	ZNF22-AS1	0.941804	0.0240412	N/A	N/A	N/A	N/A	N/A
ENSG00000131061	ZNF341	-0.920511	0.0243746	N/A	N/A	N/A	N/A	N/A
ENSG00000198816	ZNF358	-0.571753	0.0425357	N/A	N/A	N/A	N/A	N/A
ENSG00000186496	ZNF396	1.82609	0.00134969	N/A	N/A	N/A	N/A	N/A
ENSG00000133250	ZNF414	-1.03419	0.0119576	N/A	N/A	N/A	N/A	N/A
ENSG00000131116	ZNF428	-0.992193	0.000841578	N/A	N/A	N/A	N/A	N/A
ENSG00000083838	ZNF446	-1.00572	0.00706407	N/A	N/A	N/A	N/A	N/A
ENSG00000162714	ZNF496	-0.517822	0.0168672	N/A	N/A	N/A	N/A	N/A
ENSG00000196700	ZNF512B	-0.583568	0.0375834	N/A	N/A	N/A	N/A	N/A
ENSG00000198131	ZNF544	0.970278	0.00547288	N/A	N/A	N/A	N/A	N/A
ENSG00000198453	ZNF568	1.03186	0.00621662	N/A	N/A	N/A	N/A	N/A
ENSG00000105732	ZNF574	-0.842951	0.00763028	N/A	N/A	N/A	N/A	N/A
ENSG00000166716	ZNF592	-0.670693	0.0165935	N/A	N/A	N/A	N/A	N/A
ENSG00000197483	ZNF628	-1.01719	0.0465349	N/A	N/A	N/A	N/A	N/A
ENSG00000274349	ZNF658	0.626215	0.0361762	N/A	N/A	N/A	N/A	N/A
ENSG00000156853	ZNF689	-0.645726	0.022738	N/A	N/A	N/A	N/A	N/A
ENSG00000242779	ZNF702P	1.57477	0.00158744	N/A	N/A	N/A	N/A	N/A
ENSG00000140548	ZNF710	-0.840922	0.000246436	N/A	N/A	N/A	N/A	N/A
ENSG00000169957	ZNF768	-0.589555	0.0465349	N/A	N/A	N/A	N/A	N/A
ENSG00000197782	ZNF780A	0.765969	0.00615553	N/A	N/A	N/A	N/A	N/A
ENSG00000179922	ZNF784	-0.840125	0.032644	N/A	N/A	N/A	N/A	N/A
ENSG00000214189	ZNF788P	1.1524	0.0224995	N/A	N/A	N/A	N/A	N/A
ENSG00000188227	ZNF793	0.719262	0.0157622	N/A	N/A	N/A	N/A	N/A
ENSG00000269001	ZNF818P	2.07506	0.0337245	N/A	N/A	N/A	N/A	N/A
ENSG00000174276	ZNHIT2	-1.10801	0.0143234	N/A	N/A	N/A	N/A	N/A
ENSG00000166529	ZSCAN21	-1.18196	5.64e-05	N/A	N/A	N/A	N/A	N/A
ENSG00000070476	ZXDC	-0.655046	0.00309126	N/A	N/A	N/A	N/A	N/A
ENSG00000203995	ZYG11A	1.57294	0.000389972	N/A	N/A	N/A	N/A	N/A
ENSG00000159840	ZYX	-0.928741	0.0263686	N/A	N/A	N/A	N/A	N/A
ENSG00000236154		1.76465	2.63e-08	N/A	N/A	N/A	N/A	N/A
ENSG00000291250		2.0866	9.79e-07	N/A	N/A	N/A	N/A	N/A
ENSG00000257767		-7.55297	1.07e-06	N/A	N/A	N/A	N/A	N/A
ENSG00000253722		-7.61443	2.57e-06	N/A	N/A	N/A	N/A	N/A
ENSG00000278952		-1.40257	2.57e-06	N/A	N/A	N/A	N/A	N/A
ENSG00000242539		-7.87898	5.07e-06	N/A	N/A	N/A	N/A	N/A
ENSG00000290588		3.61908	7.36e-06	N/A	N/A	N/A	N/A	N/A
ENSG00000290596		1.24449	3.01e-05	N/A	N/A	N/A	N/A	N/A
ENSG00000144785		-3.06814	4.87e-05	N/A	N/A	N/A	N/A	N/A
ENSG00000286478		-1.74085	0.000214921	N/A	N/A	N/A	N/A	N/A
ENSG00000258525		3.68854	0.000422809	N/A	N/A	N/A	N/A	N/A
ENSG00000272267		-1.4103	0.000575999	N/A	N/A	N/A	N/A	N/A
ENSG00000290803		1.617	0.000873498	N/A	N/A	N/A	N/A	N/A
ENSG00000285976		2.70574	0.00130821	N/A	N/A	N/A	N/A	N/A
ENSG00000268191		2.73413	0.00271763	N/A	N/A	N/A	N/A	N/A
ENSG00000215304		1.88062	0.0032287	N/A	N/A	N/A	N/A	N/A
ENSG00000256341		1.62713	0.00357421	N/A	N/A	N/A	N/A	N/A
ENSG00000280614		-0.972904	0.00365717	N/A	N/A	N/A	N/A	N/A
ENSG00000280800		-0.972904	0.00365717	N/A	N/A	N/A	N/A	N/A
ENSG00000281181		-0.972904	0.00365717	N/A	N/A	N/A	N/A	N/A
ENSG00000284060		-2.41362	0.00365717	N/A	N/A	N/A	N/A	N/A
ENSG00000234210		1.18355	0.00438261	N/A	N/A	N/A	N/A	N/A
ENSG00000267424		1.88549	0.00448345	N/A	N/A	N/A	N/A	N/A
ENSG00000260086		2.22532	0.0045533	N/A	N/A	N/A	N/A	N/A
ENSG00000261732		-1.021	0.00460438	N/A	N/A	N/A	N/A	N/A
ENSG00000251661		1.18626	0.00480391	N/A	N/A	N/A	N/A	N/A
ENSG00000290573		1.06695	0.00583671	N/A	N/A	N/A	N/A	N/A
ENSG00000272410		-0.748665	0.0060853	N/A	N/A	N/A	N/A	N/A
ENSG00000270977		1.49595	0.00626917	N/A	N/A	N/A	N/A	N/A
ENSG00000279168		0.929213	0.00636182	N/A	N/A	N/A	N/A	N/A
ENSG00000290586		1.73761	0.0065309	N/A	N/A	N/A	N/A	N/A
ENSG00000255639		-1.12561	0.00741439	N/A	N/A	N/A	N/A	N/A
ENSG00000279753		-0.90625	0.0075869	N/A	N/A	N/A	N/A	N/A
ENSG00000254510		-1.22215	0.00761236	N/A	N/A	N/A	N/A	N/A
ENSG00000287935		1.40416	0.0079521	N/A	N/A	N/A	N/A	N/A
ENSG00000225840		-1.03932	0.00870371	N/A	N/A	N/A	N/A	N/A
ENSG00000279161		1.80027	0.00909493	N/A	N/A	N/A	N/A	N/A
ENSG00000285238		-1.22396	0.00968737	N/A	N/A	N/A	N/A	N/A
ENSG00000257379		-1.30813	0.0101059	N/A	N/A	N/A	N/A	N/A
ENSG00000240497		-1.06014	0.0101669	N/A	N/A	N/A	N/A	N/A
ENSG00000245748		-2.90967	0.0107537	N/A	N/A	N/A	N/A	N/A
ENSG00000272769		1.22068	0.0118296	N/A	N/A	N/A	N/A	N/A
ENSG00000283403		1.75715	0.0119576	N/A	N/A	N/A	N/A	N/A
ENSG00000275464		-0.931723	0.0127483	N/A	N/A	N/A	N/A	N/A
ENSG00000282034		-0.734134	0.013817	N/A	N/A	N/A	N/A	N/A
ENSG00000267059		-0.540052	0.0154014	N/A	N/A	N/A	N/A	N/A
ENSG00000223486		0.767973	0.0191472	N/A	N/A	N/A	N/A	N/A
ENSG00000238207		1.88091	0.019671	N/A	N/A	N/A	N/A	N/A
ENSG00000256028		-0.999315	0.0202551	N/A	N/A	N/A	N/A	N/A
ENSG00000286070		-0.724293	0.02073	N/A	N/A	N/A	N/A	N/A
ENSG00000271853		-1.37213	0.0212723	N/A	N/A	N/A	N/A	N/A
ENSG00000262691		1.27022	0.0215962	N/A	N/A	N/A	N/A	N/A
ENSG00000267952		-1.83747	0.0216727	N/A	N/A	N/A	N/A	N/A
ENSG00000228830		-1.11306	0.0229532	N/A	N/A	N/A	N/A	N/A
ENSG00000283580		-2.55095	0.0229532	N/A	N/A	N/A	N/A	N/A
ENSG00000285943		1.28908	0.0237096	N/A	N/A	N/A	N/A	N/A
ENSG00000270055		0.842032	0.0240412	N/A	N/A	N/A	N/A	N/A
ENSG00000283128		0.53765	0.0241151	N/A	N/A	N/A	N/A	N/A
ENSG00000279673		-0.673866	0.0253971	N/A	N/A	N/A	N/A	N/A
ENSG00000284968		1.47829	0.0278116	N/A	N/A	N/A	N/A	N/A
ENSG00000283183		2.38939	0.0278904	N/A	N/A	N/A	N/A	N/A
ENSG00000286132		0.826746	0.0320887	N/A	N/A	N/A	N/A	N/A
ENSG00000233461		-0.935888	0.0323208	N/A	N/A	N/A	N/A	N/A
ENSG00000286473		1.50755	0.032656	N/A	N/A	N/A	N/A	N/A
ENSG00000266642		-0.726273	0.0334337	N/A	N/A	N/A	N/A	N/A
ENSG00000285547		-1.25922	0.0339337	N/A	N/A	N/A	N/A	N/A
ENSG00000261071		1.31016	0.0345839	N/A	N/A	N/A	N/A	N/A
ENSG00000256802		2.21407	0.0354214	N/A	N/A	N/A	N/A	N/A
ENSG00000264058		1.18143	0.0363244	N/A	N/A	N/A	N/A	N/A
ENSG00000290469		1.11662	0.0367124	N/A	N/A	N/A	N/A	N/A
ENSG00000269604		-0.593823	0.0372319	N/A	N/A	N/A	N/A	N/A
ENSG00000284874		1.06201	0.0380863	N/A	N/A	N/A	N/A	N/A
ENSG00000229191		0.838015	0.0383135	N/A	N/A	N/A	N/A	N/A
ENSG00000291133		1.10485	0.0409408	N/A	N/A	N/A	N/A	N/A
ENSG00000272540		-0.960757	0.04177	N/A	N/A	N/A	N/A	N/A
[truncated: 8 more rows]

## Sheet: VPA+SFN-control DEGs
VPA+SFN Treated Neural Progneitor Cell DEGs				Day 31 ASD organoid DEGs (Mariani et al., Cell, 2015）		SFARI ASD genes Jan. 2024	PsychENCODE ASD brain DEGs (Gandal et al., Science, 2018)
Ensembl gene ID	external_gene_name	log2FoldChange	padj	geneID	log2FC	gene-symbol	gene_name	ASD.log2FC
ENSG00000185046	ANKS1B	-0.979783	0.00858496	ANKS1B	0.979124	ANKS1B	ANKS1B	-0.0860034
ENSG00000175497	DPP10	1.30593	0.0211218	DPP10	0.734517	DPP10	DPP10	-0.0968713
ENSG00000166501	PRKCB	2.33458	1.35e-09	PRKCB	1.6911	PRKCB	PRKCB	-0.146036
ENSG00000182901	RGS7	1.60597	0.0449781	RGS7	1.56749	RGS7	RGS7	-0.172842
ENSG00000144285	SCN1A	1.78106	0.0142563	SCN1A	2.0514	SCN1A	SCN1A	-0.264083
ENSG00000182985	CADM1	1.20955	1.2e-08	N/A	N/A	CADM1	CADM1	0.144581
ENSG00000077063	CTTNBP2	0.933045	0.029289	N/A	N/A	CTTNBP2	CTTNBP2	-0.123092
ENSG00000077782	FGFR1	-0.645334	0.00621942	N/A	N/A	FGFR1	FGFR1	0.206974
ENSG00000196924	FLNA	-1.03325	0.0134195	N/A	N/A	FLNA	FLNA	0.293171
ENSG00000164574	GALNT10	0.610317	0.0131703	N/A	N/A	GALNT10	GALNT10	0.187624
ENSG00000010818	HIVEP2	1.56219	0.00298328	N/A	N/A	HIVEP2	HIVEP2	-0.175697
ENSG00000234745	HLA-B	1.77625	1.56e-12	N/A	N/A	HLA-B	HLA-B	0.486083
ENSG00000177301	KCNA2	1.64861	0.0428758	N/A	N/A	KCNA2	KCNA2	-0.247616
ENSG00000170745	KCNS3	2.01921	1.16e-09	N/A	N/A	KCNS3	KCNS3	-0.232468
ENSG00000091136	LAMB1	0.917516	0.0129532	N/A	N/A	LAMB1	LAMB1	-0.208641
ENSG00000074590	NUAK1	-0.762524	0.00844044	N/A	N/A	NUAK1	NUAK1	-0.192021
ENSG00000072682	P4HA2	1.38422	2.34e-06	N/A	N/A	P4HA2	P4HA2	0.202184
ENSG00000138814	PPP3CA	0.750722	0.00366902	N/A	N/A	PPP3CA	PPP3CA	-0.150044
ENSG00000188191	PRKAR1B	-1.61035	5e-05	N/A	N/A	PRKAR1B	PRKAR1B	-0.128079
ENSG00000174938	SEZ6L2	1.18485	0.000607917	N/A	N/A	SEZ6L2	SEZ6L2	-0.141405
ENSG00000162426	SLC45A1	1.27004	0.0271577	N/A	N/A	SLC45A1	SLC45A1	-0.166515
ENSG00000132639	SNAP25	2.15049	4.37e-10	N/A	N/A	SNAP25	SNAP25	-0.239762
ENSG00000103528	SYT17	1.64614	0.0248595	N/A	N/A	SYT17	SYT17	0.235362
ENSG00000118777	ABCG2	1.3572	0.000997579	ABCG2	-2.10189	N/A	ABCG2	-0.456932
ENSG00000114948	ADAM23	0.998713	0.0101847	ADAM23	0.758574	N/A	ADAM23	-0.167564
ENSG00000151320	AKAP6	0.925718	0.0172325	AKAP6	1.0579	N/A	AKAP6	-0.127326
ENSG00000130303	BST2	2.49633	0.00396842	BST2	-1.07328	N/A	BST2	0.543936
ENSG00000131094	C1QL1	3.0191	3.9e-16	C1QL1	1.22154	N/A	C1QL1	0.242148
ENSG00000182389	CACNB4	1.34096	0.00136834	CACNB4	0.875811	N/A	CACNB4	-0.144196
ENSG00000013297	CLDN11	1.51224	0.00114719	CLDN11	0.859935	N/A	CLDN11	-0.473047
ENSG00000095713	CRTAC1	2.12175	0.00184374	CRTAC1	1.21742	N/A	CRTAC1	-0.17863
ENSG00000167600	CYP2S1	2.8106	8.49e-08	CYP2S1	-0.947786	N/A	CYP2S1	0.457156
ENSG00000134755	DSC2	0.949209	0.00446777	DSC2	-1.75094	N/A	DSC2	0.339635
ENSG00000065361	ERBB3	1.92709	3.44e-07	ERBB3	-2.12928	N/A	ERBB3	-0.365536
ENSG00000186297	GABRA5	1.87852	0.00143786	GABRA5	1.99562	N/A	GABRA5	0.313082
ENSG00000187730	GABRD	1.85511	0.0156807	GABRD	1.48262	N/A	GABRD	-0.204704
ENSG00000166073	GPR176	1.4045	0.000342595	GPR176	1.03668	N/A	GPR176	0.120859
ENSG00000126709	IFI6	0.898348	0.00247099	IFI6	-0.956712	N/A	IFI6	0.451756
ENSG00000205730	ITPRIPL2	-0.645125	0.0379183	ITPRIPL2	-1.10223	N/A	ITPRIPL2	0.218516
ENSG00000131981	LGALS3	1.56171	0.00272281	LGALS3	-1.90516	N/A	LGALS3	0.388574
ENSG00000065833	ME1	0.727571	0.0207245	ME1	-1.20092	N/A	ME1	0.158189
ENSG00000111331	OAS3	0.937283	0.032099	OAS3	-2.31538	N/A	OAS3	0.392715
ENSG00000125851	PCSK2	-1.33468	0.000587967	PCSK2	1.10634	N/A	PCSK2	-0.175101
ENSG00000152952	PLOD2	1.23654	0.000229045	PLOD2	-0.889326	N/A	PLOD2	0.260573
ENSG00000198729	PPP1R14C	1.25216	0.00522811	PPP1R14C	1.40224	N/A	PPP1R14C	-0.168661
ENSG00000110786	PTPN5	2.36417	0.00387309	PTPN5	0.980098	N/A	PTPN5	-0.138217
ENSG00000118473	SGIP1	2.80744	1.56e-06	SGIP1	0.766359	N/A	SGIP1	-0.0992521
ENSG00000064651	SLC12A2	-0.699282	0.0357742	SLC12A2	-0.948571	N/A	SLC12A2	-0.209154
ENSG00000050438	SLC4A8	0.6888	0.0385168	SLC4A8	1.19476	N/A	SLC4A8	-0.207861
ENSG00000141750	STAC2	2.47918	5.05e-09	STAC2	1.66668	N/A	STAC2	-0.237529
ENSG00000099365	STX1B	1.06759	0.00212786	STX1B	1.17004	N/A	STX1B	-0.157781
ENSG00000019505	SYT13	2.21871	6.49e-16	SYT13	1.08016	N/A	SYT13	-0.125565
ENSG00000121236	TRIM6	3.01506	3.57e-20	TRIM6	-1.25864	N/A	TRIM6	0.481406
ENSG00000113763	UNC5A	2.09432	0.00900601	UNC5A	1.39768	N/A	UNC5A	-0.165507
ENSG00000105939	ZC3HAV1	1.10808	5.66e-05	ZC3HAV1	-0.984121	N/A	ZC3HAV1	0.50131
ENSG00000172350	ABCG4	2.48799	1.14e-05	N/A	N/A	N/A	ABCG4	-0.2033
ENSG00000131473	ACLY	-0.880669	0.00764425	N/A	N/A	N/A	ACLY	-0.118115
ENSG00000272734	ADIRF-AS1	1.50835	0.0451839	N/A	N/A	N/A	ADIRF-AS1	0.402814
ENSG00000162433	AK4	0.718868	0.0395239	N/A	N/A	N/A	AK4	0.210074
ENSG00000196139	AKR1C3	3.36717	1.2e-08	N/A	N/A	N/A	AKR1C3	0.508871
ENSG00000073331	ALPK1	1.3113	0.0422041	N/A	N/A	N/A	ALPK1	0.325065
ENSG00000165272	AQP3	1.3243	0.00872624	N/A	N/A	N/A	AQP3	0.547342
ENSG00000146376	ARHGAP18	1.26568	0.00144866	N/A	N/A	N/A	ARHGAP18	0.177617
ENSG00000165801	ARHGEF40	-0.894675	0.0041875	N/A	N/A	N/A	ARHGEF40	0.215977
ENSG00000130734	ATG4D	-0.834671	0.0313443	N/A	N/A	N/A	ATG4D	-0.139408
ENSG00000058668	ATP2B4	0.603178	0.0446616	N/A	N/A	N/A	ATP2B4	0.153135
ENSG00000137936	BCAR3	-0.698911	0.0345429	N/A	N/A	N/A	BCAR3	0.208347
ENSG00000090013	BLVRB	1.77037	9.88e-05	N/A	N/A	N/A	BLVRB	0.177264
ENSG00000157782	CABP1	1.17753	0.0223218	N/A	N/A	N/A	CABP1	-0.307482
ENSG00000007402	CACNA2D2	1.28831	1.11e-08	N/A	N/A	N/A	CACNA2D2	-0.145754
ENSG00000174059	CD34	1.22423	0.0357885	N/A	N/A	N/A	CD34	-0.525762
ENSG00000101017	CD40	2.49627	0.0420791	N/A	N/A	N/A	CD40	0.334621
ENSG00000123080	CDKN2C	1.51668	3.59e-05	N/A	N/A	N/A	CDKN2C	0.24889
ENSG00000160161	CILP2	1.83523	0.000816589	N/A	N/A	N/A	CILP2	0.380378
ENSG00000120885	CLU	0.949	0.0227823	N/A	N/A	N/A	CLU	0.219359
ENSG00000092758	COL9A3	1.9654	0.00523387	N/A	N/A	N/A	COL9A3	-0.263885
ENSG00000106789	CORO2A	2.22854	3.13e-09	N/A	N/A	N/A	CORO2A	-0.159267
ENSG00000171793	CTPS1	-0.662239	0.0107211	N/A	N/A	N/A	CTPS1	-0.137318
ENSG00000180891	CUEDC1	-0.703826	0.0118091	N/A	N/A	N/A	CUEDC1	-0.18718
ENSG00000213722	DDAH2	-0.865902	0.00033286	N/A	N/A	N/A	DDAH2	0.298047
ENSG00000134815	DHX34	-1.13323	0.00130609	N/A	N/A	N/A	DHX34	0.192203
ENSG00000147202	DIAPH2	0.788602	0.0144225	N/A	N/A	N/A	DIAPH2	0.137881
ENSG00000150768	DLAT	-0.531821	0.042537	N/A	N/A	N/A	DLAT	-0.0965708
ENSG00000105612	DNASE2	1.03732	0.0184934	N/A	N/A	N/A	DNASE2	0.179531
ENSG00000143479	DYRK3	0.970951	0.00343111	N/A	N/A	N/A	DYRK3	0.328236
ENSG00000114654	EFCC1	-1.23461	1.62e-06	N/A	N/A	N/A	EFCC1	-0.344395
ENSG00000111674	ENO2	0.893222	0.00698245	N/A	N/A	N/A	ENO2	-0.149007
ENSG00000162694	EXTL2	0.684349	0.00890825	N/A	N/A	N/A	EXTL2	-0.190019
ENSG00000179083	FAM133A	1.79961	0.0439326	N/A	N/A	N/A	FAM133A	-0.154255
ENSG00000183615	FAM167B	1.94765	0.00386864	N/A	N/A	N/A	FAM167B	0.589294
ENSG00000196227	FAM217B	-0.656511	0.0180281	N/A	N/A	N/A	FAM217B	-0.138663
ENSG00000268089	GABRQ	2.1805	1.35e-07	N/A	N/A	N/A	GABRQ	0.39744
ENSG00000130222	GADD45G	-1.46658	0.00513079	N/A	N/A	N/A	GADD45G	0.59244
ENSG00000119514	GALNT12	0.724491	0.0415582	N/A	N/A	N/A	GALNT12	-0.276922
ENSG00000164949	GEM	1.04095	0.00514187	N/A	N/A	N/A	GEM	0.58158
ENSG00000168546	GFRA2	1.73961	0.0290134	N/A	N/A	N/A	GFRA2	-0.179861
ENSG00000090615	GOLGA3	-0.917369	1.41e-05	N/A	N/A	N/A	GOLGA3	0.101067
ENSG00000151025	GPR158	3.0455	3.29e-11	N/A	N/A	N/A	GPR158	-0.173433
ENSG00000155115	GTF3C6	-0.669517	0.0122895	N/A	N/A	N/A	GTF3C6	0.147028
ENSG00000187664	HAPLN4	2.19562	3.12e-06	N/A	N/A	N/A	HAPLN4	-0.529891
ENSG00000138646	HERC5	0.884621	0.041022	N/A	N/A	N/A	HERC5	0.42642
ENSG00000143341	HMCN1	1.75128	4.62e-05	N/A	N/A	N/A	HMCN1	-0.441573
ENSG00000132622	HSPA12B	1.22158	0.00117581	N/A	N/A	N/A	HSPA12B	-0.293193
ENSG00000115457	IGFBP2	-0.945589	0.0180946	N/A	N/A	N/A	IGFBP2	-0.262156
ENSG00000123243	ITIH5	2.97631	0.000443022	N/A	N/A	N/A	ITIH5	-0.366616
ENSG00000078596	ITM2A	2.84347	4.98e-06	N/A	N/A	N/A	ITM2A	-0.399863
ENSG00000123444	KBTBD4	-0.976152	0.0180396	N/A	N/A	N/A	KBTBD4	-0.11381
ENSG00000111262	KCNA1	2.93438	0.00229405	N/A	N/A	N/A	KCNA1	-0.300724
ENSG00000131398	KCNC3	2.31942	2.8e-14	N/A	N/A	N/A	KCNC3	-0.230821
ENSG00000185760	KCNQ5	1.15769	0.00167954	N/A	N/A	N/A	KCNQ5	-0.181862
ENSG00000119138	KLF9	2.78961	0.0157119	N/A	N/A	N/A	KLF9	-0.201857
ENSG00000185909	KLHDC8B	-0.950461	0.0359456	N/A	N/A	N/A	KLHDC8B	0.164178
ENSG00000213424	KRT222	2.42008	0.0255904	N/A	N/A	N/A	KRT222	-0.178098
ENSG00000103642	LACTB	1.13039	0.00051465	N/A	N/A	N/A	LACTB	0.170196
ENSG00000144791	LIMD1	-0.716362	0.019399	N/A	N/A	N/A	LIMD1	0.250139
ENSG00000206535	LNP1	0.677048	0.0487812	N/A	N/A	N/A	LNP1	-0.17255
ENSG00000175556	LONRF3	2.32834	0.0026242	N/A	N/A	N/A	LONRF3	0.399353
ENSG00000134324	LPIN1	-0.556557	0.0262122	N/A	N/A	N/A	LPIN1	0.130893
ENSG00000145012	LPP	-1.1232	3.81e-05	N/A	N/A	N/A	LPP	0.218741
ENSG00000180155	LYNX1	1.61899	0.00124257	N/A	N/A	N/A	LYNX1	-0.210577
ENSG00000111261	MANSC1	1.08179	1.71e-05	N/A	N/A	N/A	MANSC1	-0.17666
ENSG00000076984	MAP2K7	-0.758253	0.0038012	N/A	N/A	N/A	MAP2K7	-0.10985
ENSG00000076706	MCAM	1.54032	1.32e-05	N/A	N/A	N/A	MCAM	-0.291225
ENSG00000197006	METTL9	-0.812768	0.00469706	N/A	N/A	N/A	METTL9	0.0910144
ENSG00000137463	MGARP	3.58213	5.49e-09	N/A	N/A	N/A	MGARP	0.331882
ENSG00000157227	MMP14	1.02018	0.000418154	N/A	N/A	N/A	MMP14	0.334573
ENSG00000155363	MOV10	-0.902319	0.000243008	N/A	N/A	N/A	MOV10	0.183189
ENSG00000173559	NABP1	2.0582	6.5e-08	N/A	N/A	N/A	NABP1	0.381666
ENSG00000186462	NAP1L2	0.808036	0.00894673	N/A	N/A	N/A	NAP1L2	-0.12276
ENSG00000101247	NDUFAF5	0.67067	0.0426032	N/A	N/A	N/A	NDUFAF5	-0.117278
ENSG00000277586	NEFL	0.674512	0.0467476	N/A	N/A	N/A	NEFL	-0.182608
ENSG00000119408	NEK6	-0.761764	0.00530947	N/A	N/A	N/A	NEK6	0.286074
ENSG00000131196	NFATC1	1.17489	0.00167842	N/A	N/A	N/A	NFATC1	0.354713
ENSG00000066248	NGEF	1.64496	0.0491546	N/A	N/A	N/A	NGEF	-0.260769
ENSG00000109255	NMU	1.26588	2.67e-05	N/A	N/A	N/A	NMU	-0.48312
ENSG00000168824	NSG1	1.78394	5.62e-06	N/A	N/A	N/A	NSG1	-0.19452
ENSG00000065057	NTHL1	-0.912252	0.0419145	N/A	N/A	N/A	NTHL1	-0.161297
ENSG00000182575	NXPH3	2.26085	3.91e-09	N/A	N/A	N/A	NXPH3	-0.255601
ENSG00000123240	OPTN	1.50397	2.87e-06	N/A	N/A	N/A	OPTN	-0.0941132
ENSG00000167770	OTUB1	-0.965511	0.00858496	N/A	N/A	N/A	OTUB1	-0.101445
ENSG00000187867	PALM3	2.8076	1.77e-29	N/A	N/A	N/A	PALM3	0.331237
ENSG00000138964	PARVG	1.77071	0.0310625	N/A	N/A	N/A	PARVG	0.413491
ENSG00000175426	PCSK1	2.6491	1.16e-06	N/A	N/A	N/A	PCSK1	-0.431186
ENSG00000099139	PCSK5	0.862378	0.0118321	N/A	N/A	N/A	PCSK5	0.209543
ENSG00000154553	PDLIM3	1.53913	0.000144066	N/A	N/A	N/A	PDLIM3	0.247584
ENSG00000139946	PELI2	1.11961	0.0215549	N/A	N/A	N/A	PELI2	0.175724
ENSG00000105559	PLEKHA4	0.677245	0.0196267	N/A	N/A	N/A	PLEKHA4	0.594565
ENSG00000090924	PLEKHG2	-0.976126	8.27e-05	N/A	N/A	N/A	PLEKHG2	0.321748
ENSG00000054690	PLEKHH1	0.902625	0.0313763	N/A	N/A	N/A	PLEKHH1	-0.36939
ENSG00000161381	PLXDC1	1.9921	0.00173435	N/A	N/A	N/A	PLXDC1	-0.23155
ENSG00000076356	PLXNA2	-0.756535	0.00351762	N/A	N/A	N/A	PLXNA2	-0.144517
ENSG00000109819	PPARGC1A	1.66459	3.02e-05	N/A	N/A	N/A	PPARGC1A	-0.138396
ENSG00000173457	PPP1R14B	-0.840824	0.0469094	N/A	N/A	N/A	PPP1R14B	0.251056
ENSG00000130962	PRRG1	1.44019	6.38e-07	N/A	N/A	N/A	PRRG1	-0.226566
ENSG00000164099	PRSS12	2.57299	4.2e-17	N/A	N/A	N/A	PRSS12	-0.241197
ENSG00000204264	PSMB8	1.15568	0.0327878	N/A	N/A	N/A	PSMB8	0.288609
ENSG00000157778	PSMG3	-0.899678	0.0350229	N/A	N/A	N/A	PSMG3	-0.148722
ENSG00000011304	PTBP1	-0.776296	0.0064982	N/A	N/A	N/A	PTBP1	0.160638
ENSG00000153707	PTPRD	-0.622721	0.0310625	N/A	N/A	N/A	PTPRD	-0.156715
ENSG00000168994	PXDC1	-0.868706	0.00121952	N/A	N/A	N/A	PXDC1	0.318808
ENSG00000172794	RAB37	3.5829	7.08e-08	N/A	N/A	N/A	RAB37	-0.332145
ENSG00000117152	RGS4	1.2296	0.0330166	N/A	N/A	N/A	RGS4	-0.218766
ENSG00000089009	RPL6	-0.521165	0.0423145	N/A	N/A	N/A	RPL6	0.0995367
ENSG00000020577	SAMD4A	-0.918898	0.000992963	N/A	N/A	N/A	SAMD4A	0.22986
ENSG00000177409	SAMD9L	5.6639	0.00352387	N/A	N/A	N/A	SAMD9L	0.412078
ENSG00000085365	SCAMP1	0.647578	0.0395328	N/A	N/A	N/A	SCAMP1	-0.0790288
ENSG00000180900	SCRIB	-0.966748	0.00305401	N/A	N/A	N/A	SCRIB	0.151077
ENSG00000168758	SEMA4C	-0.793752	0.00303142	N/A	N/A	N/A	SEMA4C	-0.155237
ENSG00000149131	SERPING1	1.2856	7.77e-08	N/A	N/A	N/A	SERPING1	0.245405
ENSG00000198879	SFMBT2	1.50677	2.83e-05	N/A	N/A	N/A	SFMBT2	0.232552
ENSG00000146411	SLC2A12	0.977497	0.00343111	N/A	N/A	N/A	SLC2A12	0.267154
ENSG00000181856	SLC2A4	1.42726	0.0136968	N/A	N/A	N/A	SLC2A4	0.413972
ENSG00000183023	SLC8A1	1.25681	0.000179673	N/A	N/A	N/A	SLC8A1	-0.132894
ENSG00000128602	SMO	-1.08825	0.00302235	N/A	N/A	N/A	SMO	0.339674
ENSG00000124766	SOX4	-0.635979	0.0261742	N/A	N/A	N/A	SOX4	0.264531
ENSG00000077327	SPAG6	3.08153	7.23e-09	N/A	N/A	N/A	SPAG6	-0.447347
ENSG00000196141	SPATS2L	-0.81059	0.00205723	N/A	N/A	N/A	SPATS2L	0.0990347
ENSG00000166900	STX3	1.46144	1.86e-05	N/A	N/A	N/A	STX3	-0.119144
ENSG00000172403	SYNPO2	2.36231	0.00539192	N/A	N/A	N/A	SYNPO2	-0.151271
ENSG00000169836	TACR3	2.25999	0.000335841	N/A	N/A	N/A	TACR3	0.400202
ENSG00000132405	TBC1D14	-0.548104	0.0378517	N/A	N/A	N/A	TBC1D14	0.107458
ENSG00000088992	TESC	2.75253	1.03e-09	N/A	N/A	N/A	TESC	-0.194589
ENSG00000091513	TF	-1.35311	0.0225176	N/A	N/A	N/A	TF	-0.509349
ENSG00000066056	TIE1	1.27741	0.00762945	N/A	N/A	N/A	TIE1	-0.332828
ENSG00000223573	TINCR	2.11303	0.048065	N/A	N/A	N/A	TINCR	0.331201
ENSG00000105289	TJP3	2.24008	0.00578272	N/A	N/A	N/A	TJP3	0.798697
ENSG00000163931	TKT	-0.997233	0.0251472	N/A	N/A	N/A	TKT	0.124166
ENSG00000149809	TM7SF2	-0.935538	0.0249354	N/A	N/A	N/A	TM7SF2	-0.160651
ENSG00000166292	TMEM100	1.40999	0.00853865	N/A	N/A	N/A	TMEM100	0.37749
ENSG00000125355	TMEM255A	2.77537	3.37e-23	N/A	N/A	N/A	TMEM255A	0.258782
ENSG00000196932	TMEM26	3.71402	0.00803967	N/A	N/A	N/A	TMEM26	0.465341
ENSG00000168884	TNIP2	-0.728777	0.0385062	N/A	N/A	N/A	TNIP2	0.267382
ENSG00000166340	TPP1	0.59318	0.0464496	N/A	N/A	N/A	TPP1	0.212699
ENSG00000106785	TRIM14	1.56262	4.62e-05	N/A	N/A	N/A	TRIM14	0.224508
ENSG00000138741	TRPC3	1.44584	0.000996228	N/A	N/A	N/A	TRPC3	-0.276801
ENSG00000127824	TUBA4A	4.34963	1.5e-14	N/A	N/A	N/A	TUBA4A	-0.199676
ENSG00000084652	TXLNA	-0.80005	0.00195084	N/A	N/A	N/A	TXLNA	0.0997558
ENSG00000087301	TXNDC16	0.940252	0.00726696	N/A	N/A	N/A	TXNDC16	-0.109899
ENSG00000063244	U2AF2	-0.786923	0.0310625	N/A	N/A	N/A	U2AF2	0.0956773
ENSG00000164332	UBLCP1	0.606354	0.0352173	N/A	N/A	N/A	UBLCP1	-0.142741
ENSG00000109814	UGDH	-0.533855	0.037513	N/A	N/A	N/A	UGDH	0.181719
ENSG00000174607	UGT8	1.82171	6.46e-08	N/A	N/A	N/A	UGT8	-0.472754
ENSG00000076248	UNG	-0.704615	0.0124607	N/A	N/A	N/A	UNG	0.169327
ENSG00000005007	UPF1	-0.788817	0.0124905	N/A	N/A	N/A	UPF1	0.13143
ENSG00000144560	VGLL4	-0.566713	0.0358321	N/A	N/A	N/A	VGLL4	0.133311
ENSG00000163032	VSNL1	3.86393	2.06e-06	N/A	N/A	N/A	VSNL1	-0.152978
ENSG00000178252	WDR6	-0.706526	0.020758	N/A	N/A	N/A	WDR6	0.147609
ENSG00000180035	ZNF48	-1.04555	0.000944241	N/A	N/A	N/A	ZNF48	-0.113235
ENSG00000077080	ACTL6B	1.53912	0.0335828	ACTL6B	1.56316	ACTL6B	N/A	N/A
ENSG00000155966	AFF2	1.17736	8.32e-05	AFF2	0.730627	AFF2	N/A	N/A
ENSG00000135439	AGAP2	0.720358	0.0472694	AGAP2	1.39877	AGAP2	N/A	N/A
ENSG00000034053	APBA2	-0.799777	0.0157148	APBA2	0.900605	APBA2	N/A	N/A
ENSG00000105409	ATP1A3	1.85534	1.45e-06	ATP1A3	1.25013	ATP1A3	N/A	N/A
ENSG00000198286	CARD11	2.12034	5.13e-07	CARD11	-2.56233	CARD11	N/A	N/A
ENSG00000101489	CELF4	1.25796	0.0263816	CELF4	1.57727	CELF4	N/A	N/A
ENSG00000066032	CTNNA2	1.24894	5.3e-09	CTNNA2	0.947162	CTNNA2	N/A	N/A
ENSG00000198719	DLL1	-1.46598	2.29e-08	DLL1	1.46656	DLL1	N/A	N/A
ENSG00000187957	DNER	1.34674	8.2e-06	DNER	1.54765	DNER	N/A	N/A
ENSG00000197635	DPP4	1.78674	1.22e-05	DPP4	-1.88835	DPP4	N/A	N/A
ENSG00000101210	EEF1A2	2.7847	1.94e-14	EEF1A2	1.20875	EEF1A2	N/A	N/A
ENSG00000107105	ELAVL2	0.676804	0.0231739	ELAVL2	1.08957	ELAVL2	N/A	N/A
ENSG00000196361	ELAVL3	1.20049	9.95e-06	ELAVL3	1.6048	ELAVL3	N/A	N/A
ENSG00000197977	ELOVL2	0.702277	0.0368185	ELOVL2	0.91307	ELOVL2	N/A	N/A
ENSG00000125675	GRIA3	2.57518	0.000302614	GRIA3	1.10509	GRIA3	N/A	N/A
ENSG00000182771	GRID1	1.57972	3.13e-05	GRID1	1.73926	GRID1	N/A	N/A
ENSG00000163873	GRIK3	2.58088	5.88e-05	GRIK3	1.78232	GRIK3	N/A	N/A
ENSG00000149403	GRIK4	2.65534	1.26e-06	GRIK4	1.33102	GRIK4	N/A	N/A
ENSG00000177807	KCNJ10	1.71063	0.00541929	KCNJ10	2.82246	KCNJ10	N/A	N/A
ENSG00000075043	KCNQ2	-0.6714	0.00383945	KCNQ2	1.06556	KCNQ2	N/A	N/A
ENSG00000186868	MAPT	1.61937	9.75e-07	MAPT	1.24453	MAPT	N/A	N/A
ENSG00000145794	MEGF10	-0.956446	0.0199863	MEGF10	1.39684	MEGF10	N/A	N/A
ENSG00000157890	MEGF11	1.88189	0.00163506	MEGF11	1.24108	MEGF11	N/A	N/A
ENSG00000120149	MSX2	1.7011	0.000398059	MSX2	-1.02174	MSX2	N/A	N/A
ENSG00000179915	NRXN1	1.70285	0.00436095	NRXN1	1.59918	NRXN1	N/A	N/A
ENSG00000110076	NRXN2	1.23529	0.000538561	NRXN2	1.25975	NRXN2	N/A	N/A
ENSG00000186472	PCLO	1.30915	0.000927044	PCLO	1.00635	PCLO	N/A	N/A
ENSG00000161681	SHANK1	1.64942	2.82e-13	SHANK1	1.04709	SHANK1	N/A	N/A
ENSG00000110436	SLC1A2	1.28417	0.0487475	SLC1A2	1.5482	SLC1A2	N/A	N/A
ENSG00000157103	SLC6A1	2.25464	1.05e-09	SLC6A1	2.00642	SLC6A1	N/A	N/A
ENSG00000156395	SORCS3	2.50245	0.0138404	SORCS3	1.12574	SORCS3	N/A	N/A
ENSG00000102003	SYP	0.847139	0.0200735	SYP	1.12022	SYP	N/A	N/A
ENSG00000137801	THBS1	-0.831042	0.0144368	THBS1	-1.44501	THBS1	N/A	N/A
ENSG00000156298	TSPAN7	2.85837	1.04e-32	TSPAN7	1.21313	TSPAN7	N/A	N/A
ENSG00000130477	UNC13A	0.620868	0.0207905	UNC13A	1.02961	UNC13A	N/A	N/A
ENSG00000186153	WWOX	0.769603	0.00774293	WWOX	0.77264	WWOX	N/A	N/A
ENSG00000159640	ACE	3.18865	0.0275269	N/A	N/A	ACE	N/A	N/A
ENSG00000087085	ACHE	2.30934	5.83e-07	N/A	N/A	ACHE	N/A	N/A
ENSG00000075624	ACTB	-0.851893	0.020758	N/A	N/A	ACTB	N/A	N/A
ENSG00000130402	ACTN4	-0.834249	0.00387828	N/A	N/A	ACTN4	N/A	N/A
ENSG00000173175	ADCY5	1.86394	9.88e-09	N/A	N/A	ADCY5	N/A	N/A
ENSG00000112294	ALDH5A1	-0.89417	0.00225327	N/A	N/A	ALDH5A1	N/A	N/A
ENSG00000185344	ATP6V0A2	-0.671713	0.00607376	N/A	N/A	ATP6V0A2	N/A	N/A
ENSG00000006453	BAIAP2L1	1.11037	0.000254807	N/A	N/A	BAIAP2L1	N/A	N/A
ENSG00000085185	BCORL1	0.697834	0.00964621	N/A	N/A	BCORL1	N/A	N/A
ENSG00000111678	C12orf57	-0.905584	0.0389791	N/A	N/A	C12orf57	N/A	N/A
ENSG00000006283	CACNA1G	1.89741	8.78e-15	N/A	N/A	CACNA1G	N/A	N/A
ENSG00000004468	CD38	2.50608	0.0232708	N/A	N/A	CD38	N/A	N/A
ENSG00000149654	CDH22	2.43434	7.7e-05	N/A	N/A	CDH22	N/A	N/A
ENSG00000168036	CTNNB1	-0.718775	0.0061628	N/A	N/A	CTNNB1	N/A	N/A
ENSG00000044090	CUL7	-0.735739	0.0163741	N/A	N/A	CUL7	N/A	N/A
ENSG00000172893	DHCR7	-1.04998	0.013586	N/A	N/A	DHCR7	N/A	N/A
ENSG00000135829	DHX9	-0.552325	0.0357039	N/A	N/A	DHX9	N/A	N/A
ENSG00000188641	DPYD	0.804472	0.0246916	N/A	N/A	DPYD	N/A	N/A
ENSG00000133665	DYDC2	1.60764	9.38e-05	N/A	N/A	DYDC2	N/A	N/A
ENSG00000154928	EPHB1	1.55956	4.09e-06	N/A	N/A	EPHB1	N/A	N/A
ENSG00000011677	GABRA3	3.48653	2.16e-19	N/A	N/A	GABRA3	N/A	N/A
ENSG00000113327	GABRG2	1.76875	0.0332323	N/A	N/A	GABRG2	N/A	N/A
ENSG00000158089	GALNT14	2.76981	0.0248821	N/A	N/A	GALNT14	N/A	N/A
ENSG00000114480	GBE1	-0.650212	0.0190624	N/A	N/A	GBE1	N/A	N/A
ENSG00000146830	GIGYF1	-0.860075	0.00031105	N/A	N/A	GIGYF1	N/A	N/A
ENSG00000087460	GNAS	-0.507702	0.0452459	N/A	N/A	GNAS	N/A	N/A
ENSG00000076716	GPC4	-0.63695	0.00775519	N/A	N/A	GPC4	N/A	N/A
ENSG00000179399	GPC5	3.37537	7.7e-05	N/A	N/A	GPC5	N/A	N/A
ENSG00000215045	GRID2IP	4.09024	0.00289537	N/A	N/A	GRID2IP	N/A	N/A
ENSG00000164418	GRIK2	1.47291	0.00303674	N/A	N/A	GRIK2	N/A	N/A
ENSG00000134184	GSTM1	2.93646	0.0291704	N/A	N/A	GSTM1	N/A	N/A
ENSG00000263001	GTF2I	-0.571323	0.0259753	N/A	N/A	GTF2I	N/A	N/A
ENSG00000172534	HCFC1	-0.726431	0.0117146	N/A	N/A	HCFC1	N/A	N/A
ENSG00000151689	INPP1	1.1735	0.000193714	N/A	N/A	INPP1	N/A	N/A
ENSG00000119669	IRF2BPL	-0.698257	0.0203527	N/A	N/A	IRF2BPL	N/A	N/A
ENSG00000171988	JMJD1C	-1.15634	0.00457111	N/A	N/A	JMJD1C	N/A	N/A
ENSG00000167216	KATNAL2	1.24258	5.88e-05	N/A	N/A	KATNAL2	N/A	N/A
ENSG00000107077	KDM4C	1.08897	0.00670652	N/A	N/A	KDM4C	N/A	N/A
ENSG00000118162	KPTN	-1.01595	0.0403033	N/A	N/A	KPTN	N/A	N/A
ENSG00000130164	LDLR	-1.09217	0.000336751	N/A	N/A	LDLR	N/A	N/A
ENSG00000142235	LMTK3	1.31261	0.012978	N/A	N/A	LMTK3	N/A	N/A
ENSG00000198589	LRBA	0.54639	0.041022	N/A	N/A	LRBA	N/A	N/A
ENSG00000128594	LRRC4	-0.850881	0.00140344	N/A	N/A	LRRC4	N/A	N/A
ENSG00000107816	LZTS2	-0.782713	0.0208796	N/A	N/A	LZTS2	N/A	N/A
ENSG00000189221	MAOA	2.12181	6.36e-05	N/A	N/A	MAOA	N/A	N/A
ENSG00000071655	MBD3	-1.44531	6e-05	N/A	N/A	MBD3	N/A	N/A
ENSG00000134138	MEIS2	1.07366	0.00162586	N/A	N/A	MEIS2	N/A	N/A
ENSG00000160877	NACC1	-0.952985	0.0116115	N/A	N/A	NACC1	N/A	N/A
ENSG00000050344	NFE2L3	1.50761	5.93e-11	N/A	N/A	NFE2L3	N/A	N/A
ENSG00000196338	NLGN3	0.655618	0.0176216	N/A	N/A	NLGN3	N/A	N/A
ENSG00000196092	PAX5	0.720819	0.0093541	N/A	N/A	PAX5	N/A	N/A
ENSG00000138650	PCDH10	0.602214	0.0284115	N/A	N/A	PCDH10	N/A	N/A
ENSG00000102290	PCDH11X	1.42796	0.00799571	N/A	N/A	PCDH11X	N/A	N/A
ENSG00000249158	PCDHA11	-1.41789	0.0275795	N/A	N/A	PCDHA11	N/A	N/A
ENSG00000197724	PHF2	-0.625879	0.0194402	N/A	N/A	PHF2	N/A	N/A
ENSG00000164050	PLXNB1	-0.688556	0.0377914	N/A	N/A	PLXNB1	N/A	N/A
ENSG00000181222	POLR2A	0.614976	0.0155815	N/A	N/A	POLR2A	N/A	N/A
ENSG00000085998	POMGNT1	-0.966587	0.0241224	N/A	N/A	POMGNT1	N/A	N/A
ENSG00000131771	PPP1R1B	5.1646	1.54e-19	N/A	N/A	PPP1R1B	N/A	N/A
ENSG00000113575	PPP2CA	-0.654253	0.00253543	N/A	N/A	PPP2CA	N/A	N/A
ENSG00000124126	PREX1	-0.877931	0.000432283	N/A	N/A	PREX1	N/A	N/A
ENSG00000174231	PRPF8	-0.647458	0.0391017	N/A	N/A	PRPF8	N/A	N/A
ENSG00000266094	RASSF5	1.20876	0.0094487	N/A	N/A	RASSF5	N/A	N/A
ENSG00000106615	RHEB	0.510513	0.0428682	N/A	N/A	RHEB	N/A	N/A
ENSG00000176406	RIMS2	1.082	0.00894681	N/A	N/A	RIMS2	N/A	N/A
ENSG00000007314	SCN4A	3.71784	0.00155652	N/A	N/A	SCN4A	N/A	N/A
ENSG00000139718	SETD1B	-0.68318	0.0258138	N/A	N/A	SETD1B	N/A	N/A
ENSG00000154447	SH3RF1	-0.579825	0.030257	N/A	N/A	SH3RF1	N/A	N/A
ENSG00000157933	SKI	-0.700573	0.0140368	N/A	N/A	SKI	N/A	N/A
ENSG00000124140	SLC12A5	0.672822	0.0459739	N/A	N/A	SLC12A5	N/A	N/A
ENSG00000106688	SLC1A1	1.39165	0.0131703	N/A	N/A	SLC1A1	N/A	N/A
ENSG00000153291	SLC25A27	1.54588	0.0323102	N/A	N/A	SLC25A27	N/A	N/A
ENSG00000144290	SLC4A10	4.13772	0.0120469	N/A	N/A	SLC4A10	N/A	N/A
ENSG00000181804	SLC9A9	1.89539	0.00408243	N/A	N/A	SLC9A9	N/A	N/A
ENSG00000127616	SMARCA4	-0.612206	0.0118164	N/A	N/A	SMARCA4	N/A	N/A
ENSG00000080603	SRCAP	-0.762671	0.00497498	N/A	N/A	SRCAP	N/A	N/A
ENSG00000167978	SRRM2	-0.562561	0.0269975	N/A	N/A	SRRM2	N/A	N/A
ENSG00000136854	STXBP1	0.637127	0.0234059	N/A	N/A	STXBP1	N/A	N/A
ENSG00000008056	SYN1	1.70393	3.49e-08	N/A	N/A	SYN1	N/A	N/A
ENSG00000135316	SYNCRIP	-0.458031	0.0494625	N/A	N/A	SYNCRIP	N/A	N/A
ENSG00000156787	TBC1D31	0.901351	0.00876592	N/A	N/A	TBC1D31	N/A	N/A
ENSG00000172663	TMEM134	-1.00603	0.0269458	N/A	N/A	TMEM134	N/A	N/A
ENSG00000121775	TMEM39B	-0.858906	0.0206437	N/A	N/A	TMEM39B	N/A	N/A
ENSG00000100038	TOP3B	-0.741918	0.00360095	N/A	N/A	TOP3B	N/A	N/A
ENSG00000196367	TRRAP	-0.530218	0.0418827	N/A	N/A	TRRAP	N/A	N/A
ENSG00000121297	TSHZ3	1.0845	0.00639108	N/A	N/A	TSHZ3	N/A	N/A
ENSG00000112290	WASF1	0.603592	0.0251912	N/A	N/A	WASF1	N/A	N/A
ENSG00000196363	WDR5	-0.717119	0.00711327	N/A	N/A	WDR5	N/A	N/A
ENSG00000147130	ZMYM3	-0.640951	0.0351433	N/A	N/A	ZMYM3	N/A	N/A
ENSG00000188785	ZNF548	-0.761127	0.0480058	N/A	N/A	ZNF548	N/A	N/A
ENSG00000170396	ZNF804A	1.92607	0.00151323	N/A	N/A	ZNF804A	N/A	N/A
ENSG00000173210	ABLIM3	4.17156	2.19e-10	ABLIM3	1.09781	N/A	N/A	N/A
ENSG00000049192	ADAMTS6	1.9704	0.00456085	ADAMTS6	-0.795249	N/A	N/A	N/A
ENSG00000075340	ADD2	1.2439	0.000206041	ADD2	1.02446	N/A	N/A	N/A
ENSG00000148926	ADM	-1.10729	4.36e-06	ADM	-1.86029	N/A	N/A	N/A
ENSG00000081051	AFP	-2.57896	0.00441401	AFP	-4.02776	N/A	N/A	N/A
ENSG00000185567	AHNAK2	1.52455	0.0253663	AHNAK2	0.727716	N/A	N/A	N/A
ENSG00000214274	ANG	1.95812	0.00438189	ANG	-1.16006	N/A	N/A	N/A
ENSG00000171714	ANO5	1.9004	1.32e-06	ANO5	1.07732	N/A	N/A	N/A
ENSG00000004777	ARHGAP33	-1.47807	0.0120325	ARHGAP33	0.932388	N/A	N/A	N/A
ENSG00000172995	ARPP21	3.05062	0.00847372	ARPP21	2.828	N/A	N/A	N/A
ENSG00000167654	ATCAY	1.25179	5.85e-05	ATCAY	0.860381	N/A	N/A	N/A
ENSG00000067842	ATP2B3	3.0436	0.0343504	ATP2B3	0.967005	N/A	N/A	N/A
ENSG00000124406	ATP8A1	1.13745	0.0156807	ATP8A1	0.809186	N/A	N/A	N/A
ENSG00000132932	ATP8A2	1.7895	6.5e-08	ATP8A2	1.36904	N/A	N/A	N/A
ENSG00000109956	B3GAT1	-0.726027	0.031156	B3GAT1	1.90861	N/A	N/A	N/A
ENSG00000177191	B3GNT8	-2.86263	0.019399	B3GNT8	-1.50042	N/A	N/A	N/A
ENSG00000135454	B4GALNT1	0.961897	4.43e-05	B4GALNT1	1.21198	N/A	N/A	N/A
ENSG00000127152	BCL11B	2.35562	0.0260708	BCL11B	2.16122	N/A	N/A	N/A
ENSG00000069399	BCL3	1.37045	0.011248	BCL3	-0.847422	N/A	N/A	N/A
ENSG00000188848	BEND4	2.47139	3.85e-06	BEND4	1.77555	N/A	N/A	N/A
ENSG00000133134	BEX2	1.16335	5.01e-05	BEX2	0.935756	N/A	N/A	N/A
ENSG00000186897	C1QL4	3.55132	2.66e-20	C1QL4	1.37335	N/A	N/A	N/A
ENSG00000114529	C3orf52	1.10494	0.00243278	C3orf52	-1.44947	N/A	N/A	N/A
ENSG00000162706	CADM3	1.26394	0.00124212	CADM3	1.3653	N/A	N/A	N/A
ENSG00000130643	CALY	2.35332	0.0224546	CALY	1.27102	N/A	N/A	N/A
ENSG00000042493	CAPG	1.21218	0.0325149	CAPG	-1.3184	N/A	N/A	N/A
ENSG00000198865	CCDC152	1.10439	0.0119935	CCDC152	-0.986823	N/A	N/A	N/A
ENSG00000198624	CCDC69	1.80603	7.97e-07	CCDC69	-1.64177	N/A	N/A	N/A
ENSG00000196352	CD55	1.5521	0.00533669	CD55	-2.11012	N/A	N/A	N/A
ENSG00000019582	CD74	2.19424	5.29e-11	CD74	-0.871083	N/A	N/A	N/A
ENSG00000010278	CD9	3.81237	1.54e-19	CD9	-1.44991	N/A	N/A	N/A
ENSG00000117266	CDK18	1.99531	3.34e-09	CDK18	0.768537	N/A	N/A	N/A
ENSG00000171450	CDK5R2	2.0231	3.13e-05	CDK5R2	1.05143	N/A	N/A	N/A
ENSG00000161082	CELF5	1.30391	3.18e-07	CELF5	1.26969	N/A	N/A	N/A
ENSG00000184524	CEND1	1.45737	8.91e-06	CEND1	1.20655	N/A	N/A	N/A
ENSG00000143375	CGN	0.752199	0.0390397	CGN	-1.23795	N/A	N/A	N/A
ENSG00000138028	CGREF1	1.30338	0.00224238	CGREF1	1.18024	N/A	N/A	N/A
ENSG00000116254	CHD5	4.36313	9.76e-08	CHD5	1.52533	N/A	N/A	N/A
ENSG00000101938	CHRDL1	1.67104	3.97e-07	CHRDL1	2.47148	N/A	N/A	N/A
ENSG00000101204	CHRNA4	2.78132	0.00125161	CHRNA4	1.2109	N/A	N/A	N/A
ENSG00000175264	CHST1	1.5462	0.000265988	CHST1	0.930776	N/A	N/A	N/A
ENSG00000165215	CLDN3	2.99251	0.0294047	CLDN3	-1.20715	N/A	N/A	N/A
ENSG00000153132	CLGN	1.45364	0.00114707	CLGN	0.934353	N/A	N/A	N/A
ENSG00000146352	CLVS2	1.00025	0.0129004	CLVS2	1.77196	N/A	N/A	N/A
ENSG00000174600	CMKLR1	2.2394	0.000886668	CMKLR1	-1.08662	N/A	N/A	N/A
ENSG00000153551	CMTM7	-0.875302	0.0135536	CMTM7	-0.911022	N/A	N/A	N/A
ENSG00000018236	CNTN1	2.43161	1.44e-07	CNTN1	0.878622	N/A	N/A	N/A
ENSG00000106078	COBL	3.09202	2.15e-05	COBL	-1.03163	N/A	N/A	N/A
ENSG00000160471	COX6B2	4.26982	0.000238992	COX6B2	1.06982	N/A	N/A	N/A
ENSG00000178773	CPNE7	2.11423	0.0192169	CPNE7	1.09097	N/A	N/A	N/A
ENSG00000166426	CRABP1	0.878388	0.000146544	CRABP1	1.01727	N/A	N/A	N/A
ENSG00000134376	CRB1	1.72605	0.000751947	CRB1	1.42059	N/A	N/A	N/A
ENSG00000120088	CRHR1	2.36847	0.0134796	CRHR1	0.748752	N/A	N/A	N/A
ENSG00000121904	CSMD2	1.80033	0.0165416	CSMD2	1.76204	N/A	N/A	N/A
ENSG00000164932	CTHRC1	1.03859	0.0433788	CTHRC1	-1.77118	N/A	N/A	N/A
ENSG00000107562	CXCL12	2.43302	0.000938952	CXCL12	-0.849443	N/A	N/A	N/A
ENSG00000163673	DCLK3	1.87709	0.0405239	DCLK3	2.38228	N/A	N/A	N/A
ENSG00000161249	DMKN	2.22444	0.0386263	DMKN	-1.06788	N/A	N/A	N/A
ENSG00000272636	DOC2B	2.71354	0.00333376	DOC2B	1.01948	N/A	N/A	N/A
ENSG00000134762	DSC3	1.50056	0.0427142	DSC3	-1.52	N/A	N/A	N/A
ENSG00000046604	DSG2	1.80253	1.1e-12	DSG2	-1.42475	N/A	N/A	N/A
ENSG00000096696	DSP	1.12042	0.0365447	DSP	-2.07873	N/A	N/A	N/A
ENSG00000135144	DTX1	1.57269	0.00508676	DTX1	1.05362	N/A	N/A	N/A
ENSG00000184545	DUSP8	1.53204	0.0303518	DUSP8	0.937169	N/A	N/A	N/A
ENSG00000084710	EFR3B	-0.62173	0.0256298	EFR3B	1.11684	N/A	N/A	N/A
ENSG00000120738	EGR1	-1.31934	6.38e-07	EGR1	-1.03628	N/A	N/A	N/A
ENSG00000122877	EGR2	-1.47181	0.0185268	EGR2	-1.33504	N/A	N/A	N/A
ENSG00000024422	EHD2	2.88123	4.16e-12	EHD2	-0.834478	N/A	N/A	N/A
ENSG00000162374	ELAVL4	1.15373	0.00426187	ELAVL4	1.1439	N/A	N/A	N/A
ENSG00000102034	ELF4	1.19821	0.0107354	ELF4	-1.01675	N/A	N/A	N/A
ENSG00000166897	ELFN2	4.16421	0.000178184	ELFN2	1.14718	N/A	N/A	N/A
ENSG00000132205	EMILIN2	1.29635	0.0460563	EMILIN2	-0.957316	N/A	N/A	N/A
ENSG00000119888	EPCAM	1.63517	0.0114161	EPCAM	-3.46472	N/A	N/A	N/A
ENSG00000187672	ERC2	1.37063	0.000610758	ERC2	0.90475	N/A	N/A	N/A
ENSG00000110723	EXPH5	2.311	0.00393057	EXPH5	-1.01067	N/A	N/A	N/A
ENSG00000158769	F11R	1.11845	0.0231739	F11R	-1.69695	N/A	N/A	N/A
ENSG00000164434	FABP7	-1.02134	0.0012175	FABP7	1.17853	N/A	N/A	N/A
ENSG00000135472	FAIM2	1.14933	0.017068	FAIM2	1.5146	N/A	N/A	N/A
ENSG00000182118	FAM89A	0.93552	0.000389653	FAM89A	-0.921675	N/A	N/A	N/A
ENSG00000127585	FBXL16	1.93986	1.56e-09	FBXL16	0.786067	N/A	N/A	N/A
ENSG00000022267	FHL1	0.764084	0.000979083	FHL1	0.770509	N/A	N/A	N/A
ENSG00000075426	FOSL2	-0.957316	0.0398123	FOSL2	-0.818946	N/A	N/A	N/A
ENSG00000170608	FOXA3	2.90809	0.029289	FOXA3	-1.43884	N/A	N/A	N/A
ENSG00000184481	FOXO4	1.48148	2.55e-05	FOXO4	-1.22725	N/A	N/A	N/A
ENSG00000204060	FOXO6	2.06026	6e-09	FOXO6	1.11087	N/A	N/A	N/A
ENSG00000171877	FRMD5	0.943861	0.0234059	FRMD5	1.15784	N/A	N/A	N/A
ENSG00000089327	FXYD5	2.48909	0.00641155	FXYD5	-1.20337	N/A	N/A	N/A
ENSG00000221946	FXYD7	2.93963	0.000525742	FXYD7	1.17634	N/A	N/A	N/A
ENSG00000162645	GBP2	2.66587	0.0347882	GBP2	-2.91923	N/A	N/A	N/A
ENSG00000124194	GDAP1L1	1.35285	0.000538561	GDAP1L1	1.13555	N/A	N/A	N/A
ENSG00000149328	GLB1L2	0.720712	0.0209086	GLB1L2	1.37635	N/A	N/A	N/A
ENSG00000087258	GNAO1	1.34907	2.16e-06	GNAO1	1.41247	N/A	N/A	N/A
ENSG00000102195	GPR50	1.80017	0.000973773	GPR50	1.50536	N/A	N/A	N/A
ENSG00000130600	H19	1.35261	0.0268968	H19	-2.41895	N/A	N/A	N/A
ENSG00000143630	HCN3	-0.756544	0.041022	HCN3	0.856297	N/A	N/A	N/A
ENSG00000197921	HES5	-3.26596	0.027028	HES5	1.68794	N/A	N/A	N/A
ENSG00000204592	HLA-E	0.75675	0.0492962	HLA-E	-1.09404	N/A	N/A	N/A
ENSG00000116983	HPCAL4	1.925	7.52e-08	HPCAL4	2.05942	N/A	N/A	N/A
ENSG00000109854	HTATIP2	1.42545	0.0288424	HTATIP2	-1.60515	N/A	N/A	N/A
ENSG00000090339	ICAM1	1.2325	0.000101892	ICAM1	-0.894656	N/A	N/A	N/A
ENSG00000185885	IFITM1	-0.734669	0.0401213	IFITM1	-0.978667	N/A	N/A	N/A
ENSG00000167244	IGF2	4.80439	9.06e-29	IGF2	-1.54904	N/A	N/A	N/A
ENSG00000146674	IGFBP3	-2.44871	0.00552404	IGFBP3	-1.03671	N/A	N/A	N/A
ENSG00000123496	IL13RA2	2.53269	0.00895492	IL13RA2	1.68677	N/A	N/A	N/A
ENSG00000173404	INSM1	-1.30798	0.0253516	INSM1	1.03058	N/A	N/A	N/A
ENSG00000096433	ITPR3	1.38259	0.000169464	ITPR3	-0.869846	N/A	N/A	N/A
ENSG00000152969	JAKMIP1	2.01728	0.000608482	JAKMIP1	1.49974	N/A	N/A	N/A
ENSG00000092051	JPH4	1.74638	7.98e-13	JPH4	0.872389	N/A	N/A	N/A
ENSG00000151079	KCNA6	1.13507	0.0267795	KCNA6	1.44026	N/A	N/A	N/A
ENSG00000135519	KCNH3	3.04011	1.01e-06	KCNH3	1.31731	N/A	N/A	N/A
ENSG00000089558	KCNH4	2.85744	0.000967967	KCNH4	1.71285	N/A	N/A	N/A
ENSG00000182132	KCNIP1	1.27291	0.00722903	KCNIP1	1.08207	N/A	N/A	N/A
ENSG00000120049	KCNIP2	2.23205	7.08e-08	KCNIP2	0.853419	N/A	N/A	N/A
ENSG00000121361	KCNJ8	1.11997	0.00209386	KCNJ8	-1.3124	N/A	N/A	N/A
ENSG00000164626	KCNK5	-0.73438	0.032126	KCNK5	-1.42807	N/A	N/A	N/A
ENSG00000105642	KCNN1	1.44996	0.000368666	KCNN1	0.888819	N/A	N/A	N/A
ENSG00000143603	KCNN3	0.865147	0.00719006	KCNN3	1.12088	N/A	N/A	N/A
ENSG00000235750	KIAA0040	2.08187	0.0237943	KIAA0040	-1.54389	N/A	N/A	N/A
ENSG00000155980	KIF5A	0.965919	0.0229178	KIF5A	1.10797	N/A	N/A	N/A
ENSG00000136167	LCP1	0.998418	0.041022	LCP1	-2.26668	N/A	N/A	N/A
ENSG00000138795	LEF1	1.01374	0.000544791	LEF1	1.27806	N/A	N/A	N/A
ENSG00000156959	LHFPL4	1.47764	0.000979083	LHFPL4	1.13571	N/A	N/A	N/A
ENSG00000163898	LIPH	1.832	0.000441878	LIPH	-1.70186	N/A	N/A	N/A
ENSG00000073350	LLGL2	1.41682	0.023579	LLGL2	-1.38694	N/A	N/A	N/A
ENSG00000136153	LMO7	2.07637	1.93e-07	LMO7	-0.991433	N/A	N/A	N/A
ENSG00000170500	LONRF2	-0.808982	0.0324389	LONRF2	0.738144	N/A	N/A	N/A
ENSG00000179796	LRRC3B	-2.23035	0.00602847	LRRC3B	3.04113	N/A	N/A	N/A
ENSG00000124466	LYPD3	2.15597	0.00116084	LYPD3	-1.31392	N/A	N/A	N/A
ENSG00000111885	MAN1A1	1.01045	0.000805887	MAN1A1	-1.06475	N/A	N/A	N/A
ENSG00000109323	MANBA	0.721961	0.0404077	MANBA	-0.751935	N/A	N/A	N/A
ENSG00000105613	MAST1	1.46461	0.000178184	MAST1	1.11951	N/A	N/A	N/A
ENSG00000112139	MDGA1	1.1063	0.0152251	MDGA1	1.0247	N/A	N/A	N/A
ENSG00000197889	MEIG1	1.36764	0.00876592	MEIG1	1.13595	N/A	N/A	N/A
ENSG00000106484	MEST	-0.597324	0.0422327	MEST	-0.886415	N/A	N/A	N/A
ENSG00000099875	MKNK2	-0.56047	0.0356831	MKNK2	-0.827239	N/A	N/A	N/A
ENSG00000196549	MME	1.08198	0.0279131	MME	-1.03054	N/A	N/A	N/A
ENSG00000186732	MPPED1	1.42732	0.0322241	MPPED1	1.4141	N/A	N/A	N/A
ENSG00000125901	MRPS26	-0.830907	0.0397876	MRPS26	-0.935098	N/A	N/A	N/A
ENSG00000169715	MT1E	3.63787	0.00224353	MT1E	-2.74214	N/A	N/A	N/A
ENSG00000125148	MT2A	1.32395	1.1e-06	MT2A	-1.36329	N/A	N/A	N/A
ENSG00000176658	MYO1D	1.29905	1.37e-05	MYO1D	-1.02276	N/A	N/A	N/A
ENSG00000196132	MYT1	2.19346	3.3e-05	MYT1	1.35095	N/A	N/A	N/A
ENSG00000149294	NCAM1	1.50743	9.35e-06	NCAM1	1.44219	N/A	N/A	N/A
ENSG00000130287	NCAN	1.24334	1.78e-06	NCAN	1.90783	N/A	N/A	N/A
ENSG00000104419	NDRG1	1.69855	0.0144087	NDRG1	-1.96939	N/A	N/A	N/A
ENSG00000185633	NDUFA4L2	1.76912	0.0393544	NDUFA4L2	1.28709	N/A	N/A	N/A
ENSG00000157064	NMNAT2	1.84274	1.84e-07	NMNAT2	1.27911	N/A	N/A	N/A
ENSG00000154146	NRGN	1.16942	1.24e-05	NRGN	2.00843	N/A	N/A	N/A
ENSG00000152954	NRSN1	2.99355	0.0190692	NRSN1	1.88357	N/A	N/A	N/A
ENSG00000197822	OCLN	1.03027	0.0280978	OCLN	-1.48531	N/A	N/A	N/A
ENSG00000130558	OLFM1	0.618158	0.0196495	OLFM1	1.33332	N/A	N/A	N/A
ENSG00000119547	ONECUT2	1.4473	1.92e-05	ONECUT2	0.898406	N/A	N/A	N/A
ENSG00000079156	OSBPL6	0.743064	0.035605	OSBPL6	0.944897	N/A	N/A	N/A
ENSG00000117115	PADI2	2.35405	0.0157167	PADI2	1.03182	N/A	N/A	N/A
ENSG00000124374	PAIP2B	1.39102	8.92e-06	PAIP2B	1.12167	N/A	N/A	N/A
ENSG00000077264	PAK3	1.26336	3.85e-06	PAK3	0.801957	N/A	N/A	N/A
ENSG00000197702	PARVA	-1.03247	0.0040855	PARVA	-0.792269	N/A	N/A	N/A
ENSG00000248485	PCP4L1	3.97065	8.74e-10	PCP4L1	1.13548	N/A	N/A	N/A
ENSG00000102109	PCSK1N	1.64899	0.0256298	PCSK1N	0.963903	N/A	N/A	N/A
ENSG00000065989	PDE4A	2.09337	5.46e-05	PDE4A	0.846721	N/A	N/A	N/A
ENSG00000004799	PDK4	3.11524	0.0487475	PDK4	-1.02491	N/A	N/A	N/A
ENSG00000107438	PDLIM1	0.857747	0.0108116	PDLIM1	-1.01316	N/A	N/A	N/A
ENSG00000112137	PHACTR1	0.66381	0.0480615	PHACTR1	1.03635	N/A	N/A	N/A
ENSG00000168490	PHYHIP	1.83836	0.0476523	PHYHIP	1.42725	N/A	N/A	N/A
ENSG00000240891	PLCXD2	0.744431	0.0174549	PLCXD2	1.18653	N/A	N/A	N/A
ENSG00000102007	PLP2	2.21723	1.84e-07	PLP2	-1.00494	N/A	N/A	N/A
ENSG00000185668	POU3F1	0.610872	0.0280946	POU3F1	1.18283	N/A	N/A	N/A
ENSG00000132170	PPARG	2.66159	0.00497022	PPARG	-1.40977	N/A	N/A	N/A
ENSG00000101445	PPP1R16B	-1.25135	2.12e-05	PPP1R16B	1.67485	N/A	N/A	N/A
ENSG00000074211	PPP2R2C	5.08057	0.00013477	PPP2R2C	1.54528	N/A	N/A	N/A
ENSG00000119698	PPP4R4	0.951329	0.0071697	PPP4R4	1.22275	N/A	N/A	N/A
ENSG00000126583	PRKCG	2.24868	4.06e-05	PRKCG	1.20268	N/A	N/A	N/A
ENSG00000059915	PSD	1.04815	0.0173757	PSD	0.885065	N/A	N/A	N/A
ENSG00000146005	PSD2	1.54274	0.0353732	PSD2	1.39759	N/A	N/A	N/A
ENSG00000148344	PTGES	1.44986	0.037513	PTGES	-1.74492	N/A	N/A	N/A
ENSG00000155093	PTPRN2	-0.724701	0.0040855	PTPRN2	1.26208	N/A	N/A	N/A
ENSG00000151490	PTPRO	1.41358	0.00453321	PTPRO	1.39819	N/A	N/A	N/A
ENSG00000100504	PYGL	1.46583	1.14e-11	PYGL	-0.863214	N/A	N/A	N/A
ENSG00000109113	RAB34	-1.00002	0.0278033	RAB34	-0.863454	N/A	N/A	N/A
ENSG00000105649	RAB3A	1.20981	0.00519166	RAB3A	1.26685	N/A	N/A	N/A
ENSG00000152932	RAB3C	1.5617	1.15e-06	RAB3C	1.11019	N/A	N/A	N/A
ENSG00000100302	RASD2	3.17965	5.29e-06	RASD2	1.61328	N/A	N/A	N/A
ENSG00000068831	RASGRP2	1.28007	0.0165181	RASGRP2	1.59622	N/A	N/A	N/A
ENSG00000101265	RASSF2	-0.591529	0.0157947	RASSF2	1.14681	N/A	N/A	N/A
ENSG00000167281	RBFOX3	1.04095	0.00928714	RBFOX3	1.15494	N/A	N/A	N/A
ENSG00000205517	RGL3	2.36554	0.0271577	RGL3	-0.846429	N/A	N/A	N/A
ENSG00000182175	RGMA	-1.14491	5.57e-06	RGMA	1.48912	N/A	N/A	N/A
ENSG00000091844	RGS17	0.958688	0.00391824	RGS17	1.05586	N/A	N/A	N/A
ENSG00000182732	RGS6	-2.89655	0.00336108	RGS6	1.78321	N/A	N/A	N/A
ENSG00000116574	RHOU	1.02951	0.000374287	RHOU	-0.828747	N/A	N/A	N/A
ENSG00000258818	RNASE4	2.09248	1.2e-08	RNASE4	-1.15258	N/A	N/A	N/A
ENSG00000186907	RTN4RL2	1.22708	0.00037508	RTN4RL2	0.872627	N/A	N/A	N/A
ENSG00000153253	SCN3A	2.26529	2.99e-07	SCN3A	0.983283	N/A	N/A	N/A
ENSG00000166257	SCN3B	1.84961	4.53e-08	SCN3B	1.39772	N/A	N/A	N/A
ENSG00000146197	SCUBE3	-0.746549	0.0215436	SCUBE3	-0.977848	N/A	N/A	N/A
ENSG00000170542	SERPINB9	2.50323	3.92e-18	SERPINB9	-1.14222	N/A	N/A	N/A
ENSG00000167037	SGSM1	1.71996	0.0116694	SGSM1	1.13043	N/A	N/A	N/A
ENSG00000187902	SHISA7	1.81555	5.29e-08	SHISA7	1.47469	N/A	N/A	N/A
ENSG00000005020	SKAP2	1.00031	0.0332323	SKAP2	-1.21888	N/A	N/A	N/A
ENSG00000104888	SLC17A7	1.67456	0.000277343	SLC17A7	0.983362	N/A	N/A	N/A
ENSG00000135917	SLC19A3	1.9206	0.00902162	SLC19A3	-1.98762	N/A	N/A	N/A
ENSG00000117394	SLC2A1	-0.822992	0.0198882	SLC2A1	-1.45058	N/A	N/A	N/A
ENSG00000115194	SLC30A3	4.62154	7.74e-08	SLC30A3	2.40471	N/A	N/A	N/A
ENSG00000130958	SLC35D2	-0.832623	0.00525795	SLC35D2	-1.67398	N/A	N/A	N/A
ENSG00000110660	SLC35F2	0.939895	0.000374287	SLC35F2	-1.04957	N/A	N/A	N/A
ENSG00000138449	SLC40A1	1.50729	0.016717	SLC40A1	-1.47613	N/A	N/A	N/A
ENSG00000003989	SLC7A2	1.14883	0.0134251	SLC7A2	-1.37624	N/A	N/A	N/A
ENSG00000118160	SLC8A2	3.37538	7.16e-07	SLC8A2	0.923604	N/A	N/A	N/A
ENSG00000187122	SLIT1	1.61447	9.16e-06	SLIT1	1.58274	N/A	N/A	N/A
ENSG00000178235	SLITRK1	1.0054	0.00054077	SLITRK1	1.74892	N/A	N/A	N/A
ENSG00000145335	SNCA	0.884945	0.000206041	SNCA	0.801028	N/A	N/A	N/A
ENSG00000074317	SNCB	2.90003	0.000709505	SNCB	1.50941	N/A	N/A	N/A
ENSG00000184557	SOCS3	-0.948333	0.0119432	SOCS3	-0.798781	N/A	N/A	N/A
ENSG00000108018	SORCS1	1.55002	0.000173243	SORCS1	0.964818	N/A	N/A	N/A
ENSG00000067066	SP100	1.74083	0.0244766	SP100	-1.65785	N/A	N/A	N/A
ENSG00000166145	SPINT1	2.43863	0.0315468	SPINT1	-2.06248	N/A	N/A	N/A
ENSG00000277363	SRCIN1	1.09041	0.00679575	SRCIN1	0.930021	N/A	N/A	N/A
ENSG00000177679	SRRM3	1.08354	0.024249	SRRM3	0.926703	N/A	N/A	N/A
ENSG00000172830	SSH3	1.34697	0.0377741	SSH3	-0.810698	N/A	N/A	N/A
ENSG00000177511	ST8SIA3	1.90168	0.00659431	ST8SIA3	1.01582	N/A	N/A	N/A
ENSG00000118804	STBD1	1.53183	0.00015375	STBD1	-0.892943	N/A	N/A	N/A
ENSG00000148175	STOM	1.89512	1.83e-10	STOM	-1.49001	N/A	N/A	N/A
ENSG00000076944	STXBP2	2.04928	0.00290057	STXBP2	-0.753984	N/A	N/A	N/A
ENSG00000173597	SULT1B1	2.32018	0.0220488	SULT1B1	-3.42718	N/A	N/A	N/A
ENSG00000143502	SUSD4	3.52591	5.85e-05	SUSD4	1.21512	N/A	N/A	N/A
ENSG00000163630	SYNPR	3.14654	0.00115323	SYNPR	1.75231	N/A	N/A	N/A
ENSG00000144834	TAGLN3	-0.710396	0.00243278	TAGLN3	1.1167	N/A	N/A	N/A
ENSG00000133863	TEX15	1.74236	0.000196367	TEX15	1.03049	N/A	N/A	N/A
ENSG00000003436	TFPI	0.792104	0.033715	TFPI	-1.40883	N/A	N/A	N/A
ENSG00000135926	TMBIM1	1.37832	0.0073293	TMBIM1	-1.82956	N/A	N/A	N/A
ENSG00000181291	TMEM132E	3.79991	6.14e-08	TMEM132E	0.923072	N/A	N/A	N/A
ENSG00000198133	TMEM229B	2.68299	0.047696	TMEM229B	1.3504	N/A	N/A	N/A
ENSG00000171227	TMEM37	1.7949	0.00523129	TMEM37	-1.73213	N/A	N/A	N/A
ENSG00000181458	TMEM45A	0.934837	0.0232001	TMEM45A	-0.944661	N/A	N/A	N/A
ENSG00000105696	TMEM59L	2.84815	4e-08	TMEM59L	0.949482	N/A	N/A	N/A
ENSG00000165548	TMEM63C	1.64442	2.16e-05	TMEM63C	0.73128	N/A	N/A	N/A
ENSG00000164841	TMEM74	1.06899	0.00452689	TMEM74	1.7379	N/A	N/A	N/A
ENSG00000124191	TOX2	0.872293	0.00336307	TOX2	1.674	N/A	N/A	N/A
ENSG00000171368	TPPP	0.824209	0.0160484	TPPP	0.873228	N/A	N/A	N/A
ENSG00000152503	TRIM36	1.53568	1.32e-05	TRIM36	1.01533	N/A	N/A	N/A
ENSG00000112343	TRIM38	0.988107	0.0264825	TRIM38	-1.29893	N/A	N/A	N/A
ENSG00000167614	TTYH1	-0.852547	0.00647582	TTYH1	1.20911	N/A	N/A	N/A
ENSG00000206538	VGLL3	-0.951554	0.00965495	VGLL3	-1.06069	N/A	N/A	N/A
ENSG00000006047	YBX2	3.16809	1.2e-26	YBX2	1.24959	N/A	N/A	N/A
ENSG00000174460	ZCCHC12	2.22817	7.63e-09	ZCCHC12	1.10607	N/A	N/A	N/A
ENSG00000163958	ZDHHC19	2.44604	0.0152251	ZDHHC19	1.17013	N/A	N/A	N/A
ENSG00000151789	ZNF385D	1.67682	0.00876592	ZNF385D	1.0354	N/A	N/A	N/A
ENSG00000128274	A4GALT	3.91462	1.25e-14	N/A	N/A	N/A	N/A	N/A
ENSG00000266967	AARSD1	-0.726541	0.0229178	N/A	N/A	N/A	N/A	N/A
ENSG00000154258	ABCA9	2.14741	0.00541929	N/A	N/A	N/A	N/A	N/A
ENSG00000124574	ABCC10	-0.907784	0.00867883	N/A	N/A	N/A	N/A	N/A
ENSG00000091262	ABCC6	1.39273	0.00336196	N/A	N/A	N/A	N/A	N/A
ENSG00000033050	ABCF2	-0.822749	0.020707	N/A	N/A	N/A	N/A	N/A
ENSG00000131969	ABHD12B	2.0371	0.00235338	N/A	N/A	N/A	N/A	N/A
ENSG00000168792	ABHD15	0.758069	0.01816	N/A	N/A	N/A	N/A	N/A
ENSG00000204427	ABHD16A	-0.738197	0.0435265	N/A	N/A	N/A	N/A	N/A
ENSG00000163686	ABHD6	1.14973	0.00108194	N/A	N/A	N/A	N/A	N/A
ENSG00000154175	ABI3BP	1.93287	0.0110548	N/A	N/A	N/A	N/A	N/A
ENSG00000097007	ABL1	-0.667759	0.0252777	N/A	N/A	N/A	N/A	N/A
ENSG00000175164	ABO	1.59884	0.0109258	N/A	N/A	N/A	N/A	N/A
ENSG00000166016	ABTB2	-0.840657	0.000883649	N/A	N/A	N/A	N/A	N/A
ENSG00000151136	ABTB3	-0.935612	0.000308716	N/A	N/A	N/A	N/A	N/A
ENSG00000278540	ACACA	-0.876886	0.000548281	N/A	N/A	N/A	N/A	N/A
ENSG00000120437	ACAT2	-0.965268	0.00102855	N/A	N/A	N/A	N/A	N/A
ENSG00000176244	ACBD7	0.944071	0.0139339	N/A	N/A	N/A	N/A	N/A
ENSG00000213088	ACKR1	2.05762	0.000238992	N/A	N/A	N/A	N/A	N/A
ENSG00000112304	ACOT13	0.711743	0.0169221	N/A	N/A	N/A	N/A	N/A
ENSG00000154930	ACSS1	1.75895	0.000359857	N/A	N/A	N/A	N/A	N/A
ENSG00000131069	ACSS2	-0.804534	0.0231399	N/A	N/A	N/A	N/A	N/A
ENSG00000077522	ACTN2	2.57839	0.000730054	N/A	N/A	N/A	N/A	N/A
ENSG00000115091	ACTR3	-0.563088	0.0225088	N/A	N/A	N/A	N/A	N/A
ENSG00000229589	ACVR2B-AS1	-0.890594	0.0371519	N/A	N/A	N/A	N/A	N/A
ENSG00000139567	ACVRL1	2.6427	0.000131572	N/A	N/A	N/A	N/A	N/A
ENSG00000093072	ADA2	-0.725906	0.029157	N/A	N/A	N/A	N/A	N/A
ENSG00000073670	ADAM11	1.0896	0.00798203	N/A	N/A	N/A	N/A	N/A
ENSG00000042980	ADAM28	2.5048	0.0242914	N/A	N/A	N/A	N/A	N/A
ENSG00000166106	ADAMTS15	-1.32792	0.00143786	N/A	N/A	N/A	N/A	N/A
ENSG00000087116	ADAMTS2	1.4806	0.00520861	N/A	N/A	N/A	N/A	N/A
ENSG00000158859	ADAMTS4	2.24133	0.00212965	N/A	N/A	N/A	N/A	N/A
ENSG00000174233	ADCY6	-0.67329	0.0108968	N/A	N/A	N/A	N/A	N/A
ENSG00000020181	ADGRA2	1.92512	0.00108922	N/A	N/A	N/A	N/A	N/A
ENSG00000121753	ADGRB2	0.835371	0.0349547	N/A	N/A	N/A	N/A	N/A
ENSG00000135298	ADGRB3	1.48375	7.06e-06	N/A	N/A	N/A	N/A	N/A
ENSG00000162618	ADGRL4	0.650334	0.0384878	N/A	N/A	N/A	N/A	N/A
ENSG00000182551	ADI1	-1.01625	0.000229045	N/A	N/A	N/A	N/A	N/A
ENSG00000224420	ADM5	-2.83623	7.28e-05	N/A	N/A	N/A	N/A	N/A
ENSG00000184160	ADRA2C	1.62392	0.0173322	N/A	N/A	N/A	N/A	N/A
ENSG00000157510	AFAP1L1	1.49845	0.00136834	N/A	N/A	N/A	N/A	N/A
ENSG00000204149	AGAP6	-0.981563	0.0171206	N/A	N/A	N/A	N/A	N/A
ENSG00000183773	AIFM3	3.20907	0.00369776	N/A	N/A	N/A	N/A	N/A
ENSG00000106305	AIMP2	-0.699809	0.0328477	N/A	N/A	N/A	N/A	N/A
ENSG00000129474	AJUBA	-1.33551	1.06e-06	N/A	N/A	N/A	N/A	N/A
ENSG00000154027	AK5	-1.134	0.00116857	N/A	N/A	N/A	N/A	N/A
ENSG00000140057	AK7	1.19314	0.00539768	N/A	N/A	N/A	N/A	N/A
ENSG00000155085	AK9	1.52217	1.77e-06	N/A	N/A	N/A	N/A	N/A
ENSG00000151632	AKR1C2	1.6611	0.0234059	N/A	N/A	N/A	N/A	N/A
ENSG00000105221	AKT2	-0.616797	0.0156807	N/A	N/A	N/A	N/A	N/A
ENSG00000170017	ALCAM	0.805869	0.00104561	N/A	N/A	N/A	N/A	N/A
ENSG00000161618	ALDH16A1	-1.02888	0.00836455	N/A	N/A	N/A	N/A	N/A
ENSG00000182858	ALG12	-1.08975	0.0186492	N/A	N/A	N/A	N/A	N/A
ENSG00000160993	ALKBH4	-0.85944	0.0486961	N/A	N/A	N/A	N/A	N/A
ENSG00000215067	ALOX12-AS1	-0.99081	0.0399092	N/A	N/A	N/A	N/A	N/A
ENSG00000162551	ALPL	0.816146	0.016127	N/A	N/A	N/A	N/A	N/A
ENSG00000183684	ALYREF	-0.864293	0.0119624	N/A	N/A	N/A	N/A	N/A
ENSG00000165566	AMER2	-0.666961	0.0365447	N/A	N/A	N/A	N/A	N/A
ENSG00000114019	AMOTL2	-1.60535	6.71e-10	N/A	N/A	N/A	N/A	N/A
ENSG00000116194	ANGPTL1	-3.56986	0.0310625	N/A	N/A	N/A	N/A	N/A
ENSG00000148677	ANKRD1	-1.08412	0.00222519	N/A	N/A	N/A	N/A	N/A
ENSG00000134461	ANKRD16	-0.827938	0.0493202	N/A	N/A	N/A	N/A	N/A
ENSG00000166825	ANPEP	2.05192	0.0304319	N/A	N/A	N/A	N/A	N/A
ENSG00000152056	AP1S3	1.46676	5.46e-05	N/A	N/A	N/A	N/A	N/A
ENSG00000177879	AP3S1	0.873685	0.0109707	N/A	N/A	N/A	N/A	N/A
ENSG00000125843	AP5S1	-1.12964	0.039393	N/A	N/A	N/A	N/A	N/A
ENSG00000231290	APCDD1L-DT	1.79695	0.03707	N/A	N/A	N/A	N/A	N/A
ENSG00000171388	APLN	-1.04839	0.0151724	N/A	N/A	N/A	N/A	N/A
ENSG00000134817	APLNR	1.61009	1.49e-06	N/A	N/A	N/A	N/A	N/A
ENSG00000157500	APPL1	0.770073	0.0373274	N/A	N/A	N/A	N/A	N/A
ENSG00000171885	AQP4	2.36267	6.38e-07	N/A	N/A	N/A	N/A	N/A
ENSG00000260372	AQP4-AS1	2.11108	0.0165004	N/A	N/A	N/A	N/A	N/A
ENSG00000186635	ARAP1	0.720147	0.0309685	N/A	N/A	N/A	N/A	N/A
ENSG00000149182	ARFGAP2	-0.724294	0.0493746	N/A	N/A	N/A	N/A	N/A
ENSG00000081181	ARG2	1.07224	0.00243278	N/A	N/A	N/A	N/A	N/A
ENSG00000175220	ARHGAP1	-0.864773	0.0342097	N/A	N/A	N/A	N/A	N/A
ENSG00000275832	ARHGAP23	-0.852821	0.00918142	N/A	N/A	N/A	N/A	N/A
ENSG00000132694	ARHGEF11	-0.574056	0.0281735	N/A	N/A	N/A	N/A	N/A
ENSG00000110237	ARHGEF17	-0.848759	0.00165961	N/A	N/A	N/A	N/A	N/A
ENSG00000163947	ARHGEF3	1.23492	0.00109357	N/A	N/A	N/A	N/A	N/A
ENSG00000244198	ARHGEF35-AS1	1.10046	0.0441992	N/A	N/A	N/A	N/A	N/A
ENSG00000196503	ARL9	2.4692	2.71e-08	N/A	N/A	N/A	N/A	N/A
ENSG00000165309	ARMC3	1.29335	0.0389572	N/A	N/A	N/A	N/A	N/A
ENSG00000140691	ARMC5	-1.08901	0.029289	N/A	N/A	N/A	N/A	N/A
ENSG00000140450	ARRDC4	1.27996	9.37e-05	N/A	N/A	N/A	N/A	N/A
ENSG00000099889	ARVCF	-0.999633	0.00577953	N/A	N/A	N/A	N/A	N/A
ENSG00000065802	ASB1	-0.956839	0.0192356	N/A	N/A	N/A	N/A	N/A
ENSG00000286053	ASDURF	0.982227	0.0459194	N/A	N/A	N/A	N/A	N/A
ENSG00000174939	ASPHD1	3.30828	9.5e-18	N/A	N/A	N/A	N/A	N/A
ENSG00000169696	ASPSCR1	-0.772021	0.0474993	N/A	N/A	N/A	N/A	N/A
ENSG00000130707	ASS1	1.3443	0.0121693	N/A	N/A	N/A	N/A	N/A
ENSG00000143970	ASXL2	0.657454	0.0471544	N/A	N/A	N/A	N/A	N/A
ENSG00000160072	ATAD3B	-1.04297	0.0110386	N/A	N/A	N/A	N/A	N/A
ENSG00000137343	ATAT1	-0.782881	0.00724807	N/A	N/A	N/A	N/A	N/A
ENSG00000128272	ATF4	-0.65375	0.0129532	N/A	N/A	N/A	N/A	N/A
ENSG00000169136	ATF5	-1.02266	0.0017518	N/A	N/A	N/A	N/A	N/A
ENSG00000101844	ATG4A	0.777186	0.0256298	N/A	N/A	N/A	N/A	N/A
ENSG00000198925	ATG9A	-0.87588	0.0255904	N/A	N/A	N/A	N/A	N/A
ENSG00000047346	ATOSA	0.677305	0.03705	N/A	N/A	N/A	N/A	N/A
ENSG00000145246	ATP10D	0.770079	0.0301738	N/A	N/A	N/A	N/A	N/A
ENSG00000129244	ATP1B2	1.13119	4.88e-06	N/A	N/A	N/A	N/A	N/A
ENSG00000074370	ATP2A3	3.54813	7.16e-10	N/A	N/A	N/A	N/A	N/A
ENSG00000135390	ATP5MC2	-0.799215	0.0349547	N/A	N/A	N/A	N/A	N/A
ENSG00000205464	ATP6AP1L	0.979043	0.00607376	N/A	N/A	N/A	N/A	N/A
ENSG00000130270	ATP8B3	2.3513	7.97e-07	N/A	N/A	N/A	N/A	N/A
ENSG00000124788	ATXN1	1.07835	0.0040621	N/A	N/A	N/A	N/A	N/A
ENSG00000169857	AVEN	-1.17242	0.000499211	N/A	N/A	N/A	N/A	N/A
ENSG00000103126	AXIN1	-0.824793	0.00448823	N/A	N/A	N/A	N/A	N/A
ENSG00000168646	AXIN2	-0.766054	0.0266869	N/A	N/A	N/A	N/A	N/A
ENSG00000166710	B2M	0.927338	0.000371013	N/A	N/A	N/A	N/A	N/A
ENSG00000237172	B3GNT9	1.30547	0.00869434	N/A	N/A	N/A	N/A	N/A
ENSG00000139044	B4GALNT3	1.93035	6.33e-07	N/A	N/A	N/A	N/A	N/A
ENSG00000182272	B4GALNT4	-0.691567	0.0278033	N/A	N/A	N/A	N/A	N/A
ENSG00000117411	B4GALT2	-0.830916	0.0332124	N/A	N/A	N/A	N/A	N/A
ENSG00000121578	B4GALT4	0.723911	0.0311803	N/A	N/A	N/A	N/A	N/A
ENSG00000175866	BAIAP2	-0.821484	0.0131323	N/A	N/A	N/A	N/A	N/A
ENSG00000007516	BAIAP3	1.33429	0.00803967	N/A	N/A	N/A	N/A	N/A
ENSG00000172530	BANP	-0.665169	0.0296631	N/A	N/A	N/A	N/A	N/A
ENSG00000131668	BARX1	4.25864	0.0178641	N/A	N/A	N/A	N/A	N/A
ENSG00000123685	BATF3	2.58355	0.000775428	N/A	N/A	N/A	N/A	N/A
ENSG00000114439	BBX	1.1986	0.000100745	N/A	N/A	N/A	N/A	N/A
ENSG00000187244	BCAM	1.25884	5.85e-06	N/A	N/A	N/A	N/A	N/A
ENSG00000060982	BCAT1	-0.494656	0.0368842	N/A	N/A	N/A	N/A	N/A
ENSG00000258643	BCL2L2-PABPN1	-2.42735	1.32e-05	N/A	N/A	N/A	N/A	N/A
ENSG00000161940	BCL6B	4.56574	7.08e-08	N/A	N/A	N/A	N/A	N/A
ENSG00000186174	BCL9L	0.619644	0.0135687	N/A	N/A	N/A	N/A	N/A
ENSG00000215481	BCRP3	1.6376	0.0449245	N/A	N/A	N/A	N/A	N/A
ENSG00000166546	BEAN1	1.09042	0.033845	N/A	N/A	N/A	N/A	N/A
ENSG00000183092	BEGAIN	1.17272	0.0480615	N/A	N/A	N/A	N/A	N/A
ENSG00000178409	BEND3	-0.710385	0.00520861	N/A	N/A	N/A	N/A	N/A
ENSG00000151917	BEND6	1.82575	0.0012918	N/A	N/A	N/A	N/A	N/A
ENSG00000184515	BEX5	2.11843	3.9e-14	N/A	N/A	N/A	N/A	N/A
ENSG00000015475	BID	-0.788488	0.0495567	N/A	N/A	N/A	N/A	N/A
ENSG00000270181	BIVM-ERCC5	0.954962	0.0305892	N/A	N/A	N/A	N/A	N/A
ENSG00000133794	BMAL1	0.684921	0.0422041	N/A	N/A	N/A	N/A	N/A
ENSG00000152785	BMP3	-1.6649	0.00209386	N/A	N/A	N/A	N/A	N/A
ENSG00000125378	BMP4	1.83002	1.1e-08	N/A	N/A	N/A	N/A	N/A
ENSG00000116985	BMP8B	2.47996	8.04e-09	N/A	N/A	N/A	N/A	N/A
ENSG00000144857	BOC	-0.534619	0.0322241	N/A	N/A	N/A	N/A	N/A
ENSG00000106009	BRAT1	-1.02062	0.00719006	N/A	N/A	N/A	N/A	N/A
ENSG00000100425	BRD1	-0.669336	0.0149209	N/A	N/A	N/A	N/A	N/A
ENSG00000078725	BRINP1	1.12573	0.0310179	N/A	N/A	N/A	N/A	N/A
ENSG00000096070	BRPF3	-0.869214	0.000146321	N/A	N/A	N/A	N/A	N/A
ENSG00000267751	BSG-AS1	-0.901785	0.0042501	N/A	N/A	N/A	N/A	N/A
ENSG00000189195	BTBD8	1.59262	0.0106375	N/A	N/A	N/A	N/A	N/A
ENSG00000169814	BTD	0.719149	0.0106799	N/A	N/A	N/A	N/A	N/A
ENSG00000082153	BZW1	-0.574567	0.0301796	N/A	N/A	N/A	N/A	N/A
ENSG00000227051	C14orf132	-0.521944	0.0361405	N/A	N/A	N/A	N/A	N/A
ENSG00000179008	C14orf39	1.99403	0.0240653	N/A	N/A	N/A	N/A	N/A
ENSG00000258315	C17orf49	-0.931253	0.0269686	N/A	N/A	N/A	N/A	N/A
ENSG00000131943	C19orf12	-0.694941	0.0144191	N/A	N/A	N/A	N/A	N/A
ENSG00000167747	C19orf48	-0.917337	0.0239291	N/A	N/A	N/A	N/A	N/A
ENSG00000188493	C19orf54	0.700086	0.0198882	N/A	N/A	N/A	N/A	N/A
ENSG00000262874	C19orf84	2.43027	0.000674708	N/A	N/A	N/A	N/A	N/A
ENSG00000162817	C1orf115	1.58126	7.92e-07	N/A	N/A	N/A	N/A	N/A
ENSG00000131591	C1orf159	-0.88688	0.0346965	N/A	N/A	N/A	N/A	N/A
ENSG00000142698	C1orf94	3.18197	0.000757219	N/A	N/A	N/A	N/A	N/A
ENSG00000139178	C1RL	0.69299	0.0121528	N/A	N/A	N/A	N/A	N/A
ENSG00000150873	C2orf50	1.92974	2.92e-06	N/A	N/A	N/A	N/A	N/A
ENSG00000204439	C6orf47	-0.728536	0.0306334	N/A	N/A	N/A	N/A	N/A
ENSG00000182307	C8orf33	-1.04405	0.00294823	N/A	N/A	N/A	N/A	N/A
ENSG00000241852	C8orf58	-1.48488	1.32e-05	N/A	N/A	N/A	N/A	N/A
ENSG00000253250	C8orf88	0.806012	0.0234913	N/A	N/A	N/A	N/A	N/A
ENSG00000169239	CA5B	-1.10487	0.00881264	N/A	N/A	N/A	N/A	N/A
ENSG00000183346	CABCOCO1	3.04302	0.000521307	N/A	N/A	N/A	N/A	N/A
ENSG00000154040	CABYR	1.17219	0.000687732	N/A	N/A	N/A	N/A	N/A
ENSG00000175868	CALCB	2.8806	0.000334993	N/A	N/A	N/A	N/A	N/A
ENSG00000136436	CALCOCO2	0.9781	0.000593658	N/A	N/A	N/A	N/A	N/A
ENSG00000183166	CALN1	2.69985	0.00383005	N/A	N/A	N/A	N/A	N/A
ENSG00000143919	CAMKMT	0.97363	0.000417558	N/A	N/A	N/A	N/A	N/A
ENSG00000130559	CAMSAP1	-0.778888	0.000876384	N/A	N/A	N/A	N/A	N/A
ENSG00000142330	CAPN10	-1.12742	2.59e-05	N/A	N/A	N/A	N/A	N/A
ENSG00000162909	CAPN2	-0.571535	0.0272063	N/A	N/A	N/A	N/A	N/A
ENSG00000077274	CAPN6	3.96611	2.12e-20	N/A	N/A	N/A	N/A	N/A
ENSG00000079691	CARMIL1	0.985518	0.00104217	N/A	N/A	N/A	N/A	N/A
ENSG00000159753	CARMIL2	1.69327	0.00378296	N/A	N/A	N/A	N/A	N/A
ENSG00000106144	CASP2	-0.495356	0.0448749	N/A	N/A	N/A	N/A	N/A
ENSG00000105971	CAV2	1.31173	0.00901314	N/A	N/A	N/A	N/A	N/A
ENSG00000102924	CBLN1	1.17329	0.0138604	N/A	N/A	N/A	N/A	N/A
ENSG00000141668	CBLN2	-1.23552	0.0350442	N/A	N/A	N/A	N/A	N/A
ENSG00000159231	CBR3	1.49588	0.0134195	N/A	N/A	N/A	N/A	N/A
ENSG00000160200	CBS	-0.663731	0.0190011	N/A	N/A	N/A	N/A	N/A
ENSG00000173894	CBX2	-0.643133	0.0240749	N/A	N/A	N/A	N/A	N/A
ENSG00000135736	CCDC102A	-1.05026	0.00359841	N/A	N/A	N/A	N/A	N/A
ENSG00000147144	CCDC120	-0.886058	0.0135648	N/A	N/A	N/A	N/A	N/A
ENSG00000151773	CCDC122	1.485	0.0156807	N/A	N/A	N/A	N/A	N/A
ENSG00000135637	CCDC142	-0.779333	0.0287656	N/A	N/A	N/A	N/A	N/A
ENSG00000233098	CCDC144NL-AS1	0.636909	0.0401289	N/A	N/A	N/A	N/A	N/A
ENSG00000181982	CCDC149	-0.999148	0.00623258	N/A	N/A	N/A	N/A	N/A
ENSG00000144395	CCDC150	0.881236	0.0318178	N/A	N/A	N/A	N/A	N/A
ENSG00000228544	CCDC183-AS1	-1.61939	0.00378296	N/A	N/A	N/A	N/A	N/A
ENSG00000140481	CCDC33	1.73427	0.0292046	N/A	N/A	N/A	N/A	N/A
ENSG00000109881	CCDC34	0.953579	0.034257	N/A	N/A	N/A	N/A	N/A
ENSG00000110104	CCDC86	-0.907919	0.0375648	N/A	N/A	N/A	N/A	N/A
ENSG00000101331	CCM2L	2.66632	0.00317066	N/A	N/A	N/A	N/A	N/A
ENSG00000142871	CCN1	-1.02168	2.24e-05	N/A	N/A	N/A	N/A	N/A
ENSG00000118523	CCN2	-1.42241	1.47e-08	N/A	N/A	N/A	N/A	N/A
ENSG00000118971	CCND2	-0.558189	0.0255068	N/A	N/A	N/A	N/A	N/A
ENSG00000260916	CCPG1	1.57112	0.000118899	N/A	N/A	N/A	N/A	N/A
ENSG00000156535	CD109	1.25057	0.0073293	N/A	N/A	N/A	N/A	N/A
ENSG00000174807	CD248	1.09666	0.00735155	N/A	N/A	N/A	N/A	N/A
ENSG00000215039	CD27-AS1	1.25165	0.0280572	N/A	N/A	N/A	N/A	N/A
ENSG00000241399	CD302	1.65576	0.000133852	N/A	N/A	N/A	N/A	N/A
ENSG00000013725	CD6	1.96084	0.0384702	N/A	N/A	N/A	N/A	N/A
ENSG00000153283	CD96	3.61008	0.0185481	N/A	N/A	N/A	N/A	N/A
ENSG00000171219	CDC42BPG	1.85193	9.35e-06	N/A	N/A	N/A	N/A	N/A
ENSG00000146670	CDCA5	-0.777798	0.0246172	N/A	N/A	N/A	N/A	N/A
ENSG00000107736	CDH23	1.89438	1.87e-06	N/A	N/A	N/A	N/A	N/A
ENSG00000179776	CDH5	1.26762	0.0130898	N/A	N/A	N/A	N/A	N/A
ENSG00000111328	CDK2AP1	-0.55904	0.0410141	N/A	N/A	N/A	N/A	N/A
ENSG00000250506	CDK3	-1.45347	0.0130692	N/A	N/A	N/A	N/A	N/A
ENSG00000135446	CDK4	-0.944953	0.0411734	N/A	N/A	N/A	N/A	N/A
ENSG00000147889	CDKN2A	0.935094	0.00266355	N/A	N/A	N/A	N/A	N/A
ENSG00000100526	CDKN3	0.685553	0.0109641	N/A	N/A	N/A	N/A	N/A
ENSG00000167513	CDT1	-0.931452	0.0198882	N/A	N/A	N/A	N/A	N/A
ENSG00000166582	CENPV	-0.685089	0.0207691	N/A	N/A	N/A	N/A	N/A
ENSG00000110318	CEP126	1.33366	0.00109124	N/A	N/A	N/A	N/A	N/A
ENSG00000174007	CEP19	0.898472	0.00491567	N/A	N/A	N/A	N/A	N/A
ENSG00000138180	CEP55	0.665916	0.0342097	N/A	N/A	N/A	N/A	N/A
ENSG00000111860	CEP85L	0.788001	0.0358321	N/A	N/A	N/A	N/A	N/A
ENSG00000100422	CERK	-0.697788	0.00420432	N/A	N/A	N/A	N/A	N/A
ENSG00000153140	CETN3	0.666496	0.0496538	N/A	N/A	N/A	N/A	N/A
ENSG00000137691	CFAP300	1.38721	0.00396842	N/A	N/A	N/A	N/A	N/A
ENSG00000163001	CFAP36	0.758733	0.0071697	N/A	N/A	N/A	N/A	N/A
ENSG00000160226	CFAP410	-1.1702	0.00557114	N/A	N/A	N/A	N/A	N/A
ENSG00000105792	CFAP69	2.14337	0.00222234	N/A	N/A	N/A	N/A	N/A
ENSG00000142609	CFAP74	1.34208	0.0450129	N/A	N/A	N/A	N/A	N/A
ENSG00000204711	CFAP95	2.62785	0.000263975	N/A	N/A	N/A	N/A	N/A
ENSG00000272888	CHASERR	-0.703514	0.00360499	N/A	N/A	N/A	N/A	N/A
ENSG00000172586	CHCHD1	-0.655703	0.024055	N/A	N/A	N/A	N/A	N/A
ENSG00000183765	CHEK2	0.830656	0.0030677	N/A	N/A	N/A	N/A	N/A
ENSG00000085872	CHERP	-0.774614	0.0100524	N/A	N/A	N/A	N/A	N/A
ENSG00000089199	CHGB	1.04805	0.00336108	N/A	N/A	N/A	N/A	N/A
ENSG00000254505	CHMP4A	0.555256	0.0439326	N/A	N/A	N/A	N/A	N/A
ENSG00000033100	CHPF2	-0.703586	0.0274307	N/A	N/A	N/A	N/A	N/A
ENSG00000090539	CHRD	2.55617	0.000116433	N/A	N/A	N/A	N/A	N/A
ENSG00000180720	CHRM4	2.31353	0.00229298	N/A	N/A	N/A	N/A	N/A
ENSG00000170175	CHRNB1	1.04957	0.000909332	N/A	N/A	N/A	N/A	N/A
ENSG00000183196	CHST6	1.34762	9.6e-05	N/A	N/A	N/A	N/A	N/A
ENSG00000154080	CHST9	1.49836	0.00496694	N/A	N/A	N/A	N/A	N/A
ENSG00000125931	CITED1	1.46898	0.000593658	N/A	N/A	N/A	N/A	N/A
ENSG00000163347	CLDN1	1.91145	5.26e-05	N/A	N/A	N/A	N/A	N/A
ENSG00000134873	CLDN10	3.98115	8.99e-20	N/A	N/A	N/A	N/A	N/A
ENSG00000159212	CLIC6	1.39955	0.0014584	N/A	N/A	N/A	N/A	N/A
ENSG00000105270	CLIP3	0.995627	6.92e-05	N/A	N/A	N/A	N/A	N/A
ENSG00000165959	CLMN	1.13349	0.000169464	N/A	N/A	N/A	N/A	N/A
ENSG00000128973	CLN6	-1.02951	0.00247099	N/A	N/A	N/A	N/A	N/A
ENSG00000140931	CMTM3	-0.943086	0.0102396	N/A	N/A	N/A	N/A	N/A
ENSG00000105427	CNFN	1.26963	0.0423141	N/A	N/A	N/A	N/A	N/A
ENSG00000064666	CNN2	-1.18908	0.00436485	N/A	N/A	N/A	N/A	N/A
ENSG00000148842	CNNM2	0.894215	0.00366902	N/A	N/A	N/A	N/A	N/A
ENSG00000168763	CNNM3	-0.75845	0.0108805	N/A	N/A	N/A	N/A	N/A
ENSG00000173786	CNP	-1.00907	0.000133852	N/A	N/A	N/A	N/A	N/A
ENSG00000100473	COCH	0.960048	0.0216724	N/A	N/A	N/A	N/A	N/A
ENSG00000121058	COIL	-0.502496	0.0474993	N/A	N/A	N/A	N/A	N/A
ENSG00000108821	COL1A1	1.99267	1.39e-08	N/A	N/A	N/A	N/A	N/A
ENSG00000171502	COL24A1	2.33651	9.91e-12	N/A	N/A	N/A	N/A	N/A
ENSG00000130635	COL5A1	0.986349	0.000323095	N/A	N/A	N/A	N/A	N/A
ENSG00000142173	COL6A2	1.39284	2.26e-06	N/A	N/A	N/A	N/A	N/A
ENSG00000171812	COL8A2	3.7787	0.00203178	N/A	N/A	N/A	N/A	N/A
ENSG00000049089	COL9A2	1.14022	0.00378215	N/A	N/A	N/A	N/A	N/A
ENSG00000105664	COMP	6.91197	0.000905311	N/A	N/A	N/A	N/A	N/A
ENSG00000165644	COMTD1	1.78915	0.0227448	N/A	N/A	N/A	N/A	N/A
ENSG00000172301	COPRS	-0.790211	0.0372709	N/A	N/A	N/A	N/A	N/A
ENSG00000167186	COQ7	-0.605467	0.037513	N/A	N/A	N/A	N/A	N/A
ENSG00000127184	COX7C	0.578183	0.0403033	N/A	N/A	N/A	N/A	N/A
ENSG00000235903	CPB2-AS1	1.03019	0.0252975	N/A	N/A	N/A	N/A	N/A
ENSG00000214575	CPEB1	1.40631	0.00121952	N/A	N/A	N/A	N/A	N/A
ENSG00000106034	CPED1	3.736	4.4e-06	N/A	N/A	N/A	N/A	N/A
ENSG00000135678	CPM	1.5511	0.00019324	N/A	N/A	N/A	N/A	N/A
ENSG00000140848	CPNE2	-0.682513	0.0187573	N/A	N/A	N/A	N/A	N/A
ENSG00000139117	CPNE8	1.01605	0.000909332	N/A	N/A	N/A	N/A	N/A
ENSG00000143320	CRABP2	1.78906	2.05e-06	N/A	N/A	N/A	N/A	N/A
ENSG00000007545	CRAMP1	-1.08566	0.00519951	N/A	N/A	N/A	N/A	N/A
ENSG00000148204	CRB2	-1.16434	0.00104944	N/A	N/A	N/A	N/A	N/A
ENSG00000157613	CREB3L1	2.48177	7.27e-12	N/A	N/A	N/A	N/A	N/A
ENSG00000143578	CREB3L4	-0.859849	0.0344893	N/A	N/A	N/A	N/A	N/A
ENSG00000143162	CREG1	0.901307	0.0231739	N/A	N/A	N/A	N/A	N/A
ENSG00000213145	CRIP1	3.81709	7.18e-09	N/A	N/A	N/A	N/A	N/A
ENSG00000105662	CRTC1	-0.952633	0.00165614	N/A	N/A	N/A	N/A	N/A
ENSG00000165475	CRYL1	1.7399	0.00016406	N/A	N/A	N/A	N/A	N/A
ENSG00000175183	CSRP2	-0.542604	0.0443913	N/A	N/A	N/A	N/A	N/A
ENSG00000159692	CTBP1	-1.00858	0.000961109	N/A	N/A	N/A	N/A	N/A
ENSG00000280330	CTBP2P10	-1.5455	0.0147981	N/A	N/A	N/A	N/A	N/A
ENSG00000279177	CTBP2P9	-1.5455	0.0147981	N/A	N/A	N/A	N/A	N/A
ENSG00000117151	CTBS	0.79885	0.0198999	N/A	N/A	N/A	N/A	N/A
ENSG00000103811	CTSH	0.964095	0.0301796	N/A	N/A	N/A	N/A	N/A
ENSG00000135047	CTSL	0.661072	0.00662121	N/A	N/A	N/A	N/A	N/A
ENSG00000136943	CTSV	0.982491	0.00362442	N/A	N/A	N/A	N/A	N/A
ENSG00000055130	CUL1	-0.509106	0.0450079	N/A	N/A	N/A	N/A	N/A
ENSG00000139842	CUL4A	-0.554972	0.0402319	N/A	N/A	N/A	N/A	N/A
ENSG00000179091	CYC1	-0.944791	0.0466808	N/A	N/A	N/A	N/A	N/A
ENSG00000161544	CYGB	1.44217	0.014081	N/A	N/A	N/A	N/A	N/A
ENSG00000119004	CYP20A1	-0.687106	0.022839	N/A	N/A	N/A	N/A	N/A
ENSG00000134716	CYP2J2	2.47392	0.0111558	N/A	N/A	N/A	N/A	N/A
ENSG00000146233	CYP39A1	2.39139	0.0197375	N/A	N/A	N/A	N/A	N/A
ENSG00000122783	CYREN	-0.959267	0.00120823	N/A	N/A	N/A	N/A	N/A
ENSG00000197872	CYRIA	1.07141	0.00011232	N/A	N/A	N/A	N/A	N/A
ENSG00000105443	CYTH2	-0.811727	0.0288641	N/A	N/A	N/A	N/A	N/A
ENSG00000170891	CYTL1	1.71809	0.000337756	N/A	N/A	N/A	N/A	N/A
ENSG00000197380	DACT3	1.20086	4.11e-05	N/A	N/A	N/A	N/A	N/A
ENSG00000196730	DAPK1	-0.665537	0.0141257	N/A	N/A	N/A	N/A	N/A
ENSG00000003249	DBNDD1	1.08567	0.0185391	N/A	N/A	N/A	N/A	N/A
ENSG00000132017	DCAF15	-0.93504	0.00991308	N/A	N/A	N/A	N/A	N/A
ENSG00000197410	DCHS2	2.9513	5.41e-11	N/A	N/A	N/A	N/A	N/A
ENSG00000272886	DCP1A	-0.563561	0.0423145	N/A	N/A	N/A	N/A	N/A
ENSG00000204580	DDR1	-0.899476	0.00751101	N/A	N/A	N/A	N/A	N/A
ENSG00000013573	DDX11	-0.590076	0.0135687	N/A	N/A	N/A	N/A	N/A
ENSG00000185163	DDX51	-0.575554	0.0307211	N/A	N/A	N/A	N/A	N/A
ENSG00000136271	DDX56	-0.902724	0.0219861	N/A	N/A	N/A	N/A	N/A
ENSG00000110367	DDX6	-0.539662	0.0221545	N/A	N/A	N/A	N/A	N/A
ENSG00000205744	DENND1C	3.53298	0.000624274	N/A	N/A	N/A	N/A	N/A
ENSG00000072849	DERL2	-0.855709	0.0343504	N/A	N/A	N/A	N/A	N/A
ENSG00000286140	DERPC	-0.878141	0.0117546	N/A	N/A	N/A	N/A	N/A
ENSG00000175084	DES	3.93346	3.3e-06	N/A	N/A	N/A	N/A	N/A
ENSG00000100418	DESI1	-0.891108	0.000752874	N/A	N/A	N/A	N/A	N/A
ENSG00000065357	DGKA	1.04779	0.000805188	N/A	N/A	N/A	N/A	N/A
ENSG00000116133	DHCR24	-0.917715	0.0217589	N/A	N/A	N/A	N/A	N/A
ENSG00000167536	DHRS13	-1.05885	0.0409834	N/A	N/A	N/A	N/A	N/A
ENSG00000100867	DHRS2	3.0444	4.65e-12	N/A	N/A	N/A	N/A	N/A
ENSG00000157326	DHRS4	-1.00491	0.00343111	N/A	N/A	N/A	N/A	N/A
ENSG00000005100	DHX33	-0.756421	0.00726696	N/A	N/A	N/A	N/A	N/A
ENSG00000150990	DHX37	-0.786037	0.00781245	N/A	N/A	N/A	N/A	N/A
ENSG00000154511	DIPK1A	1.05898	0.00694625	N/A	N/A	N/A	N/A	N/A
ENSG00000166938	DIS3L	-0.567847	0.0255259	N/A	N/A	N/A	N/A	N/A
ENSG00000155011	DKK2	-1.03694	0.0375892	N/A	N/A	N/A	N/A	N/A
ENSG00000151208	DLG5	-0.627112	0.017426	N/A	N/A	N/A	N/A	N/A
ENSG00000108813	DLX4	3.0908	0.000571498	N/A	N/A	N/A	N/A	N/A
ENSG00000167646	DNAAF3	1.0863	0.0490974	N/A	N/A	N/A	N/A	N/A
ENSG00000148719	DNAJB12	-0.690633	0.0297694	N/A	N/A	N/A	N/A	N/A
ENSG00000135924	DNAJB2	-0.867474	0.0107523	N/A	N/A	N/A	N/A	N/A
ENSG00000108176	DNAJC12	1.86228	0.00344866	N/A	N/A	N/A	N/A	N/A
ENSG00000116675	DNAJC6	1.00873	0.00333152	N/A	N/A	N/A	N/A	N/A
ENSG00000213221	DNLZ	-1.43772	0.00366902	N/A	N/A	N/A	N/A	N/A
ENSG00000259660	DNM1P47	3.70087	0.000135365	N/A	N/A	N/A	N/A	N/A
ENSG00000197959	DNM3	1.82777	4.09e-06	N/A	N/A	N/A	N/A	N/A
ENSG00000149927	DOC2A	0.83982	0.0409535	N/A	N/A	N/A	N/A	N/A
ENSG00000147251	DOCK11	1.09082	0.000456931	N/A	N/A	N/A	N/A	N/A
ENSG00000167130	DOLPP1	-0.781752	0.0118321	N/A	N/A	N/A	N/A	N/A
ENSG00000132768	DPH2	-1.04694	0.0183375	N/A	N/A	N/A	N/A	N/A
ENSG00000148399	DPH7	-0.817806	0.00529017	N/A	N/A	N/A	N/A	N/A
ENSG00000178904	DPY19L3	-0.630141	0.00919234	N/A	N/A	N/A	N/A	N/A
ENSG00000151640	DPYSL4	-0.664129	0.0488133	N/A	N/A	N/A	N/A	N/A
ENSG00000162490	DRAXIN	0.798373	0.0335828	N/A	N/A	N/A	N/A	N/A
ENSG00000143476	DTL	-0.752942	0.00424428	N/A	N/A	N/A	N/A	N/A
ENSG00000134769	DTNA	0.761728	0.0204432	N/A	N/A	N/A	N/A	N/A
ENSG00000110042	DTX4	-1.50193	1.43e-08	N/A	N/A	N/A	N/A	N/A
ENSG00000243701	DUBR	1.07291	0.000917622	N/A	N/A	N/A	N/A	N/A
ENSG00000169718	DUS1L	-0.800085	0.0145033	N/A	N/A	N/A	N/A	N/A
ENSG00000141994	DUS3L	-0.924885	0.013586	N/A	N/A	N/A	N/A	N/A
ENSG00000139318	DUSP6	-0.610092	0.0202305	N/A	N/A	N/A	N/A	N/A
ENSG00000107404	DVL1	-0.741908	0.0264447	N/A	N/A	N/A	N/A	N/A
ENSG00000004975	DVL2	-0.815836	0.0245826	N/A	N/A	N/A	N/A	N/A
ENSG00000126870	DYNC2I1	0.983637	0.0227319	N/A	N/A	N/A	N/A	N/A
ENSG00000152760	DYNLT5	2.64288	0.00494861	N/A	N/A	N/A	N/A	N/A
ENSG00000133740	E2F5	-0.564499	0.0157456	N/A	N/A	N/A	N/A	N/A
ENSG00000167967	E4F1	-0.958728	0.0065052	N/A	N/A	N/A	N/A	N/A
ENSG00000103356	EARS2	-0.791952	0.0275694	N/A	N/A	N/A	N/A	N/A
ENSG00000171551	ECEL1	3.12973	0.00102855	N/A	N/A	N/A	N/A	N/A
ENSG00000121310	ECHDC2	2.52382	3.53e-07	N/A	N/A	N/A	N/A	N/A
ENSG00000134463	ECHDC3	2.50228	0.00250724	N/A	N/A	N/A	N/A	N/A
ENSG00000249751	ECSCR	1.44046	0.00447968	N/A	N/A	N/A	N/A	N/A
ENSG00000164176	EDIL3	2.24933	5.29e-13	N/A	N/A	N/A	N/A	N/A
ENSG00000156508	EEF1A1	-0.642414	0.0402234	N/A	N/A	N/A	N/A	N/A
ENSG00000115468	EFHD1	1.96636	0.000162532	N/A	N/A	N/A	N/A	N/A
ENSG00000143590	EFNA3	1.64869	5.13e-07	N/A	N/A	N/A	N/A	N/A
ENSG00000100842	EFS	-0.777523	0.0220889	N/A	N/A	N/A	N/A	N/A
ENSG00000269858	EGLN2	-0.681322	0.0372489	N/A	N/A	N/A	N/A	N/A
ENSG00000129521	EGLN3	1.26863	0.00394384	N/A	N/A	N/A	N/A	N/A
ENSG00000173442	EHBP1L1	0.963618	0.019399	N/A	N/A	N/A	N/A	N/A
ENSG00000110047	EHD1	-0.886162	0.0451839	N/A	N/A	N/A	N/A	N/A
ENSG00000204371	EHMT2	-0.917243	0.00425958	N/A	N/A	N/A	N/A	N/A
ENSG00000141543	EIF4A3	-0.606302	0.0371599	N/A	N/A	N/A	N/A	N/A
ENSG00000116299	ELAPOR1	1.6678	0.00273986	N/A	N/A	N/A	N/A	N/A
ENSG00000119915	ELOVL3	2.18352	0.0152251	N/A	N/A	N/A	N/A	N/A
ENSG00000170522	ELOVL6	-0.52828	0.0352597	N/A	N/A	N/A	N/A	N/A
ENSG00000170291	ELP5	-0.827877	0.043979	N/A	N/A	N/A	N/A	N/A
ENSG00000127463	EMC1	-0.628503	0.0288424	N/A	N/A	N/A	N/A	N/A
ENSG00000197774	EME2	-1.33815	0.000180313	N/A	N/A	N/A	N/A	N/A
ENSG00000125746	EML2	1.32737	0.000235566	N/A	N/A	N/A	N/A	N/A
ENSG00000112796	ENPP5	3.28677	0.00807353	N/A	N/A	N/A	N/A	N/A
ENSG00000079819	EPB41L2	0.664307	0.0342084	N/A	N/A	N/A	N/A	N/A
ENSG00000082397	EPB41L3	1.50766	8.41e-07	N/A	N/A	N/A	N/A	N/A
ENSG00000115109	EPB41L5	0.521519	0.0440815	N/A	N/A	N/A	N/A	N/A
ENSG00000142627	EPHA2	-0.696465	0.035663	N/A	N/A	N/A	N/A	N/A
ENSG00000187266	EPOR	1.03696	0.00388255	N/A	N/A	N/A	N/A	N/A
ENSG00000082805	ERC1	0.734741	0.0125483	N/A	N/A	N/A	N/A	N/A
ENSG00000134899	ERCC5	0.867657	0.0491482	N/A	N/A	N/A	N/A	N/A
ENSG00000133935	ERG28	-0.757423	0.0135648	N/A	N/A	N/A	N/A	N/A
ENSG00000204334	ERICH2	1.56542	0.000755005	N/A	N/A	N/A	N/A	N/A
ENSG00000177459	ERICH5	2.71787	0.000718927	N/A	N/A	N/A	N/A	N/A
ENSG00000164010	ERMAP	-0.890573	0.0141423	N/A	N/A	N/A	N/A	N/A
ENSG00000099219	ERMP1	0.716621	0.0479114	N/A	N/A	N/A	N/A	N/A
ENSG00000086619	ERO1B	1.10115	0.0012464	N/A	N/A	N/A	N/A	N/A
ENSG00000123576	ESX1	6.75578	0.000701216	N/A	N/A	N/A	N/A	N/A
ENSG00000139641	ESYT1	-0.766773	0.0391017	N/A	N/A	N/A	N/A	N/A
ENSG00000158220	ESYT3	4.00055	2.23e-07	N/A	N/A	N/A	N/A	N/A
ENSG00000143845	ETNK2	1.13351	0.00824189	N/A	N/A	N/A	N/A	N/A
ENSG00000182944	EWSR1	-0.613192	0.0173356	N/A	N/A	N/A	N/A	N/A
ENSG00000131187	F12	1.85951	0.0378148	N/A	N/A	N/A	N/A	N/A
ENSG00000124491	F13A1	-1.05033	0.0104246	N/A	N/A	N/A	N/A	N/A
ENSG00000057593	F7	1.53601	0.0174711	N/A	N/A	N/A	N/A	N/A
ENSG00000185504	FAAP100	-1.03547	0.00963607	N/A	N/A	N/A	N/A	N/A
ENSG00000121769	FABP3	-1.21347	0.000432283	N/A	N/A	N/A	N/A	N/A
ENSG00000234964	FABP5P7	0.736948	0.00807353	N/A	N/A	N/A	N/A	N/A
ENSG00000134824	FADS2	-0.810516	0.0398899	N/A	N/A	N/A	N/A	N/A
ENSG00000167106	FAM102A	-0.898105	0.006198	N/A	N/A	N/A	N/A	N/A
ENSG00000184731	FAM110C	1.16752	0.0438058	N/A	N/A	N/A	N/A	N/A
ENSG00000197798	FAM118B	0.569221	0.0246617	N/A	N/A	N/A	N/A	N/A
ENSG00000188938	FAM120AOS	-0.607544	0.0160891	N/A	N/A	N/A	N/A	N/A
ENSG00000234545	FAM133B	1.08488	0.0421254	N/A	N/A	N/A	N/A	N/A
ENSG00000035141	FAM136A	-0.620852	0.0142563	N/A	N/A	N/A	N/A	N/A
ENSG00000183807	FAM162B	3.38627	6.48e-09	N/A	N/A	N/A	N/A	N/A
ENSG00000185442	FAM174B	-1.20175	0.0047789	N/A	N/A	N/A	N/A	N/A
ENSG00000140067	FAM181A	-1.54005	0.00304473	N/A	N/A	N/A	N/A	N/A
ENSG00000178761	FAM219B	-0.597619	0.0209494	N/A	N/A	N/A	N/A	N/A
ENSG00000174749	FAM241A	0.994564	0.000633233	N/A	N/A	N/A	N/A	N/A
ENSG00000274026	FAM27E3	1.16912	0.00351762	N/A	N/A	N/A	N/A	N/A
ENSG00000189319	FAM53B	-0.771542	0.0157653	N/A	N/A	N/A	N/A	N/A
ENSG00000187741	FANCA	-0.83161	0.00071345	N/A	N/A	N/A	N/A	N/A
ENSG00000203780	FANK1	1.60405	0.00371492	N/A	N/A	N/A	N/A	N/A
ENSG00000169710	FASN	-1.20953	0.00191145	N/A	N/A	N/A	N/A	N/A
ENSG00000140092	FBLN5	2.01445	0.00019324	N/A	N/A	N/A	N/A	N/A
ENSG00000165140	FBP1	1.86553	0.0260842	N/A	N/A	N/A	N/A	N/A
ENSG00000155034	FBXL18	-0.770502	0.0268491	N/A	N/A	N/A	N/A	N/A
ENSG00000183580	FBXL7	0.551784	0.035605	N/A	N/A	N/A	N/A	N/A
ENSG00000214050	FBXO16	0.753872	0.0100916	N/A	N/A	N/A	N/A	N/A
ENSG00000269190	FBXO17	1.00523	0.00559962	N/A	N/A	N/A	N/A	N/A
ENSG00000116661	FBXO2	3.10353	7.74e-08	N/A	N/A	N/A	N/A	N/A
ENSG00000177051	FBXO46	-0.664954	0.0398808	N/A	N/A	N/A	N/A	N/A
ENSG00000141965	FEM1A	-0.843549	0.0128431	N/A	N/A	N/A	N/A	N/A
ENSG00000088340	FER1L4	2.41297	0.000491146	N/A	N/A	N/A	N/A	N/A
ENSG00000154783	FGD5	3.05547	1.35e-06	N/A	N/A	N/A	N/A	N/A
ENSG00000156427	FGF18	0.788784	0.0472616	N/A	N/A	N/A	N/A	N/A
ENSG00000118972	FGF23	2.25899	0.000119661	N/A	N/A	N/A	N/A	N/A
ENSG00000068078	FGFR3	-0.955992	0.00104431	N/A	N/A	N/A	N/A	N/A
ENSG00000160867	FGFR4	1.67954	5.18e-05	N/A	N/A	N/A	N/A	N/A
ENSG00000224609	FGGY-DT	1.32326	0.000795341	N/A	N/A	N/A	N/A	N/A
ENSG00000130720	FIBCD1	1.707	0.0282765	N/A	N/A	N/A	N/A	N/A
ENSG00000179431	FJX1	-0.784361	0.0352872	N/A	N/A	N/A	N/A	N/A
ENSG00000227014	FKBP14-AS1	1.70653	0.0422327	N/A	N/A	N/A	N/A	N/A
ENSG00000119782	FKBP1B	0.916514	0.0148452	N/A	N/A	N/A	N/A	N/A
ENSG00000181027	FKRP	-0.668722	0.0247695	N/A	N/A	N/A	N/A	N/A
ENSG00000154803	FLCN	-0.908137	0.00954812	N/A	N/A	N/A	N/A	N/A
ENSG00000275620	FLJ16779	1.37143	0.00632118	N/A	N/A	N/A	N/A	N/A
ENSG00000126500	FLRT1	1.10762	0.0102933	N/A	N/A	N/A	N/A	N/A
ENSG00000269955	FMC1-LUC7L2	-0.997135	0.0144225	N/A	N/A	N/A	N/A	N/A
ENSG00000184922	FMNL1	2.14128	0.000131527	N/A	N/A	N/A	N/A	N/A
ENSG00000233175	FMNL1-AS1	2.24004	0.00398926	N/A	N/A	N/A	N/A	N/A
ENSG00000164694	FNDC1	2.94316	3.97e-12	N/A	N/A	N/A	N/A	N/A
ENSG00000237424	FOXD2-AS1	4.20621	0.000110341	N/A	N/A	N/A	N/A	N/A
ENSG00000186766	FOXI2	4.5905	9.6e-05	N/A	N/A	N/A	N/A	N/A
ENSG00000164916	FOXK1	-0.952886	5.72e-05	N/A	N/A	N/A	N/A	N/A
ENSG00000240445	FOXO3B	-0.997155	0.00171793	N/A	N/A	N/A	N/A	N/A
ENSG00000138759	FRAS1	0.974905	0.000177385	N/A	N/A	N/A	N/A	N/A
ENSG00000126391	FRMD8	-0.729746	0.0342084	N/A	N/A	N/A	N/A	N/A
ENSG00000196968	FUT11	-0.696965	0.0177309	N/A	N/A	N/A	N/A	N/A
ENSG00000266964	FXYD1	3.94402	0.0102061	N/A	N/A	N/A	N/A	N/A
ENSG00000180340	FZD2	-0.681615	0.012677	N/A	N/A	N/A	N/A	N/A
ENSG00000174804	FZD4	0.887117	0.0221515	N/A	N/A	N/A	N/A	N/A
ENSG00000155760	FZD7	-0.550153	0.0469092	N/A	N/A	N/A	N/A	N/A
ENSG00000188763	FZD9	-1.20924	0.00170176	N/A	N/A	N/A	N/A	N/A
ENSG00000145907	G3BP1	-0.546177	0.0208945	N/A	N/A	N/A	N/A	N/A
ENSG00000033327	GAB2	0.692568	0.00943491	N/A	N/A	N/A	N/A	N/A
ENSG00000139112	GABARAPL1	0.70528	0.00926373	N/A	N/A	N/A	N/A	N/A
ENSG00000151834	GABRA2	2.47842	0.0130035	N/A	N/A	N/A	N/A	N/A
ENSG00000069482	GAL	1.76484	0.00977961	N/A	N/A	N/A	N/A	N/A
ENSG00000128242	GAL3ST1	1.34995	0.019895	N/A	N/A	N/A	N/A	N/A
ENSG00000110328	GALNT18	1.42719	2.54e-05	N/A	N/A	N/A	N/A	N/A
ENSG00000157833	GAREM2	0.844584	0.00726696	N/A	N/A	N/A	N/A	N/A
ENSG00000159131	GART	-0.734544	0.0142563	N/A	N/A	N/A	N/A	N/A
ENSG00000183087	GAS6	0.962093	0.0446792	N/A	N/A	N/A	N/A	N/A
ENSG00000007237	GAS7	1.71939	0.00222401	N/A	N/A	N/A	N/A	N/A
ENSG00000141013	GAS8	0.706622	0.0120469	N/A	N/A	N/A	N/A	N/A
ENSG00000164125	GASK1B	1.26727	0.00490244	N/A	N/A	N/A	N/A	N/A
ENSG00000177225	GATD1	-1.19067	9.25e-05	N/A	N/A	N/A	N/A	N/A
ENSG00000168505	GBX2	-0.57488	0.0304158	N/A	N/A	N/A	N/A	N/A
ENSG00000115271	GCA	1.57381	0.00085136	N/A	N/A	N/A	N/A	N/A
ENSG00000100116	GCAT	-1.8161	4.4e-06	N/A	N/A	N/A	N/A	N/A
ENSG00000089154	GCN1	-0.921527	0.00144928	N/A	N/A	N/A	N/A	N/A
ENSG00000111846	GCNT2	0.816014	0.0291739	N/A	N/A	N/A	N/A	N/A
ENSG00000137878	GCOM1	1.86629	0.0310625	N/A	N/A	N/A	N/A	N/A
ENSG00000174500	GCSAM	1.70902	0.0300747	N/A	N/A	N/A	N/A	N/A
ENSG00000127554	GFER	-0.849928	0.0410141	N/A	N/A	N/A	N/A	N/A
ENSG00000141098	GFOD2	-0.754901	0.0138369	N/A	N/A	N/A	N/A	N/A
ENSG00000261949	GFY	4.34421	0.00339482	N/A	N/A	N/A	N/A	N/A
ENSG00000099998	GGT5	1.78067	0.0405796	N/A	N/A	N/A	N/A	N/A
ENSG00000179855	GIPC3	2.61533	9.68e-09	N/A	N/A	N/A	N/A	N/A
ENSG00000182963	GJC1	-0.564599	0.0154569	N/A	N/A	N/A	N/A	N/A
ENSG00000183153	GJD3	1.64028	0.00360499	N/A	N/A	N/A	N/A	N/A
ENSG00000074047	GLI2	-0.655478	0.0128096	N/A	N/A	N/A	N/A	N/A
ENSG00000122694	GLIPR2	0.754071	0.0156807	N/A	N/A	N/A	N/A	N/A
ENSG00000173221	GLRX	2.03096	2.3e-12	N/A	N/A	N/A	N/A	N/A
ENSG00000120820	GLT8D2	1.43998	0.000611741	N/A	N/A	N/A	N/A	N/A
ENSG00000166840	GLYATL1	1.1776	0.0349547	N/A	N/A	N/A	N/A	N/A
ENSG00000168237	GLYCTK	-0.974356	0.0150819	N/A	N/A	N/A	N/A	N/A
ENSG00000112699	GMDS	1.42358	5.08e-07	N/A	N/A	N/A	N/A	N/A
ENSG00000162419	GMEB1	-0.850205	0.000971774	N/A	N/A	N/A	N/A	N/A
ENSG00000101216	GMEB2	-0.857808	0.0145371	N/A	N/A	N/A	N/A	N/A
ENSG00000137198	GMPR	2.14506	0.00037508	N/A	N/A	N/A	N/A	N/A
ENSG00000111664	GNB3	-1.0217	0.0306442	N/A	N/A	N/A	N/A	N/A
ENSG00000111670	GNPTAB	0.770931	0.0201832	N/A	N/A	N/A	N/A	N/A
ENSG00000178115	GOLGA8Q	4.00859	0.0163282	N/A	N/A	N/A	N/A	N/A
ENSG00000261247	GOLGA8T	2.90971	0.00261968	N/A	N/A	N/A	N/A	N/A
ENSG00000147257	GPC3	0.889195	0.0365447	N/A	N/A	N/A	N/A	N/A
ENSG00000163328	GPR155	1.95753	2.34e-06	N/A	N/A	N/A	N/A	N/A
ENSG00000180758	GPR157	1.5336	0.0107753	N/A	N/A	N/A	N/A	N/A
ENSG00000173890	GPR160	3.62311	0.000219378	N/A	N/A	N/A	N/A	N/A
ENSG00000177464	GPR4	5.803	7.99e-21	N/A	N/A	N/A	N/A	N/A
ENSG00000135898	GPR55	2.83887	0.0415654	N/A	N/A	N/A	N/A	N/A
ENSG00000204175	GPRIN2	2.48033	0.00781245	N/A	N/A	N/A	N/A	N/A
ENSG00000178075	GRAMD1C	1.20527	0.00835029	N/A	N/A	N/A	N/A	N/A
ENSG00000075240	GRAMD4	-0.746986	0.032099	N/A	N/A	N/A	N/A	N/A
ENSG00000105464	GRIN2D	1.73042	1.02e-09	N/A	N/A	N/A	N/A	N/A
ENSG00000179603	GRM8	1.43199	0.0176233	N/A	N/A	N/A	N/A	N/A
ENSG00000139835	GRTP1	1.22841	6.36e-05	N/A	N/A	N/A	N/A	N/A
ENSG00000006704	GTF2IRD1	-0.829894	0.00831681	N/A	N/A	N/A	N/A	N/A
ENSG00000196275	GTF2IRD2	-0.876228	0.0392109	N/A	N/A	N/A	N/A	N/A
ENSG00000174428	GTF2IRD2B	-0.906463	0.00942843	N/A	N/A	N/A	N/A	N/A
ENSG00000075218	GTSE1	-0.661643	0.0074341	N/A	N/A	N/A	N/A	N/A
ENSG00000048545	GUCA1A	1.75529	0.0111795	N/A	N/A	N/A	N/A	N/A
ENSG00000138867	GUCD1	-0.714565	0.032126	N/A	N/A	N/A	N/A	N/A
ENSG00000061918	GUCY1B1	0.973789	0.00942839	N/A	N/A	N/A	N/A	N/A
ENSG00000125812	GZF1	-0.660048	0.0365447	N/A	N/A	N/A	N/A	N/A
ENSG00000189060	H1-0	0.869166	3.55e-05	N/A	N/A	N/A	N/A	N/A
ENSG00000288825	H2AC18	7.19316	0.00037508	N/A	N/A	N/A	N/A	N/A
ENSG00000188486	H2AX	-0.781539	0.0481279	N/A	N/A	N/A	N/A	N/A
ENSG00000197903	H2BC12	-1.0522	0.013275	N/A	N/A	N/A	N/A	N/A
ENSG00000274290	H2BC6	2.59947	0.00925304	N/A	N/A	N/A	N/A	N/A
ENSG00000049239	H6PD	-0.84184	0.00616938	N/A	N/A	N/A	N/A	N/A
ENSG00000103253	HAGHL	1.26912	0.0471301	N/A	N/A	N/A	N/A	N/A
ENSG00000140511	HAPLN3	1.754	1.68e-06	N/A	N/A	N/A	N/A	N/A
ENSG00000061273	HDAC7	-0.821483	0.00386899	N/A	N/A	N/A	N/A	N/A
ENSG00000119285	HEATR1	-0.520865	0.0381952	N/A	N/A	N/A	N/A	N/A
ENSG00000013583	HEBP1	0.76052	0.0178326	N/A	N/A	N/A	N/A	N/A
ENSG00000138641	HERC3	1.18102	0.00446435	N/A	N/A	N/A	N/A	N/A
ENSG00000179111	HES7	4.76487	4.85e-06	N/A	N/A	N/A	N/A	N/A
ENSG00000163909	HEYL	1.97095	3.65e-06	N/A	N/A	N/A	N/A	N/A
ENSG00000169635	HIC2	-0.637969	0.017345	N/A	N/A	N/A	N/A	N/A
ENSG00000124440	HIF3A	1.79247	1.92e-08	N/A	N/A	N/A	N/A	N/A
ENSG00000204525	HLA-C	1.74567	2.99e-05	N/A	N/A	N/A	N/A	N/A
ENSG00000242574	HLA-DMB	2.35919	0.0192602	N/A	N/A	N/A	N/A	N/A
ENSG00000196735	HLA-DQA1	-3.06322	0.0355564	N/A	N/A	N/A	N/A	N/A
ENSG00000204642	HLA-F	4.26381	5.65e-06	N/A	N/A	N/A	N/A	N/A
ENSG00000206341	HLA-H	1.66576	0.00667349	N/A	N/A	N/A	N/A	N/A
ENSG00000132967	HMGB1P5	1.19924	0.0149444	N/A	N/A	N/A	N/A	N/A
ENSG00000146151	HMGCLL1	2.21745	0.000146544	N/A	N/A	N/A	N/A	N/A
ENSG00000113161	HMGCR	-0.731125	0.00125471	N/A	N/A	N/A	N/A	N/A
ENSG00000112972	HMGCS1	-0.698156	0.0118164	N/A	N/A	N/A	N/A	N/A
ENSG00000234664	HMGN2P5	-1.71373	0.000465991	N/A	N/A	N/A	N/A	N/A
ENSG00000198157	HMGN5	1.1655	0.0372797	N/A	N/A	N/A	N/A	N/A
ENSG00000135486	HNRNPA1	-0.479689	0.04012	N/A	N/A	N/A	N/A	N/A
ENSG00000121905	HPCA	2.33624	3.85e-06	N/A	N/A	N/A	N/A	N/A
ENSG00000163755	HPS3	0.633455	0.0318443	N/A	N/A	N/A	N/A	N/A
ENSG00000173083	HPSE	1.91181	0.00152815	N/A	N/A	N/A	N/A	N/A
ENSG00000113749	HRH2	1.50883	0.000568367	N/A	N/A	N/A	N/A	N/A
ENSG00000182601	HS3ST4	1.15637	0.00269962	N/A	N/A	N/A	N/A	N/A
ENSG00000176387	HSD11B2	2.35016	1.47e-12	N/A	N/A	N/A	N/A	N/A
ENSG00000165868	HSPA12A	0.917379	0.00238832	N/A	N/A	N/A	N/A	N/A
ENSG00000204388	HSPA1B	-0.56316	0.0480615	N/A	N/A	N/A	N/A	N/A
ENSG00000126803	HSPA2	1.46861	0.000136308	N/A	N/A	N/A	N/A	N/A
ENSG00000081870	HSPB11	0.579948	0.0263591	N/A	N/A	N/A	N/A	N/A
ENSG00000166033	HTRA1	1.25041	1.21e-06	N/A	N/A	N/A	N/A	N/A
ENSG00000142149	HUNK	-0.725858	0.0111795	N/A	N/A	N/A	N/A	N/A
ENSG00000155744	HYCC2	0.789805	0.0494625	N/A	N/A	N/A	N/A	N/A
ENSG00000181873	IBA57	-0.688007	0.0450944	N/A	N/A	N/A	N/A	N/A
ENSG00000105376	ICAM5	4.19036	0.00104657	N/A	N/A	N/A	N/A	N/A
ENSG00000235092	ID2-AS1	1.26605	0.000774373	N/A	N/A	N/A	N/A	N/A
ENSG00000172201	ID4	-0.968709	0.000101892	N/A	N/A	N/A	N/A	N/A
ENSG00000216490	IFI30	3.71884	9.88e-09	N/A	N/A	N/A	N/A	N/A
ENSG00000185745	IFIT1	0.977932	0.0251917	N/A	N/A	N/A	N/A	N/A
ENSG00000068885	IFT80	0.80474	0.0424917	N/A	N/A	N/A	N/A	N/A
ENSG00000174498	IGDCC3	-0.577767	0.0135233	N/A	N/A	N/A	N/A	N/A
ENSG00000140443	IGF1R	-0.504623	0.0461568	N/A	N/A	N/A	N/A	N/A
ENSG00000142549	IGLON5	0.941573	0.000687732	N/A	N/A	N/A	N/A	N/A
ENSG00000147255	IGSF1	2.56527	6.77e-08	N/A	N/A	N/A	N/A	N/A
ENSG00000143061	IGSF3	1.38139	9.51e-12	N/A	N/A	N/A	N/A	N/A
ENSG00000080854	IGSF9B	0.618924	0.0227397	N/A	N/A	N/A	N/A	N/A
ENSG00000223799	IL10RB-DT	1.78673	0.0379183	N/A	N/A	N/A	N/A	N/A
ENSG00000177663	IL17RA	0.667288	0.029422	N/A	N/A	N/A	N/A	N/A
ENSG00000144730	IL17RD	-0.780878	0.00309511	N/A	N/A	N/A	N/A	N/A
ENSG00000196083	IL1RAP	0.656961	0.0496538	N/A	N/A	N/A	N/A	N/A
ENSG00000141401	IMPA2	0.781181	0.019895	N/A	N/A	N/A	N/A	N/A
ENSG00000112706	IMPG1	3.41226	0.0268968	N/A	N/A	N/A	N/A	N/A
ENSG00000163362	INAVA	-0.865344	0.0121932	N/A	N/A	N/A	N/A	N/A
ENSG00000071243	ING3	-0.676026	0.0287656	N/A	N/A	N/A	N/A	N/A
ENSG00000168395	ING5	-0.594909	0.0384125	N/A	N/A	N/A	N/A	N/A
ENSG00000165458	INPPL1	-0.637874	0.0246916	N/A	N/A	N/A	N/A	N/A
ENSG00000186480	INSIG1	-0.652866	0.00681661	N/A	N/A	N/A	N/A	N/A
ENSG00000125629	INSIG2	0.874472	0.0156011	N/A	N/A	N/A	N/A	N/A
ENSG00000205363	INSYN1	1.47708	8.62e-08	N/A	N/A	N/A	N/A	N/A
ENSG00000260469	INSYN1-AS1	1.4697	0.0325149	N/A	N/A	N/A	N/A	N/A
ENSG00000185085	INTS5	-0.98051	0.0409834	N/A	N/A	N/A	N/A	N/A
ENSG00000196497	IPO4	-0.798303	0.0448672	N/A	N/A	N/A	N/A	N/A
ENSG00000166578	IQCD	1.68146	6.4e-07	N/A	N/A	N/A	N/A	N/A
ENSG00000168264	IRF2BP2	-0.577003	0.0361405	N/A	N/A	N/A	N/A	N/A
ENSG00000169047	IRS1	-0.817192	0.0073293	N/A	N/A	N/A	N/A	N/A
ENSG00000113430	IRX4	2.85181	0.025057	N/A	N/A	N/A	N/A	N/A
ENSG00000249116	IRX4-AS1	6.55059	0.000516838	N/A	N/A	N/A	N/A	N/A
ENSG00000005961	ITGA2B	1.53587	0.000157764	N/A	N/A	N/A	N/A	N/A
ENSG00000115232	ITGA4	1.01753	0.000805188	N/A	N/A	N/A	N/A	N/A
ENSG00000091409	ITGA6	0.611927	0.0440815	N/A	N/A	N/A	N/A	N/A
ENSG00000269378	ITGB1P1	-11.0461	7.94e-16	N/A	N/A	N/A	N/A	N/A
ENSG00000086544	ITPKC	-1.05054	0.0271577	N/A	N/A	N/A	N/A	N/A
ENSG00000148841	ITPRIP	-0.918481	0.0121528	N/A	N/A	N/A	N/A	N/A
ENSG00000101384	JAG1	-0.910363	0.00344132	N/A	N/A	N/A	N/A	N/A
ENSG00000105639	JAK3	1.62017	0.0034298	N/A	N/A	N/A	N/A	N/A
ENSG00000154721	JAM2	-0.734073	0.0115555	N/A	N/A	N/A	N/A	N/A
ENSG00000153814	JAZF1	1.31877	9.61e-05	N/A	N/A	N/A	N/A	N/A
ENSG00000259319	JDP2-AS1	3.27614	0.00990133	N/A	N/A	N/A	N/A	N/A
ENSG00000109944	JHY	1.0384	0.00942843	N/A	N/A	N/A	N/A	N/A
ENSG00000104369	JPH1	1.35095	0.0101847	N/A	N/A	N/A	N/A	N/A
ENSG00000154118	JPH3	1.5711	8.32e-05	N/A	N/A	N/A	N/A	N/A
ENSG00000206053	JPT2	-0.879572	0.00339482	N/A	N/A	N/A	N/A	N/A
ENSG00000197256	KANK2	0.633375	0.0304158	N/A	N/A	N/A	N/A	N/A
ENSG00000065427	KARS1	-0.579798	0.0489783	N/A	N/A	N/A	N/A	N/A
ENSG00000172977	KAT5	-0.850709	0.0223059	N/A	N/A	N/A	N/A	N/A
ENSG00000163376	KBTBD8	0.998411	0.0385883	N/A	N/A	N/A	N/A	N/A
ENSG00000171126	KCNG3	2.51525	0.0463923	N/A	N/A	N/A	N/A	N/A
ENSG00000184611	KCNH7	1.46206	0.0423141	N/A	N/A	N/A	N/A	N/A
ENSG00000115041	KCNIP3	1.41381	0.00113634	N/A	N/A	N/A	N/A	N/A
ENSG00000157542	KCNJ6	-1.2843	0.000136308	N/A	N/A	N/A	N/A	N/A
ENSG00000124249	KCNK15	4.05585	0.0212802	N/A	N/A	N/A	N/A	N/A
ENSG00000053918	KCNQ1	3.38863	0.00304473	N/A	N/A	N/A	N/A	N/A
ENSG00000285844	KCNQ5-DT	2.7716	0.0447926	N/A	N/A	N/A	N/A	N/A
ENSG00000153885	KCTD15	-0.875056	0.00388255	N/A	N/A	N/A	N/A	N/A
ENSG00000168676	KCTD19	1.96462	0.0248595	N/A	N/A	N/A	N/A	N/A
ENSG00000180901	KCTD2	-0.746458	0.0395328	N/A	N/A	N/A	N/A	N/A
ENSG00000243335	KCTD7	-0.806511	0.00329672	N/A	N/A	N/A	N/A	N/A
ENSG00000066135	KDM4A	-0.568099	0.0334155	N/A	N/A	N/A	N/A	N/A
ENSG00000121774	KHDRBS1	-0.546918	0.0450129	N/A	N/A	N/A	N/A	N/A
ENSG00000198920	KIAA0753	-0.606123	0.0245427	N/A	N/A	N/A	N/A	N/A
ENSG00000167702	KIFC2	0.996237	0.00816399	N/A	N/A	N/A	N/A	N/A
ENSG00000183853	KIRREL1	-0.85112	0.000356663	N/A	N/A	N/A	N/A	N/A
ENSG00000126259	KIRREL2	1.48057	0.000638471	N/A	N/A	N/A	N/A	N/A
ENSG00000157404	KIT	0.942468	0.00250724	N/A	N/A	N/A	N/A	N/A
ENSG00000169926	KLF13	0.66001	0.0344893	N/A	N/A	N/A	N/A	N/A
ENSG00000178502	KLHL11	-0.786102	0.0117146	N/A	N/A	N/A	N/A	N/A
ENSG00000162413	KLHL21	-1.20772	0.00256148	N/A	N/A	N/A	N/A	N/A
ENSG00000099910	KLHL22	-0.785395	0.0186973	N/A	N/A	N/A	N/A	N/A
ENSG00000183655	KLHL25	-0.868983	0.0316107	N/A	N/A	N/A	N/A	N/A
ENSG00000087448	KLHL42	-0.68869	0.00805588	N/A	N/A	N/A	N/A	N/A
ENSG00000109790	KLHL5	0.621795	0.0383157	N/A	N/A	N/A	N/A	N/A
ENSG00000122550	KLHL7	-0.657325	0.0339428	N/A	N/A	N/A	N/A	N/A
ENSG00000167748	KLK1	6.30807	0.000472379	N/A	N/A	N/A	N/A	N/A
ENSG00000171798	KNDC1	0.885745	0.0405239	N/A	N/A	N/A	N/A	N/A
ENSG00000108424	KPNB1	-0.619902	0.00985077	N/A	N/A	N/A	N/A	N/A
ENSG00000183762	KREMEN1	0.83947	0.00486756	N/A	N/A	N/A	N/A	N/A
ENSG00000131650	KREMEN2	1.55717	0.00789718	N/A	N/A	N/A	N/A	N/A
ENSG00000141068	KSR1	0.741883	0.0208945	N/A	N/A	N/A	N/A	N/A
ENSG00000240563	L1TD1	1.84394	0.0175544	N/A	N/A	N/A	N/A	N/A
ENSG00000126790	L3HYPDH	-0.866677	0.0219842	N/A	N/A	N/A	N/A	N/A
ENSG00000198945	L3MBTL3	0.907079	0.00360499	N/A	N/A	N/A	N/A	N/A
ENSG00000053747	LAMA3	2.36099	0.0209523	N/A	N/A	N/A	N/A	N/A
ENSG00000130702	LAMA5	0.797569	0.0138604	N/A	N/A	N/A	N/A	N/A
ENSG00000078081	LAMP3	1.59427	0.023169	N/A	N/A	N/A	N/A	N/A
ENSG00000132434	LANCL2	-1.36965	7.76e-08	N/A	N/A	N/A	N/A	N/A
ENSG00000147036	LANCL3	3.35276	0.00321348	N/A	N/A	N/A	N/A	N/A
ENSG00000162511	LAPTM5	2.46966	1.11e-12	N/A	N/A	N/A	N/A	N/A
ENSG00000165905	LARGE2	4.64492	0.000231692	N/A	N/A	N/A	N/A	N/A
ENSG00000204381	LAYN	2.42828	1.87e-06	N/A	N/A	N/A	N/A	N/A
ENSG00000162194	LBHD1	-1.27145	0.00739416	N/A	N/A	N/A	N/A	N/A
ENSG00000257702	LBX2-AS1	2.02903	0.0439326	N/A	N/A	N/A	N/A	N/A
ENSG00000260448	LCMT1-AS1	1.17998	0.0384702	N/A	N/A	N/A	N/A	N/A
ENSG00000188501	LCTL	-0.826572	0.0381952	N/A	N/A	N/A	N/A	N/A
ENSG00000169744	LDB2	0.641162	0.0313443	N/A	N/A	N/A	N/A	N/A
ENSG00000168924	LETM1	-0.75745	0.0229326	N/A	N/A	N/A	N/A	N/A
ENSG00000248441	LETR1	2.45	0.000306767	N/A	N/A	N/A	N/A	N/A
ENSG00000100097	LGALS1	2.05992	2.86e-05	N/A	N/A	N/A	N/A	N/A
ENSG00000153902	LGI4	3.20818	5.92e-12	N/A	N/A	N/A	N/A	N/A
ENSG00000187416	LHFPL3	2.41201	0.00781245	N/A	N/A	N/A	N/A	N/A
ENSG00000277268	LHX1-DT	3.7307	0.0052785	N/A	N/A	N/A	N/A	N/A
ENSG00000111052	LIN7A	1.33867	1.87e-07	N/A	N/A	N/A	N/A	N/A
ENSG00000203930	LINC00632	1.12493	0.00261968	N/A	N/A	N/A	N/A	N/A
ENSG00000237945	LINC00649	1.14926	0.0313043	N/A	N/A	N/A	N/A	N/A
ENSG00000241163	LINC00877	1.71415	7.72e-05	N/A	N/A	N/A	N/A	N/A
ENSG00000240875	LINC00886	1.12846	0.0396189	N/A	N/A	N/A	N/A	N/A
ENSG00000242516	LINC00960	0.971397	0.00241097	N/A	N/A	N/A	N/A	N/A
ENSG00000204054	LINC00963	0.767601	0.00829253	N/A	N/A	N/A	N/A	N/A
ENSG00000246095	LINC01096	4.17186	0.00343111	N/A	N/A	N/A	N/A	N/A
ENSG00000256124	LINC01152	1.57247	0.000150316	N/A	N/A	N/A	N/A	N/A
ENSG00000247157	LINC01252	1.85285	0.000897342	N/A	N/A	N/A	N/A	N/A
ENSG00000250548	LINC01303	3.63885	0.0268025	N/A	N/A	N/A	N/A	N/A
ENSG00000231671	LINC01307	2.1965	1.24e-05	N/A	N/A	N/A	N/A	N/A
ENSG00000229891	LINC01315	1.06949	0.0400341	N/A	N/A	N/A	N/A	N/A
ENSG00000267325	LINC01415	2.40826	0.00375235	N/A	N/A	N/A	N/A	N/A
ENSG00000232624	LINC01517	3.57986	0.000500134	N/A	N/A	N/A	N/A	N/A
ENSG00000227115	LINC01630	1.89821	0.00442289	N/A	N/A	N/A	N/A	N/A
ENSG00000267147	LINC01842	2.11945	0.0219842	N/A	N/A	N/A	N/A	N/A
ENSG00000260804	LINC01963	-0.712038	0.00649739	N/A	N/A	N/A	N/A	N/A
ENSG00000259485	LINC02253	2.18441	0.0384702	N/A	N/A	N/A	N/A	N/A
ENSG00000260792	LINC02280	2.26436	0.00203943	N/A	N/A	N/A	N/A	N/A
ENSG00000250742	LINC02381	4.63353	0.00127157	N/A	N/A	N/A	N/A	N/A
ENSG00000251301	LINC02384	3.06282	0.0406245	N/A	N/A	N/A	N/A	N/A
ENSG00000230269	LINC02525	0.852035	0.00641155	N/A	N/A	N/A	N/A	N/A
ENSG00000233975	LINC02574	2.76462	0.00287032	N/A	N/A	N/A	N/A	N/A
ENSG00000250986	LINC02600	4.27692	0.000275086	N/A	N/A	N/A	N/A	N/A
ENSG00000233593	LINC02609	1.41287	0.000443022	N/A	N/A	N/A	N/A	N/A
ENSG00000255363	LINC02757	3.1484	0.00215323	N/A	N/A	N/A	N/A	N/A
ENSG00000205086	LINC02898	2.6465	0.000654325	N/A	N/A	N/A	N/A	N/A
ENSG00000249790	LINC02972	1.61167	0.00012463	N/A	N/A	N/A	N/A	N/A
ENSG00000272462	LINC02980	1.18642	0.0294383	N/A	N/A	N/A	N/A	N/A
ENSG00000215246	LINC02982	1.46783	0.00764425	N/A	N/A	N/A	N/A	N/A
ENSG00000254584	LINC03031	2.23858	0.0450129	N/A	N/A	N/A	N/A	N/A
ENSG00000169783	LINGO1	1.03981	0.00116034	N/A	N/A	N/A	N/A	N/A
ENSG00000174482	LINGO2	1.31414	0.000666573	N/A	N/A	N/A	N/A	N/A
ENSG00000101670	LIPG	-0.675962	0.00496288	N/A	N/A	N/A	N/A	N/A
ENSG00000131899	LLGL1	-0.906189	0.0111008	N/A	N/A	N/A	N/A	N/A
ENSG00000254815	LMNTD2-AS1	2.19473	0.0357749	N/A	N/A	N/A	N/A	N/A
ENSG00000048540	LMO3	2.30544	0.0107523	N/A	N/A	N/A	N/A	N/A
ENSG00000163431	LMOD1	1.56112	0.000222562	N/A	N/A	N/A	N/A	N/A
ENSG00000113083	LOX	1.08239	0.000273418	N/A	N/A	N/A	N/A	N/A
ENSG00000129038	LOXL1	1.25575	4.7e-05	N/A	N/A	N/A	N/A	N/A
ENSG00000261801	LOXL1-AS1	2.02528	1.62e-11	N/A	N/A	N/A	N/A	N/A
ENSG00000087253	LPCAT2	1.00086	9.6e-05	N/A	N/A	N/A	N/A	N/A
ENSG00000121207	LRAT	1.31792	0.00894673	N/A	N/A	N/A	N/A	N/A
ENSG00000128011	LRFN1	1.76095	9.39e-12	N/A	N/A	N/A	N/A	N/A
ENSG00000148655	LRMDA	-3.26034	2.61e-05	N/A	N/A	N/A	N/A	N/A
ENSG00000130881	LRP3	-0.875481	0.0378148	N/A	N/A	N/A	N/A	N/A
ENSG00000162337	LRP5	0.721258	0.00945707	N/A	N/A	N/A	N/A	N/A
ENSG00000132128	LRRC41	-1.01581	0.00259523	N/A	N/A	N/A	N/A	N/A
ENSG00000214954	LRRC69	2.26151	0.00623128	N/A	N/A	N/A	N/A	N/A
ENSG00000175928	LRRN1	-0.763851	0.0129684	N/A	N/A	N/A	N/A	N/A
ENSG00000176204	LRRTM4	1.59301	0.0219861	N/A	N/A	N/A	N/A	N/A
ENSG00000232024	LSM12P1	-1.23173	0.0102061	N/A	N/A	N/A	N/A	N/A
ENSG00000130332	LSM7	-0.92595	0.0204019	N/A	N/A	N/A	N/A	N/A
ENSG00000130592	LSP1	3.072	0.00222401	N/A	N/A	N/A	N/A	N/A
ENSG00000160285	LSS	-1.11211	0.00283024	N/A	N/A	N/A	N/A	N/A
ENSG00000153714	LURAP1L	2.68281	0.00299819	N/A	N/A	N/A	N/A	N/A
ENSG00000254087	LYN	1.1851	0.000271954	N/A	N/A	N/A	N/A	N/A
ENSG00000099284	MACROH2A2	-0.888694	0.0385062	N/A	N/A	N/A	N/A	N/A
ENSG00000187243	MAGED4B	-1.15078	1.44e-07	N/A	N/A	N/A	N/A	N/A
ENSG00000151276	MAGI1	-0.6564	0.0359125	N/A	N/A	N/A	N/A	N/A
ENSG00000172005	MAL	1.6332	0.0103376	N/A	N/A	N/A	N/A	N/A
ENSG00000196547	MAN2A2	-0.80564	0.043424	N/A	N/A	N/A	N/A	N/A
ENSG00000169032	MAP2K1	-0.961083	0.000162532	N/A	N/A	N/A	N/A	N/A
ENSG00000180815	MAP3K15	1.36852	0.0116637	N/A	N/A	N/A	N/A	N/A
ENSG00000236682	MAP3K2-DT	1.07644	0.0388021	N/A	N/A	N/A	N/A	N/A
ENSG00000143674	MAP3K21	1.64395	0.0276451	N/A	N/A	N/A	N/A	N/A
ENSG00000272841	MAP3K4-AS1	-1.02931	0.00470779	N/A	N/A	N/A	N/A	N/A
ENSG00000231312	MAP4K3-DT	0.916342	6.68e-05	N/A	N/A	N/A	N/A	N/A
ENSG00000168175	MAPK1IP1L	-0.544134	0.0404661	N/A	N/A	N/A	N/A	N/A
ENSG00000175130	MARCKSL1	-0.775246	0.00528737	N/A	N/A	N/A	N/A	N/A
ENSG00000007264	MATK	3.24761	0.0496533	N/A	N/A	N/A	N/A	N/A
ENSG00000129933	MAU2	-0.665995	0.0107923	N/A	N/A	N/A	N/A	N/A
ENSG00000172197	MBOAT1	-0.707324	0.0452459	N/A	N/A	N/A	N/A	N/A
ENSG00000171444	MCC	-0.973412	0.000111284	N/A	N/A	N/A	N/A	N/A
ENSG00000053524	MCF2L2	1.13754	0.0309685	N/A	N/A	N/A	N/A	N/A
ENSG00000073111	MCM2	-0.619883	0.0231049	N/A	N/A	N/A	N/A	N/A
ENSG00000160294	MCM3AP	-0.530948	0.041022	N/A	N/A	N/A	N/A	N/A
ENSG00000100297	MCM5	-1.19644	0.00172137	N/A	N/A	N/A	N/A	N/A
ENSG00000166508	MCM7	-0.878674	0.00782044	N/A	N/A	N/A	N/A	N/A
ENSG00000005059	MCUB	0.671836	0.0294383	N/A	N/A	N/A	N/A	N/A
ENSG00000213920	MDP1	-0.992995	0.0496442	N/A	N/A	N/A	N/A	N/A
ENSG00000008838	MED24	-0.852665	0.0106608	N/A	N/A	N/A	N/A	N/A
ENSG00000180336	MEIOC	1.33171	0.0223285	N/A	N/A	N/A	N/A	N/A
ENSG00000163975	MELTF	2.65815	3.43e-14	N/A	N/A	N/A	N/A	N/A
ENSG00000146834	MEPCE	-0.800064	0.0489783	N/A	N/A	N/A	N/A	N/A
ENSG00000272701	MESTIT1	1.36699	0.0300322	N/A	N/A	N/A	N/A	N/A
ENSG00000127804	METTL16	-0.641311	0.0119937	N/A	N/A	N/A	N/A	N/A
ENSG00000183496	MEX3B	-0.827152	0.0327103	N/A	N/A	N/A	N/A	N/A
ENSG00000168282	MGAT2	-0.949028	0.000196367	N/A	N/A	N/A	N/A	N/A
ENSG00000135596	MICAL1	0.775871	0.0384702	N/A	N/A	N/A	N/A	N/A
ENSG00000167470	MIDN	-1.04212	0.00109277	N/A	N/A	N/A	N/A	N/A
ENSG00000255248	MIR100HG	0.723226	0.0387947	N/A	N/A	N/A	N/A	N/A
ENSG00000204682	MIR1915HG	-0.558781	0.032126	N/A	N/A	N/A	N/A	N/A
ENSG00000141854	MISP3	1.53782	0.00222519	N/A	N/A	N/A	N/A	N/A
ENSG00000178053	MLF1	0.799815	0.00375235	N/A	N/A	N/A	N/A	N/A
ENSG00000130382	MLLT1	-0.77252	0.0153642	N/A	N/A	N/A	N/A	N/A
ENSG00000171843	MLLT3	1.48838	8.99e-05	N/A	N/A	N/A	N/A	N/A
ENSG00000009950	MLXIPL	3.2046	0.000509388	N/A	N/A	N/A	N/A	N/A
ENSG00000151611	MMAA	-1.01432	0.0407067	N/A	N/A	N/A	N/A	N/A
ENSG00000139428	MMAB	-1.1246	0.0146891	N/A	N/A	N/A	N/A	N/A
ENSG00000008516	MMP25	1.23091	0.0137988	N/A	N/A	N/A	N/A	N/A
ENSG00000124217	MOCS3	-0.66257	0.0404429	N/A	N/A	N/A	N/A	N/A
ENSG00000188010	MORN2	0.79498	0.0209086	N/A	N/A	N/A	N/A	N/A
ENSG00000079931	MOXD1	2.53538	4.11e-15	N/A	N/A	N/A	N/A	N/A
ENSG00000129255	MPDU1	-1.33703	0.000366914	N/A	N/A	N/A	N/A	N/A
ENSG00000150054	MPP7	1.37569	0.00329672	N/A	N/A	N/A	N/A	N/A
ENSG00000122687	MRM2	-0.569712	0.0384878	N/A	N/A	N/A	N/A	N/A
ENSG00000183617	MRPL54	-0.993858	0.0489783	N/A	N/A	N/A	N/A	N/A
ENSG00000062582	MRPS24	-0.898749	0.00700175	N/A	N/A	N/A	N/A	N/A
ENSG00000125445	MRPS7	-0.631864	0.0373274	N/A	N/A	N/A	N/A	N/A
ENSG00000053372	MRTO4	-0.837792	0.0145965	N/A	N/A	N/A	N/A	N/A
ENSG00000066697	MSANTD3	-0.575529	0.0346965	N/A	N/A	N/A	N/A	N/A
ENSG00000251349	MSANTD3-TMEFF1	0.736513	0.0450129	N/A	N/A	N/A	N/A	N/A
ENSG00000135097	MSI1	-0.755365	0.0103447	N/A	N/A	N/A	N/A	N/A
ENSG00000052802	MSMO1	-0.669105	0.0271346	N/A	N/A	N/A	N/A	N/A
ENSG00000163132	MSX1	1.45141	0.0137988	N/A	N/A	N/A	N/A	N/A
ENSG00000198899	MT-ATP6	1.36007	0.000757219	N/A	N/A	N/A	N/A	N/A
ENSG00000228253	MT-ATP8	1.09802	0.0330028	N/A	N/A	N/A	N/A	N/A
ENSG00000198712	MT-CO2	0.839832	0.0073293	N/A	N/A	N/A	N/A	N/A
ENSG00000198938	MT-CO3	0.592136	0.0425472	N/A	N/A	N/A	N/A	N/A
ENSG00000198727	MT-CYB	1.10034	0.00145072	N/A	N/A	N/A	N/A	N/A
ENSG00000198888	MT-ND1	0.995608	0.0144368	N/A	N/A	N/A	N/A	N/A
ENSG00000198763	MT-ND2	1.21895	0.00259624	N/A	N/A	N/A	N/A	N/A
ENSG00000198886	MT-ND4	1.18332	0.00186307	N/A	N/A	N/A	N/A	N/A
ENSG00000212907	MT-ND4L	1.08974	0.0145371	N/A	N/A	N/A	N/A	N/A
ENSG00000198786	MT-ND5	1.18309	0.00296455	N/A	N/A	N/A	N/A	N/A
ENSG00000198695	MT-ND6	1.39345	0.00371926	N/A	N/A	N/A	N/A	N/A
ENSG00000210082	MT-RNR2	1.1701	0.000583202	N/A	N/A	N/A	N/A	N/A
ENSG00000210194	MT-TE	2.00329	1.07e-05	N/A	N/A	N/A	N/A	N/A
ENSG00000210176	MT-TH	1.38147	0.0349407	N/A	N/A	N/A	N/A	N/A
ENSG00000210191	MT-TL2	1.35127	0.00123478	N/A	N/A	N/A	N/A	N/A
ENSG00000210077	MT-TV	2.04011	0.00483901	N/A	N/A	N/A	N/A	N/A
ENSG00000210117	MT-TW	1.97195	0.000161333	N/A	N/A	N/A	N/A	N/A
ENSG00000210144	MT-TY	1.17359	0.0251209	N/A	N/A	N/A	N/A	N/A
ENSG00000198417	MT1F	3.95498	0.0193614	N/A	N/A	N/A	N/A	N/A
ENSG00000187193	MT1X	1.45649	3.31e-06	N/A	N/A	N/A	N/A	N/A
ENSG00000182979	MTA1	-0.691156	0.0142938	N/A	N/A	N/A	N/A	N/A
ENSG00000149480	MTA2	-0.720632	0.037513	N/A	N/A	N/A	N/A	N/A
ENSG00000057935	MTA3	0.663602	0.0130065	N/A	N/A	N/A	N/A	N/A
ENSG00000117791	MTARC2	0.97415	0.0229115	N/A	N/A	N/A	N/A	N/A
ENSG00000248527	MTATP6P1	1.04708	0.0150948	N/A	N/A	N/A	N/A	N/A
ENSG00000229344	MTCO2P12	1.30839	0.00446777	N/A	N/A	N/A	N/A	N/A
ENSG00000101181	MTG2	-0.784782	0.0283769	N/A	N/A	N/A	N/A	N/A
ENSG00000120254	MTHFD1L	-0.763292	0.0278332	N/A	N/A	N/A	N/A	N/A
ENSG00000136371	MTHFS	-1.44312	0.000463181	N/A	N/A	N/A	N/A	N/A
ENSG00000225972	MTND1P23	2.03312	0.0351433	N/A	N/A	N/A	N/A	N/A
ENSG00000225630	MTND2P28	0.921323	0.000997141	N/A	N/A	N/A	N/A	N/A
ENSG00000232177	MTND4P24	1.87998	0.00942831	N/A	N/A	N/A	N/A	N/A
ENSG00000130349	MTRES1	0.671367	0.0418827	N/A	N/A	N/A	N/A	N/A
ENSG00000180354	MTURN	1.30749	4.08e-07	N/A	N/A	N/A	N/A	N/A
ENSG00000169894	MUC3A	2.87633	3.18e-10	N/A	N/A	N/A	N/A	N/A
ENSG00000030304	MUSK	2.12435	0.0424953	N/A	N/A	N/A	N/A	N/A
ENSG00000167508	MVD	-1.1579	0.000705018	N/A	N/A	N/A	N/A	N/A
ENSG00000110921	MVK	-1.1419	0.00124334	N/A	N/A	N/A	N/A	N/A
ENSG00000119950	MXI1	1.10057	7.79e-05	N/A	N/A	N/A	N/A	N/A
ENSG00000185697	MYBL1	0.836444	0.0145033	N/A	N/A	N/A	N/A	N/A
ENSG00000136997	MYC	-1.8927	5.94e-09	N/A	N/A	N/A	N/A	N/A
ENSG00000278259	MYO19	-0.721628	0.00771133	N/A	N/A	N/A	N/A	N/A
ENSG00000196586	MYO6	0.886607	0.000493935	N/A	N/A	N/A	N/A	N/A
ENSG00000124920	MYRF	0.977524	0.00645203	N/A	N/A	N/A	N/A	N/A
ENSG00000166886	NAB2	-0.832111	0.0437779	N/A	N/A	N/A	N/A	N/A
ENSG00000204442	NALF1	1.35073	0.00444597	N/A	N/A	N/A	N/A	N/A
ENSG00000167011	NAT16	2.0677	0.04012	N/A	N/A	N/A	N/A	N/A
ENSG00000185818	NAT8L	-0.821233	0.00413639	N/A	N/A	N/A	N/A	N/A
ENSG00000154654	NCAM2	1.58335	0.00749872	N/A	N/A	N/A	N/A	N/A
ENSG00000188505	NCCRP1	2.80666	0.00222401	N/A	N/A	N/A	N/A	N/A
ENSG00000020129	NCDN	-0.819041	0.0120469	N/A	N/A	N/A	N/A	N/A
ENSG00000144959	NCEH1	0.707337	0.0422474	N/A	N/A	N/A	N/A	N/A
ENSG00000123338	NCKAP1L	2.17653	0.000203721	N/A	N/A	N/A	N/A	N/A
ENSG00000111912	NCOA7	1.24403	0.00437251	N/A	N/A	N/A	N/A	N/A
ENSG00000162736	NCSTN	-0.626468	0.0474449	N/A	N/A	N/A	N/A	N/A
ENSG00000173376	NDNF	3.10133	6.74e-21	N/A	N/A	N/A	N/A	N/A
ENSG00000165795	NDRG2	1.09741	0.00123523	N/A	N/A	N/A	N/A	N/A
ENSG00000070614	NDST1	-0.8222	0.00737103	N/A	N/A	N/A	N/A	N/A
ENSG00000164182	NDUFAF2	0.760733	0.00552111	N/A	N/A	N/A	N/A	N/A
ENSG00000147123	NDUFB11	-0.83188	0.0388552	N/A	N/A	N/A	N/A	N/A
ENSG00000065518	NDUFB4	-0.48913	0.0479114	N/A	N/A	N/A	N/A	N/A
ENSG00000151366	NDUFC2	-0.71943	0.0322241	N/A	N/A	N/A	N/A	N/A
ENSG00000049759	NEDD4L	0.629374	0.0266268	N/A	N/A	N/A	N/A	N/A
ENSG00000255526	NEDD8-MDP1	0.892385	0.00676318	N/A	N/A	N/A	N/A	N/A
ENSG00000100285	NEFH	1.38192	6.13e-09	N/A	N/A	N/A	N/A	N/A
ENSG00000104722	NEFM	1.16709	0.00876592	N/A	N/A	N/A	N/A	N/A
ENSG00000132688	NES	-0.954473	0.00240293	N/A	N/A	N/A	N/A	N/A
ENSG00000263958	NETO1-DT	1.59494	0.00868788	N/A	N/A	N/A	N/A	N/A
ENSG00000214357	NEURL1B	1.12801	0.000109171	N/A	N/A	N/A	N/A	N/A
ENSG00000215041	NEURL4	-0.842427	0.00457111	N/A	N/A	N/A	N/A	N/A
ENSG00000122859	NEUROG3	4.03306	0.000749525	N/A	N/A	N/A	N/A	N/A
ENSG00000101096	NFATC2	1.30067	0.0246705	N/A	N/A	N/A	N/A	N/A
ENSG00000064300	NGFR	1.65909	0.00050507	N/A	N/A	N/A	N/A	N/A
ENSG00000116962	NID1	0.649337	0.00630468	N/A	N/A	N/A	N/A	N/A
ENSG00000001461	NIPAL3	0.850832	0.014206	N/A	N/A	N/A	N/A	N/A
ENSG00000140807	NKD1	0.577827	0.0235539	N/A	N/A	N/A	N/A	N/A
ENSG00000145506	NKD2	1.01583	0.017068	N/A	N/A	N/A	N/A	N/A
ENSG00000148826	NKX6-2	-1.94107	0.00083093	N/A	N/A	N/A	N/A	N/A
ENSG00000172113	NME6	-0.680013	0.0307964	N/A	N/A	N/A	N/A	N/A
ENSG00000143156	NME7	0.717897	0.0305892	N/A	N/A	N/A	N/A	N/A
ENSG00000106733	NMRK1	1.95835	7.98e-08	N/A	N/A	N/A	N/A	N/A
ENSG00000111641	NOP2	-0.614542	0.0130421	N/A	N/A	N/A	N/A	N/A
ENSG00000185269	NOTUM	4.91729	0.00145671	N/A	N/A	N/A	N/A	N/A
ENSG00000215440	NPEPL1	-1.00477	0.0443462	N/A	N/A	N/A	N/A	N/A
ENSG00000254852	NPIPA2	2.09182	0.0107923	N/A	N/A	N/A	N/A	N/A
ENSG00000234719	NPIPB2	-1.62722	0.00608405	N/A	N/A	N/A	N/A	N/A
ENSG00000169246	NPIPB3	-1.0138	0.0342084	N/A	N/A	N/A	N/A	N/A
ENSG00000135838	NPL	1.40821	0.0080004	N/A	N/A	N/A	N/A	N/A
ENSG00000158806	NPM2	2.65683	0.00148623	N/A	N/A	N/A	N/A	N/A
ENSG00000169418	NPR1	2.57711	0.0108861	N/A	N/A	N/A	N/A	N/A
ENSG00000106236	NPTX2	1.16782	3.37e-05	N/A	N/A	N/A	N/A	N/A
ENSG00000157168	NRG1	1.2464	0.00140089	N/A	N/A	N/A	N/A	N/A
ENSG00000170091	NSG2	1.86014	0.00727227	N/A	N/A	N/A	N/A	N/A
ENSG00000117481	NSUN4	-0.670577	0.043424	N/A	N/A	N/A	N/A	N/A
ENSG00000133636	NTS	3.48654	1.82e-05	N/A	N/A	N/A	N/A	N/A
ENSG00000163545	NUAK2	-0.758249	0.00950212	N/A	N/A	N/A	N/A	N/A
ENSG00000136159	NUDT15	-0.747452	0.00257053	N/A	N/A	N/A	N/A	N/A
ENSG00000168101	NUDT16L1	-1.07996	0.0231049	N/A	N/A	N/A	N/A	N/A
ENSG00000198088	NUP62CL	0.885033	0.0426246	N/A	N/A	N/A	N/A	N/A
ENSG00000197444	OGDHL	0.999244	0.000856854	N/A	N/A	N/A	N/A	N/A
ENSG00000181396	OGFOD3	-1.10655	0.00413639	N/A	N/A	N/A	N/A	N/A
ENSG00000104147	OIP5	-0.696118	0.0157999	N/A	N/A	N/A	N/A	N/A
ENSG00000247556	OIP5-AS1	-0.623919	0.0160021	N/A	N/A	N/A	N/A	N/A
ENSG00000105088	OLFM2	1.47473	0.000111076	N/A	N/A	N/A	N/A	N/A
ENSG00000185585	OLFML2A	1.80278	8.99e-06	N/A	N/A	N/A	N/A	N/A
ENSG00000168124	OR1F1	1.76045	0.0164854	N/A	N/A	N/A	N/A	N/A
ENSG00000244479	OR2A1-AS1	1.66848	0.0498837	N/A	N/A	N/A	N/A	N/A
ENSG00000221836	OR2A5	3.70944	0.020758	N/A	N/A	N/A	N/A	N/A
ENSG00000224777	OR4F2P	-3.53324	0.03705	N/A	N/A	N/A	N/A	N/A
ENSG00000091039	OSBPL8	0.894318	0.00771133	N/A	N/A	N/A	N/A	N/A
ENSG00000134996	OSTF1	1.2986	2.17e-06	N/A	N/A	N/A	N/A	N/A
ENSG00000145569	OTULINL	0.993925	0.00586779	N/A	N/A	N/A	N/A	N/A
ENSG00000244165	P2RY11	-0.890586	0.0405239	N/A	N/A	N/A	N/A	N/A
ENSG00000110811	P3H3	-0.838944	0.0198448	N/A	N/A	N/A	N/A	N/A
ENSG00000186288	PABPC1L2A	3.58025	1.54e-09	N/A	N/A	N/A	N/A	N/A
ENSG00000184388	PABPC1L2B	3.16378	0.0383575	N/A	N/A	N/A	N/A	N/A
ENSG00000254535	PABPC4L	1.21802	0.0103376	N/A	N/A	N/A	N/A	N/A
ENSG00000165912	PACSIN3	1.31047	0.000909332	N/A	N/A	N/A	N/A	N/A
ENSG00000130669	PAK4	-0.893007	0.0458672	N/A	N/A	N/A	N/A	N/A
ENSG00000101349	PAK5	1.89529	0.000258811	N/A	N/A	N/A	N/A	N/A
ENSG00000099260	PALMD	1.35628	0.0157947	N/A	N/A	N/A	N/A	N/A
ENSG00000137819	PAQR5	2.36069	0.00237395	N/A	N/A	N/A	N/A	N/A
ENSG00000188582	PAQR9	1.35361	0.0199322	N/A	N/A	N/A	N/A	N/A
ENSG00000111224	PARP11	-0.636508	0.032716	N/A	N/A	N/A	N/A	N/A
ENSG00000100105	PATZ1	-0.882971	0.00110104	N/A	N/A	N/A	N/A	N/A
ENSG00000267107	PCAT19	1.82549	0.03705	N/A	N/A	N/A	N/A	N/A
ENSG00000228288	PCAT6	1.25345	0.00724714	N/A	N/A	N/A	N/A	N/A
ENSG00000183570	PCBP3	1.33656	0.000175218	N/A	N/A	N/A	N/A	N/A
ENSG00000099715	PCDH11Y	2.47675	0.0384702	N/A	N/A	N/A	N/A	N/A
ENSG00000160299	PCNT	-0.726399	0.00219654	N/A	N/A	N/A	N/A	N/A
ENSG00000140479	PCSK6	1.33231	3.4e-06	N/A	N/A	N/A	N/A	N/A
ENSG00000169174	PCSK9	-2.00479	4.43e-05	N/A	N/A	N/A	N/A	N/A
ENSG00000185813	PCYT2	-1.08222	0.00436095	N/A	N/A	N/A	N/A	N/A
ENSG00000148843	PDCD11	-0.581971	0.0255072	N/A	N/A	N/A	N/A	N/A
ENSG00000174840	PDE12	-0.677153	0.0124718	N/A	N/A	N/A	N/A	N/A
ENSG00000184588	PDE4B	-0.620341	0.0304158	N/A	N/A	N/A	N/A	N/A
ENSG00000073417	PDE8A	0.915228	0.00599865	N/A	N/A	N/A	N/A	N/A
ENSG00000258429	PDF	-1.06765	0.0132453	N/A	N/A	N/A	N/A	N/A
ENSG00000100311	PDGFB	-1.74749	1.77e-06	N/A	N/A	N/A	N/A	N/A
ENSG00000187800	PEAR1	1.59356	0.0013463	N/A	N/A	N/A	N/A	N/A
ENSG00000133027	PEMT	-1.20137	0.000454844	N/A	N/A	N/A	N/A	N/A
ENSG00000181195	PENK	5.29451	1.86e-11	N/A	N/A	N/A	N/A	N/A
ENSG00000178921	PFAS	-0.787854	0.00468387	N/A	N/A	N/A	N/A	N/A
ENSG00000123836	PFKFB2	-1.01553	0.0108116	N/A	N/A	N/A	N/A	N/A
ENSG00000152556	PFKM	-0.754808	0.0265719	N/A	N/A	N/A	N/A	N/A
ENSG00000247077	PGAM5	-0.947813	0.0124905	N/A	N/A	N/A	N/A	N/A
ENSG00000148985	PGAP2	-0.892763	0.0382268	N/A	N/A	N/A	N/A	N/A
ENSG00000164219	PGGT1B	-0.818301	0.0278332	N/A	N/A	N/A	N/A	N/A
ENSG00000101856	PGRMC1	-0.547628	0.0401289	N/A	N/A	N/A	N/A	N/A
ENSG00000087495	PHACTR3	1.74471	0.00015765	N/A	N/A	N/A	N/A	N/A
ENSG00000130024	PHF10	-0.584964	0.0147981	N/A	N/A	N/A	N/A	N/A
ENSG00000100410	PHF5A	-0.743541	0.0234059	N/A	N/A	N/A	N/A	N/A
ENSG00000139289	PHLDA1	0.731439	0.00614043	N/A	N/A	N/A	N/A	N/A
ENSG00000174307	PHLDA3	-1.14045	0.00356552	N/A	N/A	N/A	N/A	N/A
ENSG00000019144	PHLDB1	-0.840354	0.00299426	N/A	N/A	N/A	N/A	N/A
ENSG00000038210	PI4K2B	0.987295	0.0324389	N/A	N/A	N/A	N/A	N/A
ENSG00000105229	PIAS4	-1.16899	0.00645203	N/A	N/A	N/A	N/A	N/A
ENSG00000177595	PIDD1	-1.01037	0.0115638	N/A	N/A	N/A	N/A	N/A
ENSG00000103335	PIEZO1	-1.05699	0.0140368	N/A	N/A	N/A	N/A	N/A
ENSG00000154864	PIEZO2	0.976114	0.0313043	N/A	N/A	N/A	N/A	N/A
ENSG00000277161	PIGW	-0.633623	0.0395239	N/A	N/A	N/A	N/A	N/A
ENSG00000155629	PIK3AP1	1.41895	0.000202746	N/A	N/A	N/A	N/A	N/A
ENSG00000133056	PIK3C2B	-0.587056	0.0307325	N/A	N/A	N/A	N/A	N/A
ENSG00000171608	PIK3CD	2.57211	1.97e-09	N/A	N/A	N/A	N/A	N/A
ENSG00000231789	PIK3CD-AS2	0.96057	0.041022	N/A	N/A	N/A	N/A	N/A
ENSG00000141506	PIK3R5	3.90516	0.000265372	N/A	N/A	N/A	N/A	N/A
ENSG00000137193	PIM1	-0.842	0.00679575	N/A	N/A	N/A	N/A	N/A
ENSG00000179761	PIPOX	0.828602	0.0103581	N/A	N/A	N/A	N/A	N/A
ENSG00000091622	PITPNM3	1.13798	0.000125054	N/A	N/A	N/A	N/A	N/A
ENSG00000205746	PKD1P4	-1.06696	0.0023947	N/A	N/A	N/A	N/A	N/A
ENSG00000254681	PKD1P5	-1.20995	0.0126621	N/A	N/A	N/A	N/A	N/A
ENSG00000270580	PKD1P6-NPIPP1	-2.1281	0.0021772	N/A	N/A	N/A	N/A	N/A
ENSG00000254880	PKNOX2-DT	1.26625	0.0488366	N/A	N/A	N/A	N/A	N/A
ENSG00000100078	PLA2G3	-0.770915	0.0253058	N/A	N/A	N/A	N/A	N/A
ENSG00000116711	PLA2G4A	1.95674	0.0178274	N/A	N/A	N/A	N/A	N/A
ENSG00000146070	PLA2G7	2.51148	0.042997	N/A	N/A	N/A	N/A	N/A
ENSG00000153246	PLA2R1	3.17702	1.25e-10	N/A	N/A	N/A	N/A	N/A
ENSG00000176485	PLAAT3	1.66755	1.33e-08	N/A	N/A	N/A	N/A	N/A
ENSG00000118495	PLAGL1	-1.35326	0.000107657	N/A	N/A	N/A	N/A	N/A
ENSG00000122861	PLAU	-0.891955	0.0488366	N/A	N/A	N/A	N/A	N/A
ENSG00000151176	PLBD2	1.13315	1.96e-05	N/A	N/A	N/A	N/A	N/A
ENSG00000137841	PLCB2	0.917146	0.0116115	N/A	N/A	N/A	N/A	N/A
ENSG00000115896	PLCL1	2.61327	0.0111795	N/A	N/A	N/A	N/A	N/A
ENSG00000182378	PLCXD1	-0.841407	0.0213682	N/A	N/A	N/A	N/A	N/A
ENSG00000021300	PLEKHB1	1.43672	0.000153814	N/A	N/A	N/A	N/A	N/A
ENSG00000175985	PLEKHD1	1.49353	0.04817	N/A	N/A	N/A	N/A	N/A
ENSG00000171680	PLEKHG5	0.597676	0.0444306	N/A	N/A	N/A	N/A	N/A
ENSG00000152527	PLEKHH2	2.07174	2.78e-05	N/A	N/A	N/A	N/A	N/A
ENSG00000104886	PLEKHJ1	-0.998938	0.0113213	N/A	N/A	N/A	N/A	N/A
ENSG00000023902	PLEKHO1	-0.804782	0.0284115	N/A	N/A	N/A	N/A	N/A
ENSG00000141934	PLPP2	1.48885	0.00140344	N/A	N/A	N/A	N/A	N/A
ENSG00000162407	PLPP3	-0.636472	0.0231399	N/A	N/A	N/A	N/A	N/A
ENSG00000120756	PLS1	1.20605	0.00900601	N/A	N/A	N/A	N/A	N/A
ENSG00000185664	PMEL	2.30155	1.2e-07	N/A	N/A	N/A	N/A	N/A
ENSG00000160783	PMF1	-1.16686	0.000258811	N/A	N/A	N/A	N/A	N/A
ENSG00000115946	PNO1	-0.812664	0.00702556	N/A	N/A	N/A	N/A	N/A
ENSG00000100344	PNPLA3	-1.00601	0.00951345	N/A	N/A	N/A	N/A	N/A
ENSG00000146278	PNRC1	0.810792	0.0206975	N/A	N/A	N/A	N/A	N/A
ENSG00000174348	PODN	3.14621	0.000273739	N/A	N/A	N/A	N/A	N/A
ENSG00000128567	PODXL	-0.741209	0.00415054	N/A	N/A	N/A	N/A	N/A
ENSG00000125630	POLR1B	-0.625647	0.029289	N/A	N/A	N/A	N/A	N/A
ENSG00000144231	POLR2D	-0.618905	0.0240653	N/A	N/A	N/A	N/A	N/A
ENSG00000121851	POLR3GL	0.749164	0.0359456	N/A	N/A	N/A	N/A	N/A
ENSG00000196313	POM121	-1.09514	0.000162532	N/A	N/A	N/A	N/A	N/A
ENSG00000132429	POPDC3	2.12402	0.00247663	N/A	N/A	N/A	N/A	N/A
ENSG00000214290	POU2AF3	2.65349	0.00494861	N/A	N/A	N/A	N/A	N/A
ENSG00000152192	POU4F1	1.2256	0.0259573	N/A	N/A	N/A	N/A	N/A
ENSG00000243207	PPAN-P2RY11	-2.3979	0.00525533	N/A	N/A	N/A	N/A	N/A
ENSG00000155846	PPARGC1B	1.05966	0.00122235	N/A	N/A	N/A	N/A	N/A
ENSG00000166387	PPFIBP2	1.05281	0.00173007	N/A	N/A	N/A	N/A	N/A
ENSG00000168938	PPIC	1.3821	9.27e-06	N/A	N/A	N/A	N/A	N/A
ENSG00000155367	PPM1J	1.87005	0.00283024	N/A	N/A	N/A	N/A	N/A
ENSG00000213889	PPM1N	2.73303	2.77e-05	N/A	N/A	N/A	N/A	N/A
ENSG00000213639	PPP1CB	-0.649026	0.0108148	N/A	N/A	N/A	N/A	N/A
ENSG00000167641	PPP1R14A	4.979	5.1e-15	N/A	N/A	N/A	N/A	N/A
ENSG00000158615	PPP1R15B	-0.541736	0.0469053	N/A	N/A	N/A	N/A	N/A
ENSG00000150722	PPP1R1C	2.36825	0.00790695	N/A	N/A	N/A	N/A	N/A
ENSG00000117751	PPP1R8	-0.536189	0.032099	N/A	N/A	N/A	N/A	N/A
ENSG00000154845	PPP4R1	-0.54881	0.0461568	N/A	N/A	N/A	N/A	N/A
ENSG00000148840	PPRC1	-0.737895	0.00608405	N/A	N/A	N/A	N/A	N/A
ENSG00000243279	PRAF2	1.16436	3.1e-05	N/A	N/A	N/A	N/A	N/A
ENSG00000137509	PRCP	0.632105	0.00577953	N/A	N/A	N/A	N/A	N/A
ENSG00000019485	PRDM11	-0.913307	0.00070726	N/A	N/A	N/A	N/A	N/A
ENSG00000141956	PRDM15	-0.839063	0.00706896	N/A	N/A	N/A	N/A	N/A
ENSG00000186314	PRELID2	1.06432	0.00378109	N/A	N/A	N/A	N/A	N/A
ENSG00000163932	PRKCD	1.93509	5.57e-06	N/A	N/A	N/A	N/A	N/A
ENSG00000163558	PRKCI	0.599473	0.0125513	N/A	N/A	N/A	N/A	N/A
ENSG00000228672	PROB1	1.39031	0.0377408	N/A	N/A	N/A	N/A	N/A
ENSG00000101000	PROCR	2.1426	0.000317176	N/A	N/A	N/A	N/A	N/A
ENSG00000184500	PROS1	0.92901	0.0323546	N/A	N/A	N/A	N/A	N/A
ENSG00000117360	PRPF3	-0.59477	0.0124905	N/A	N/A	N/A	N/A	N/A
ENSG00000288701	PRRC2B	-0.598616	0.0103924	N/A	N/A	N/A	N/A	N/A
ENSG00000130032	PRRG3	1.18708	0.0152471	N/A	N/A	N/A	N/A	N/A
ENSG00000167371	PRRT2	0.785801	0.0246916	N/A	N/A	N/A	N/A	N/A
ENSG00000224940	PRRT4	1.91563	0.0400329	N/A	N/A	N/A	N/A	N/A
ENSG00000167157	PRRX2	2.1659	0.00351536	N/A	N/A	N/A	N/A	N/A
ENSG00000146250	PRSS35	2.25604	2.8e-14	N/A	N/A	N/A	N/A	N/A
ENSG00000158122	PRXL2C	0.979782	0.0140094	N/A	N/A	N/A	N/A	N/A
ENSG00000152229	PSTPIP2	1.00537	0.00510174	N/A	N/A	N/A	N/A	N/A
ENSG00000165983	PTER	1.18225	0.0185956	N/A	N/A	N/A	N/A	N/A
ENSG00000106853	PTGR1	0.525142	0.0451839	N/A	N/A	N/A	N/A	N/A
ENSG00000095303	PTGS1	1.90809	6.26e-05	N/A	N/A	N/A	N/A	N/A
ENSG00000197744	PTMAP2	1.64638	0.0158134	N/A	N/A	N/A	N/A	N/A
ENSG00000072135	PTPN18	0.796032	0.00393057	N/A	N/A	N/A	N/A	N/A
ENSG00000241472	PTPRG-AS1	1.017	0.0469053	N/A	N/A	N/A	N/A	N/A
ENSG00000250337	PURPL	1.34579	0.0460739	N/A	N/A	N/A	N/A	N/A
ENSG00000177192	PUS1	-0.778636	0.0486961	N/A	N/A	N/A	N/A	N/A
ENSG00000169972	PUSL1	-0.978693	0.0322791	N/A	N/A	N/A	N/A	N/A
ENSG00000279192	PWAR5	-4.06846	0.00156904	N/A	N/A	N/A	N/A	N/A
ENSG00000157502	PWWP3B	1.11526	0.00726696	N/A	N/A	N/A	N/A	N/A
ENSG00000168297	PXK	0.891138	0.0120358	N/A	N/A	N/A	N/A	N/A
ENSG00000255857	PXN-AS1	-0.891549	0.0132721	N/A	N/A	N/A	N/A	N/A
ENSG00000163348	PYGO2	-0.844367	0.0315058	N/A	N/A	N/A	N/A	N/A
ENSG00000170473	PYM1	-0.680987	0.0378148	N/A	N/A	N/A	N/A	N/A
ENSG00000112531	QKI	-0.62663	0.00541594	N/A	N/A	N/A	N/A	N/A
ENSG00000115828	QPCT	2.98264	4.3e-09	N/A	N/A	N/A	N/A	N/A
ENSG00000213339	QTRT1	-1.16835	0.0014436	N/A	N/A	N/A	N/A	N/A
ENSG00000131242	RAB11FIP4	1.51369	5.39e-06	N/A	N/A	N/A	N/A	N/A
ENSG00000041353	RAB27B	2.03112	0.0120469	N/A	N/A	N/A	N/A	N/A
ENSG00000117280	RAB29	1.71469	1.86e-11	N/A	N/A	N/A	N/A	N/A
ENSG00000134594	RAB33A	-1.08066	0.015011	N/A	N/A	N/A	N/A	N/A
ENSG00000169213	RAB3B	1.24083	9.35e-06	N/A	N/A	N/A	N/A	N/A
ENSG00000127328	RAB3IP	0.597642	0.0282908	N/A	N/A	N/A	N/A	N/A
ENSG00000197562	RAB40C	-0.926228	0.00408294	N/A	N/A	N/A	N/A	N/A
ENSG00000075785	RAB7A	1.23731	0.00238372	N/A	N/A	N/A	N/A	N/A
ENSG00000177548	RABEP2	-1.10939	0.0111008	N/A	N/A	N/A	N/A	N/A
ENSG00000128340	RAC2	2.21144	0.0166049	N/A	N/A	N/A	N/A	N/A
ENSG00000185379	RAD51D	-0.989194	0.00528737	N/A	N/A	N/A	N/A	N/A
ENSG00000147231	RADX	0.81913	0.0118321	N/A	N/A	N/A	N/A	N/A
ENSG00000131831	RAI2	1.90684	4.06e-05	N/A	N/A	N/A	N/A	N/A
ENSG00000160271	RALGDS	-0.612474	0.0374494	N/A	N/A	N/A	N/A	N/A
ENSG00000131477	RAMP2	1.14924	0.02578	N/A	N/A	N/A	N/A	N/A
ENSG00000107263	RAPGEF1	-0.734518	0.0196312	N/A	N/A	N/A	N/A	N/A
ENSG00000077092	RARB	1.70511	0.0215549	N/A	N/A	N/A	N/A	N/A
ENSG00000172819	RARG	1.85188	7.79e-05	N/A	N/A	N/A	N/A	N/A
ENSG00000198915	RASGEF1A	2.83548	0.0040855	N/A	N/A	N/A	N/A	N/A
ENSG00000103710	RASL12	4.1588	1.24e-06	N/A	N/A	N/A	N/A	N/A
ENSG00000161847	RAVER1	-1.38264	0.00133727	N/A	N/A	N/A	N/A	N/A
ENSG00000239306	RBM14	-0.704805	0.0257172	N/A	N/A	N/A	N/A	N/A
ENSG00000162775	RBM15	-0.819337	0.0235864	N/A	N/A	N/A	N/A	N/A
ENSG00000259956	RBM15B	-0.621148	0.0266889	N/A	N/A	N/A	N/A	N/A
ENSG00000203867	RBM20	1.59346	0.00895492	N/A	N/A	N/A	N/A	N/A
ENSG00000102317	RBM3	-0.661489	0.020758	N/A	N/A	N/A	N/A	N/A
ENSG00000155636	RBM45	0.644174	0.0340543	N/A	N/A	N/A	N/A	N/A
ENSG00000114115	RBP1	0.787343	0.0229326	N/A	N/A	N/A	N/A	N/A
ENSG00000162444	RBP7	3.97006	3.91e-10	N/A	N/A	N/A	N/A	N/A
ENSG00000117602	RCAN3	1.77778	0.00381214	N/A	N/A	N/A	N/A	N/A
ENSG00000136161	RCBTB2	-0.999768	0.00112971	N/A	N/A	N/A	N/A	N/A
ENSG00000180198	RCC1	-0.895329	0.00177996	N/A	N/A	N/A	N/A	N/A
ENSG00000274523	RCC1L	-1.0284	0.00118199	N/A	N/A	N/A	N/A	N/A
ENSG00000179051	RCC2	-0.59842	0.0328597	N/A	N/A	N/A	N/A	N/A
ENSG00000142552	RCN3	1.3563	0.00130869	N/A	N/A	N/A	N/A	N/A
ENSG00000160439	RDH13	-0.666486	0.0310625	N/A	N/A	N/A	N/A	N/A
ENSG00000054967	RELT	-0.749159	0.0157947	N/A	N/A	N/A	N/A	N/A
ENSG00000287431	RENO1	-1.00015	0.00108194	N/A	N/A	N/A	N/A	N/A
ENSG00000214022	REPIN1	-0.895485	0.00247099	N/A	N/A	N/A	N/A	N/A
ENSG00000165731	RET	2.02398	0.00343111	N/A	N/A	N/A	N/A	N/A
ENSG00000079313	REXO1	-0.766916	0.019895	N/A	N/A	N/A	N/A	N/A
ENSG00000183054	RGPD6	1.77369	0.046951	N/A	N/A	N/A	N/A	N/A
ENSG00000148908	RGS10	1.63591	7.89e-05	N/A	N/A	N/A	N/A	N/A
ENSG00000100263	RHBDD3	-0.906325	0.0178366	N/A	N/A	N/A	N/A	N/A
ENSG00000139725	RHOF	1.42975	0.00027557	N/A	N/A	N/A	N/A	N/A
ENSG00000126785	RHOJ	-0.57742	0.0379539	N/A	N/A	N/A	N/A	N/A
ENSG00000107201	RIGI	0.820522	0.0414805	N/A	N/A	N/A	N/A	N/A
ENSG00000187994	RINL	1.66359	0.000327208	N/A	N/A	N/A	N/A	N/A
ENSG00000039523	RIPOR1	1.22906	3.34e-06	N/A	N/A	N/A	N/A	N/A
ENSG00000111913	RIPOR2	-0.913674	0.00378296	N/A	N/A	N/A	N/A	N/A
ENSG00000243819	RN7SL832P	1.30278	0.0189456	N/A	N/A	N/A	N/A	N/A
ENSG00000234171	RNASEH1-DT	-0.671974	0.0173514	N/A	N/A	N/A	N/A	N/A
ENSG00000179859	RNF227	-1.05908	0.0201687	N/A	N/A	N/A	N/A	N/A
ENSG00000023191	RNH1	-0.967612	0.0316068	N/A	N/A	N/A	N/A	N/A
ENSG00000142327	RNPEPL1	-1.19167	0.0394516	N/A	N/A	N/A	N/A	N/A
ENSG00000154134	ROBO3	0.984329	0.0156591	N/A	N/A	N/A	N/A	N/A
ENSG00000116251	RPL22	-0.507099	0.041022	N/A	N/A	N/A	N/A	N/A
ENSG00000142937	RPS8	-0.650436	0.0447536	N/A	N/A	N/A	N/A	N/A
ENSG00000171848	RRM2	-0.556132	0.0402692	N/A	N/A	N/A	N/A	N/A
ENSG00000160214	RRP1	-0.883157	0.020758	N/A	N/A	N/A	N/A	N/A
ENSG00000101282	RSPO4	3.36473	0.00117581	N/A	N/A	N/A	N/A	N/A
ENSG00000159579	RSPRY1	-0.643801	0.0141674	N/A	N/A	N/A	N/A	N/A
ENSG00000132026	RTBDN	6.3643	1.89e-19	N/A	N/A	N/A	N/A	N/A
ENSG00000185924	RTN4RL1	1.49562	0.00707872	N/A	N/A	N/A	N/A	N/A
ENSG00000198863	RUNDC1	-0.657289	0.0486961	N/A	N/A	N/A	N/A	N/A
ENSG00000143171	RXRG	2.75783	0.00876027	N/A	N/A	N/A	N/A	N/A
ENSG00000196754	S100A2	1.90093	0.00425255	N/A	N/A	N/A	N/A	N/A
ENSG00000170989	S1PR1	0.899835	0.000298338	N/A	N/A	N/A	N/A	N/A
ENSG00000213694	S1PR3	-0.656611	0.00749872	N/A	N/A	N/A	N/A	N/A
ENSG00000165821	SALL2	-0.756873	0.00399183	N/A	N/A	N/A	N/A	N/A
ENSG00000130590	SAMD10	-0.854979	0.00332733	N/A	N/A	N/A	N/A	N/A
ENSG00000205413	SAMD9	1.76225	0.0236722	N/A	N/A	N/A	N/A	N/A
ENSG00000101347	SAMHD1	0.890899	0.000326111	N/A	N/A	N/A	N/A	N/A
ENSG00000272870	SAP30-DT	1.30323	0.00781245	N/A	N/A	N/A	N/A	N/A
ENSG00000141504	SAT2	-1.03417	0.0126905	N/A	N/A	N/A	N/A	N/A
ENSG00000112167	SAYSD1	-0.726898	0.0353732	N/A	N/A	N/A	N/A	N/A
ENSG00000231274	SBK3	2.07389	0.0462516	N/A	N/A	N/A	N/A	N/A
ENSG00000143653	SCCPDH	-0.645629	0.0104261	N/A	N/A	N/A	N/A	N/A
ENSG00000099194	SCD	-0.980684	3.71e-05	N/A	N/A	N/A	N/A	N/A
ENSG00000162572	SCNN1D	-1.79645	0.0384702	N/A	N/A	N/A	N/A	N/A
ENSG00000284194	SCO2	-1.95822	0.0198037	N/A	N/A	N/A	N/A	N/A
ENSG00000121064	SCPEP1	0.659571	0.00906272	N/A	N/A	N/A	N/A	N/A
ENSG00000146555	SDK1	-1.39654	0.000607917	N/A	N/A	N/A	N/A	N/A
ENSG00000250722	SELENOP	1.2483	0.0134057	N/A	N/A	N/A	N/A	N/A
ENSG00000188404	SELL	2.69545	0.0450129	N/A	N/A	N/A	N/A	N/A
ENSG00000153993	SEMA3D	1.0537	0.0405239	N/A	N/A	N/A	N/A	N/A
ENSG00000095539	SEMA4G	1.00011	0.000412686	N/A	N/A	N/A	N/A	N/A
ENSG00000254703	SENCR	1.30698	0.0470295	N/A	N/A	N/A	N/A	N/A
ENSG00000086475	SEPHS1	-0.635331	0.00976104	N/A	N/A	N/A	N/A	N/A
ENSG00000100167	SEPTIN3	0.492492	0.0480058	N/A	N/A	N/A	N/A	N/A
ENSG00000108387	SEPTIN4	2.5688	4.39e-12	N/A	N/A	N/A	N/A	N/A
ENSG00000125354	SEPTIN6	0.541135	0.024397	N/A	N/A	N/A	N/A	N/A
ENSG00000172250	SERHL	3.07532	0.0373965	N/A	N/A	N/A	N/A	N/A
ENSG00000149257	SERPINH1	-0.661934	0.0461321	N/A	N/A	N/A	N/A	N/A
ENSG00000163536	SERPINI1	1.74487	0.000178184	N/A	N/A	N/A	N/A	N/A
ENSG00000149212	SESN3	0.712613	0.00920003	N/A	N/A	N/A	N/A	N/A
ENSG00000103037	SETD6	1.18973	0.0496442	N/A	N/A	N/A	N/A	N/A
ENSG00000145391	SETD7	0.671854	0.0289884	N/A	N/A	N/A	N/A	N/A
ENSG00000104897	SF3A2	-0.822492	0.0140094	N/A	N/A	N/A	N/A	N/A
ENSG00000145423	SFRP2	-0.894097	0.000220366	N/A	N/A	N/A	N/A	N/A
ENSG00000144040	SFXN5	-0.672279	0.0231739	N/A	N/A	N/A	N/A	N/A
ENSG00000111252	SH2B3	0.646309	0.0231739	N/A	N/A	N/A	N/A	N/A
ENSG00000185437	SH3BGR	1.15247	0.0114783	N/A	N/A	N/A	N/A	N/A
ENSG00000131370	SH3BP5	0.948753	0.00323984	N/A	N/A	N/A	N/A	N/A
ENSG00000140600	SH3GL3	0.882034	0.0254523	N/A	N/A	N/A	N/A	N/A
ENSG00000147010	SH3KBP1	0.842274	0.0164197	N/A	N/A	N/A	N/A	N/A
ENSG00000129214	SHBG	-2.54679	0.0112537	N/A	N/A	N/A	N/A	N/A
ENSG00000129946	SHC2	1.46964	0.00671173	N/A	N/A	N/A	N/A	N/A
ENSG00000169291	SHE	2.28555	0.0073293	N/A	N/A	N/A	N/A	N/A
ENSG00000130813	SHFL	1.42444	3.85e-06	N/A	N/A	N/A	N/A	N/A
ENSG00000138771	SHROOM3	-0.548707	0.0415004	N/A	N/A	N/A	N/A	N/A
ENSG00000187164	SHTN1	1.15482	9.35e-06	N/A	N/A	N/A	N/A	N/A
ENSG00000110013	SIAE	0.747829	0.0092564	N/A	N/A	N/A	N/A	N/A
ENSG00000215475	SIAH3	1.22112	0.000671321	N/A	N/A	N/A	N/A	N/A
ENSG00000187531	SIRT7	-0.969816	0.0371599	N/A	N/A	N/A	N/A	N/A
ENSG00000177045	SIX5	-0.990422	0.0156875	N/A	N/A	N/A	N/A	N/A
ENSG00000113504	SLC12A7	-0.787321	0.0280086	N/A	N/A	N/A	N/A	N/A
ENSG00000141485	SLC13A5	1.12936	0.00792411	N/A	N/A	N/A	N/A	N/A
ENSG00000112394	SLC16A10	1.25763	0.0192602	N/A	N/A	N/A	N/A	N/A
ENSG00000141526	SLC16A3	2.01908	0.000401923	N/A	N/A	N/A	N/A	N/A
ENSG00000118596	SLC16A7	1.37406	0.0309263	N/A	N/A	N/A	N/A	N/A
ENSG00000187714	SLC18A3	0.972726	0.0158806	N/A	N/A	N/A	N/A	N/A
ENSG00000146409	SLC18B1	1.08102	5.83e-05	N/A	N/A	N/A	N/A	N/A
ENSG00000144136	SLC20A1	-0.573373	0.0389	N/A	N/A	N/A	N/A	N/A
ENSG00000177542	SLC25A22	-1.10674	0.00513577	N/A	N/A	N/A	N/A	N/A
ENSG00000125648	SLC25A23	0.64221	0.0261056	N/A	N/A	N/A	N/A	N/A
ENSG00000197119	SLC25A29	-0.690018	0.0461568	N/A	N/A	N/A	N/A	N/A
ENSG00000174032	SLC25A30	1.46559	0.000105241	N/A	N/A	N/A	N/A	N/A
ENSG00000160326	SLC2A6	-1.01626	0.0208945	N/A	N/A	N/A	N/A	N/A
ENSG00000157593	SLC35B2	-0.83339	0.0244435	N/A	N/A	N/A	N/A	N/A
ENSG00000116704	SLC35D1	-0.768351	0.0156627	N/A	N/A	N/A	N/A	N/A
ENSG00000127526	SLC35E1	-0.708642	0.0182018	N/A	N/A	N/A	N/A	N/A
ENSG00000189339	SLC35E2B	-0.628906	0.00778395	N/A	N/A	N/A	N/A	N/A
ENSG00000160190	SLC37A1	1.49864	0.00204316	N/A	N/A	N/A	N/A	N/A
ENSG00000134955	SLC37A2	1.48243	0.00660208	N/A	N/A	N/A	N/A	N/A
ENSG00000138821	SLC39A8	0.762278	0.0301796	N/A	N/A	N/A	N/A	N/A
ENSG00000134802	SLC43A3	0.783345	0.00719006	N/A	N/A	N/A	N/A	N/A
ENSG00000139508	SLC46A3	1.78942	0.0147305	N/A	N/A	N/A	N/A	N/A
ENSG00000088836	SLC4A11	2.56549	2.01e-07	N/A	N/A	N/A	N/A	N/A
ENSG00000138074	SLC5A6	-1.1267	0.000517578	N/A	N/A	N/A	N/A	N/A
ENSG00000040487	SLC66A1	-1.23077	0.00253374	N/A	N/A	N/A	N/A	N/A
ENSG00000162976	SLC66A3	1.01235	0.00360499	N/A	N/A	N/A	N/A	N/A
ENSG00000072041	SLC6A15	2.09337	3.37e-12	N/A	N/A	N/A	N/A	N/A
ENSG00000196517	SLC6A9	-0.824313	0.00250724	N/A	N/A	N/A	N/A	N/A
ENSG00000130876	SLC7A10	3.59987	7.69e-09	N/A	N/A	N/A	N/A	N/A
ENSG00000103064	SLC7A6	-0.803003	0.0144087	N/A	N/A	N/A	N/A	N/A
ENSG00000173930	SLCO4C1	1.01561	0.0294383	N/A	N/A	N/A	N/A	N/A
ENSG00000154760	SLFN13	1.63855	5.57e-06	N/A	N/A	N/A	N/A	N/A
ENSG00000184347	SLIT3	1.27797	0.00235338	N/A	N/A	N/A	N/A	N/A
ENSG00000121871	SLITRK3	3.03451	1.02e-14	N/A	N/A	N/A	N/A	N/A
ENSG00000120693	SMAD9	0.903534	0.0267795	N/A	N/A	N/A	N/A	N/A
ENSG00000066117	SMARCD1	-0.781383	0.0035962	N/A	N/A	N/A	N/A	N/A
ENSG00000198952	SMG5	-0.756235	0.0357749	N/A	N/A	N/A	N/A	N/A
ENSG00000105771	SMG9	-0.707415	0.0266268	N/A	N/A	N/A	N/A	N/A
ENSG00000184785	SMIM10	1.74814	0.00529255	N/A	N/A	N/A	N/A	N/A
ENSG00000095932	SMIM24	7.55589	3.91e-09	N/A	N/A	N/A	N/A	N/A
ENSG00000172062	SMN1	0.862192	0.0102061	N/A	N/A	N/A	N/A	N/A
ENSG00000205571	SMN2	0.668125	0.0379539	N/A	N/A	N/A	N/A	N/A
ENSG00000198732	SMOC1	-1.77823	0.000117563	N/A	N/A	N/A	N/A	N/A
ENSG00000136699	SMPD4	-0.610346	0.0469059	N/A	N/A	N/A	N/A	N/A
ENSG00000185420	SMYD3	0.692428	0.0309685	N/A	N/A	N/A	N/A	N/A
ENSG00000135632	SMYD5	-0.941767	0.0261624	N/A	N/A	N/A	N/A	N/A
ENSG00000165684	SNAPC4	-0.617148	0.0233728	N/A	N/A	N/A	N/A	N/A
ENSG00000232956	SNHG15	-1.09626	0.00251336	N/A	N/A	N/A	N/A	N/A
ENSG00000196756	SNHG17	-0.838893	0.0041875	N/A	N/A	N/A	N/A	N/A
ENSG00000250786	SNHG18	1.75509	1.17e-05	N/A	N/A	N/A	N/A	N/A
ENSG00000233016	SNHG7	-1.10629	4.71e-05	N/A	N/A	N/A	N/A	N/A
ENSG00000104852	SNRNP70	-0.569098	0.0412177	N/A	N/A	N/A	N/A	N/A
ENSG00000233270	SNRPEP4	-2.35438	0.0288931	N/A	N/A	N/A	N/A	N/A
ENSG00000225792	SNX10-AS1	1.75177	1.19e-05	N/A	N/A	N/A	N/A	N/A
ENSG00000110025	SNX15	-0.926608	0.0388021	N/A	N/A	N/A	N/A	N/A
ENSG00000205302	SNX2	0.856812	0.0116115	N/A	N/A	N/A	N/A	N/A
ENSG00000157734	SNX22	1.56944	0.000127582	N/A	N/A	N/A	N/A	N/A
ENSG00000109762	SNX25	0.800041	0.0250432	N/A	N/A	N/A	N/A	N/A
ENSG00000173548	SNX33	-0.695118	0.0418982	N/A	N/A	N/A	N/A	N/A
ENSG00000274211	SOCS7	-0.591827	0.0171912	N/A	N/A	N/A	N/A	N/A
ENSG00000109610	SOD3	2.19172	0.000325057	N/A	N/A	N/A	N/A	N/A
ENSG00000095637	SORBS1	1.08108	0.000306767	N/A	N/A	N/A	N/A	N/A
ENSG00000224243	SOX1-OT	-0.955892	0.030644	N/A	N/A	N/A	N/A	N/A
ENSG00000064199	SPA17	0.702583	0.0284239	N/A	N/A	N/A	N/A	N/A
ENSG00000182310	SPACA6	-0.822845	0.0460563	N/A	N/A	N/A	N/A	N/A
ENSG00000091640	SPAG7	-0.709979	0.0113602	N/A	N/A	N/A	N/A	N/A
ENSG00000113140	SPARC	-0.87152	0.0227328	N/A	N/A	N/A	N/A	N/A
ENSG00000106686	SPATA6L	1.65174	0.0264417	N/A	N/A	N/A	N/A	N/A
ENSG00000152582	SPEF2	1.1523	0.0409535	N/A	N/A	N/A	N/A	N/A
ENSG00000072195	SPEG	1.27597	0.000229045	N/A	N/A	N/A	N/A	N/A
ENSG00000176170	SPHK1	-0.985599	0.0101346	N/A	N/A	N/A	N/A	N/A
ENSG00000186767	SPIN4	-0.538531	0.0416755	N/A	N/A	N/A	N/A	N/A
ENSG00000168005	SPINDOC	-0.79061	0.0345029	N/A	N/A	N/A	N/A	N/A
ENSG00000204991	SPIRE2	-0.674452	0.036622	N/A	N/A	N/A	N/A	N/A
ENSG00000107742	SPOCK2	1.82314	1.65e-06	N/A	N/A	N/A	N/A	N/A
ENSG00000196104	SPOCK3	3.66241	7.18e-09	N/A	N/A	N/A	N/A	N/A
ENSG00000198917	SPOUT1	-0.744573	0.00875261	N/A	N/A	N/A	N/A	N/A
ENSG00000231185	SPRY4-AS1	1.0972	0.0454003	N/A	N/A	N/A	N/A	N/A
ENSG00000171621	SPSB1	1.05916	0.00523387	N/A	N/A	N/A	N/A	N/A
ENSG00000137877	SPTBN5	-1.67387	0.00186307	N/A	N/A	N/A	N/A	N/A
ENSG00000184068	SREBF2-AS1	-2.36322	0.0142959	N/A	N/A	N/A	N/A	N/A
ENSG00000112658	SRF	-0.80875	0.00942843	N/A	N/A	N/A	N/A	N/A
ENSG00000116649	SRM	-0.938664	0.0109707	N/A	N/A	N/A	N/A	N/A
ENSG00000087087	SRRT	-0.591659	0.0461568	N/A	N/A	N/A	N/A	N/A
ENSG00000161547	SRSF2	-0.553484	0.0370553	N/A	N/A	N/A	N/A	N/A
ENSG00000112081	SRSF3	-0.689525	0.0187625	N/A	N/A	N/A	N/A	N/A
ENSG00000124193	SRSF6	-0.617603	0.0121687	N/A	N/A	N/A	N/A	N/A
ENSG00000115875	SRSF7	-0.5245	0.0271577	N/A	N/A	N/A	N/A	N/A
ENSG00000111786	SRSF9	-0.681612	0.0078383	N/A	N/A	N/A	N/A	N/A
ENSG00000157216	SSBP3	-0.680635	0.0352423	N/A	N/A	N/A	N/A	N/A
ENSG00000179954	SSC5D	1.90076	3.66e-07	N/A	N/A	N/A	N/A	N/A
ENSG00000084112	SSH1	-0.840198	0.000443022	N/A	N/A	N/A	N/A	N/A
ENSG00000157350	ST3GAL2	-0.915676	0.0403315	N/A	N/A	N/A	N/A	N/A
ENSG00000126091	ST3GAL3	-0.786671	0.0460566	N/A	N/A	N/A	N/A	N/A
ENSG00000110080	ST3GAL4	-1.09572	0.00354723	N/A	N/A	N/A	N/A	N/A
ENSG00000115525	ST3GAL5	0.832083	0.0321858	N/A	N/A	N/A	N/A	N/A
ENSG00000117069	ST6GALNAC5	-1.00645	0.0057789	N/A	N/A	N/A	N/A	N/A
ENSG00000173757	STAT5B	-0.664817	0.00641457	N/A	N/A	N/A	N/A	N/A
ENSG00000159167	STC1	1.63304	1.94e-06	N/A	N/A	N/A	N/A	N/A
ENSG00000164647	STEAP1	1.55377	0.00309511	N/A	N/A	N/A	N/A	N/A
ENSG00000134602	STK26	0.734153	0.00897637	N/A	N/A	N/A	N/A	N/A
ENSG00000163482	STK36	-0.660031	0.0199863	N/A	N/A	N/A	N/A	N/A
ENSG00000196182	STK40	-0.635936	0.0464838	N/A	N/A	N/A	N/A	N/A
ENSG00000133115	STOML3	-3.24131	0.00371492	N/A	N/A	N/A	N/A	N/A
ENSG00000137868	STRA6	1.12116	0.00883729	N/A	N/A	N/A	N/A	N/A
ENSG00000198203	SULT1C2	3.09403	3.32e-05	N/A	N/A	N/A	N/A	N/A
ENSG00000088002	SULT2B1	2.99295	0.00513907	N/A	N/A	N/A	N/A	N/A
ENSG00000277013	SUNO1	2.94264	0.00114688	N/A	N/A	N/A	N/A	N/A
ENSG00000148291	SURF2	-0.709107	0.0195044	N/A	N/A	N/A	N/A	N/A
ENSG00000148296	SURF6	-0.823693	0.0031026	N/A	N/A	N/A	N/A	N/A
ENSG00000157303	SUSD3	3.53254	0.000148773	N/A	N/A	N/A	N/A	N/A
ENSG00000101945	SUV39H1	-0.907879	0.0365447	N/A	N/A	N/A	N/A	N/A
ENSG00000291093	SVIL-AS1	-6.16708	0.00868788	N/A	N/A	N/A	N/A	N/A
ENSG00000198168	SVIP	0.733725	0.0357885	N/A	N/A	N/A	N/A	N/A
ENSG00000157703	SVOPL	3.57592	0.0351433	N/A	N/A	N/A	N/A	N/A
ENSG00000105137	SYDE1	-1.10975	0.00279795	N/A	N/A	N/A	N/A	N/A
ENSG00000101463	SYNDIG1	-1.2354	0.0193661	N/A	N/A	N/A	N/A	N/A
ENSG00000171992	SYNPO	2.19423	0.00250724	N/A	N/A	N/A	N/A	N/A
ENSG00000275066	SYNRG	-0.549768	0.0294287	N/A	N/A	N/A	N/A	N/A
ENSG00000143028	SYPL2	2.09922	1.74e-05	N/A	N/A	N/A	N/A	N/A
ENSG00000254806	SYS1-DBNDD2	-1.7097	0.0176216	N/A	N/A	N/A	N/A	N/A
ENSG00000143469	SYT14	0.982317	0.0169221	N/A	N/A	N/A	N/A	N/A
ENSG00000011347	SYT7	2.47359	5.08e-15	N/A	N/A	N/A	N/A	N/A
ENSG00000170743	SYT9	2.37194	1.62e-06	N/A	N/A	N/A	N/A	N/A
ENSG00000251364	SYT9-AS1	2.29314	0.0228131	N/A	N/A	N/A	N/A	N/A
ENSG00000102362	SYTL4	1.13327	0.0156627	N/A	N/A	N/A	N/A	N/A
ENSG00000173011	TADA2B	-0.949544	0.00167927	N/A	N/A	N/A	N/A	N/A
ENSG00000141384	TAF4B	1.04782	0.0401854	N/A	N/A	N/A	N/A	N/A
ENSG00000135801	TAF5L	-0.738249	0.00168103	N/A	N/A	N/A	N/A	N/A
ENSG00000162227	TAF6L	-1.08553	0.00302235	N/A	N/A	N/A	N/A	N/A
ENSG00000137413	TAF8	-0.89033	0.00881264	N/A	N/A	N/A	N/A	N/A
ENSG00000163377	TAFA4	1.94355	0.000583094	N/A	N/A	N/A	N/A	N/A
ENSG00000162367	TAL1	2.44644	0.043027	N/A	N/A	N/A	N/A	N/A
ENSG00000161835	TAMALIN	1.00102	0.0423141	N/A	N/A	N/A	N/A	N/A
ENSG00000139192	TAPBPL	1.32604	0.0193614	N/A	N/A	N/A	N/A	N/A
ENSG00000139546	TARBP2	-1.05652	0.0330451	N/A	N/A	N/A	N/A	N/A
ENSG00000213977	TAX1BP3	-0.941817	0.0296203	N/A	N/A	N/A	N/A	N/A
ENSG00000162065	TBC1D24	-0.680575	0.0275818	N/A	N/A	N/A	N/A	N/A
ENSG00000133138	TBC1D8B	0.850076	0.0461568	N/A	N/A	N/A	N/A	N/A
ENSG00000184905	TCEAL2	3.13895	4.13e-30	N/A	N/A	N/A	N/A	N/A
ENSG00000196507	TCEAL3	0.824966	0.00762945	N/A	N/A	N/A	N/A	N/A
ENSG00000133142	TCEAL4	0.924992	0.042818	N/A	N/A	N/A	N/A	N/A
ENSG00000204065	TCEAL5	2.23891	1.44e-18	N/A	N/A	N/A	N/A	N/A
ENSG00000182916	TCEAL7	0.966269	0.00017029	N/A	N/A	N/A	N/A	N/A
ENSG00000125878	TCF15	1.74267	0.0204619	N/A	N/A	N/A	N/A	N/A
ENSG00000071564	TCF3	-0.478323	0.0448672	N/A	N/A	N/A	N/A	N/A
ENSG00000081059	TCF7	0.623937	0.029866	N/A	N/A	N/A	N/A	N/A
ENSG00000139437	TCHP	-0.705787	0.00754252	N/A	N/A	N/A	N/A	N/A
ENSG00000196116	TDRD7	1.7432	1.47e-09	N/A	N/A	N/A	N/A	N/A
ENSG00000180190	TDRP	1.34795	0.000229045	N/A	N/A	N/A	N/A	N/A
ENSG00000135605	TEC	1.94436	0.00519166	N/A	N/A	N/A	N/A	N/A
ENSG00000162062	TEDC2	-1.18331	0.00898154	N/A	N/A	N/A	N/A	N/A
ENSG00000100726	TELO2	-1.36638	0.000308726	N/A	N/A	N/A	N/A	N/A
ENSG00000257949	TEN1	-1.40162	0.000509388	N/A	N/A	N/A	N/A	N/A
ENSG00000261408	TEN1-CDK3	-1.65979	0.0183393	N/A	N/A	N/A	N/A	N/A
ENSG00000009694	TENM1	1.98529	0.00460717	N/A	N/A	N/A	N/A	N/A
ENSG00000132749	TESMIN	0.92135	0.00513577	N/A	N/A	N/A	N/A	N/A
ENSG00000175664	TEX26	3.59486	0.0247695	N/A	N/A	N/A	N/A	N/A
ENSG00000112561	TFEB	1.98102	2.59e-05	N/A	N/A	N/A	N/A	N/A
ENSG00000105619	TFPT	-0.766245	0.0266268	N/A	N/A	N/A	N/A	N/A
ENSG00000260001	TGFBR3L	2.58938	0.0126188	N/A	N/A	N/A	N/A	N/A
ENSG00000135966	TGFBRAP1	-0.674065	0.00366902	N/A	N/A	N/A	N/A	N/A
ENSG00000118707	TGIF2	-0.579442	0.0296211	N/A	N/A	N/A	N/A	N/A
ENSG00000186340	THBS2	1.30648	0.0201832	N/A	N/A	N/A	N/A	N/A
ENSG00000159445	THEM4	0.633395	0.0234059	N/A	N/A	N/A	N/A	N/A
ENSG00000130775	THEMIS2	1.4025	0.000144066	N/A	N/A	N/A	N/A	N/A
ENSG00000131652	THOC6	-1.03648	0.0368666	N/A	N/A	N/A	N/A	N/A
ENSG00000172009	THOP1	-0.903152	0.00943491	N/A	N/A	N/A	N/A	N/A
ENSG00000090534	THPO	2.88484	4.06e-05	N/A	N/A	N/A	N/A	N/A
ENSG00000280634	THRIL	8.64819	0.00351762	N/A	N/A	N/A	N/A	N/A
ENSG00000179886	TIGD5	-1.26319	0.0319913	N/A	N/A	N/A	N/A	N/A
ENSG00000111602	TIMELESS	-0.701957	0.0065052	N/A	N/A	N/A	N/A	N/A
ENSG00000104980	TIMM44	-0.885329	0.000527201	N/A	N/A	N/A	N/A	N/A
ENSG00000100234	TIMP3	0.663641	0.00546025	N/A	N/A	N/A	N/A	N/A
ENSG00000137221	TJAP1	-0.741235	0.0132453	N/A	N/A	N/A	N/A	N/A
ENSG00000149476	TKFC	-0.877512	0.0291101	N/A	N/A	N/A	N/A	N/A
ENSG00000185561	TLCD2	1.00094	0.0424188	N/A	N/A	N/A	N/A	N/A
ENSG00000152078	TLCD4	1.0498	0.0135839	N/A	N/A	N/A	N/A	N/A
ENSG00000065717	TLE2	1.38929	2.56e-05	N/A	N/A	N/A	N/A	N/A
ENSG00000174125	TLR1	4.03398	0.0305892	N/A	N/A	N/A	N/A	N/A
ENSG00000100926	TM9SF1	-0.675153	0.0395847	N/A	N/A	N/A	N/A	N/A
ENSG00000057704	TMCC3	1.03464	0.00357233	N/A	N/A	N/A	N/A	N/A
ENSG00000099203	TMED1	-1.19427	0.00268148	N/A	N/A	N/A	N/A	N/A
ENSG00000181284	TMEM102	1.67897	0.00319379	N/A	N/A	N/A	N/A	N/A
ENSG00000109066	TMEM104	-0.646087	0.0464914	N/A	N/A	N/A	N/A	N/A
ENSG00000183160	TMEM119	2.12707	6.32e-07	N/A	N/A	N/A	N/A	N/A
ENSG00000166448	TMEM130	2.26517	0.00726696	N/A	N/A	N/A	N/A	N/A
ENSG00000179292	TMEM151A	3.7555	9.3e-05	N/A	N/A	N/A	N/A	N/A
ENSG00000164484	TMEM200A	1.17082	0.00490872	N/A	N/A	N/A	N/A	N/A
ENSG00000253304	TMEM200B	1.26068	0.000809106	N/A	N/A	N/A	N/A	N/A
ENSG00000206432	TMEM200C	-0.937629	0.000325057	N/A	N/A	N/A	N/A	N/A
ENSG00000186501	TMEM222	-0.95007	0.0182233	N/A	N/A	N/A	N/A	N/A
ENSG00000205090	TMEM240	-1.50574	0.0134749	N/A	N/A	N/A	N/A	N/A
ENSG00000184497	TMEM255B	2.32235	0.00211568	N/A	N/A	N/A	N/A	N/A
ENSG00000273238	TMEM271	4.19484	4.08e-05	N/A	N/A	N/A	N/A	N/A
ENSG00000126950	TMEM35A	0.90158	0.00314088	N/A	N/A	N/A	N/A	N/A
ENSG00000121900	TMEM54	4.24607	2.98e-07	N/A	N/A	N/A	N/A	N/A
ENSG00000137103	TMEM8B	0.686271	0.0399092	N/A	N/A	N/A	N/A	N/A
ENSG00000181585	TMIE	2.78089	0.000538309	N/A	N/A	N/A	N/A	N/A
ENSG00000205542	TMSB4X	-0.459562	0.0479114	N/A	N/A	N/A	N/A	N/A
ENSG00000185215	TNFAIP2	1.46788	0.0161785	N/A	N/A	N/A	N/A	N/A
ENSG00000145779	TNFAIP8	0.780411	0.0438494	N/A	N/A	N/A	N/A	N/A
ENSG00000127863	TNFRSF19	1.68834	7.45e-05	N/A	N/A	N/A	N/A	N/A
ENSG00000120332	TNN	-1.72444	0.000445225	N/A	N/A	N/A	N/A	N/A
ENSG00000105048	TNNT1	4.1293	2.66e-33	N/A	N/A	N/A	N/A	N/A
ENSG00000132773	TOE1	-0.880094	0.00515776	N/A	N/A	N/A	N/A	N/A
ENSG00000160949	TONSL	-0.722776	0.0365447	N/A	N/A	N/A	N/A	N/A
ENSG00000177302	TOP3A	-0.630977	0.023172	N/A	N/A	N/A	N/A	N/A
ENSG00000175274	TP53I11	1.78954	1.02e-14	N/A	N/A	N/A	N/A	N/A
ENSG00000115129	TP53I3	-1.16407	0.000359857	N/A	N/A	N/A	N/A	N/A
ENSG00000227372	TP73-AS1	-0.586723	0.0173298	N/A	N/A	N/A	N/A	N/A
ENSG00000261594	TPBGL	0.720849	0.0323633	N/A	N/A	N/A	N/A	N/A
ENSG00000111907	TPD52L1	2.5643	5.1e-10	N/A	N/A	N/A	N/A	N/A
ENSG00000140416	TPM1	-0.949908	0.000161333	N/A	N/A	N/A	N/A	N/A
ENSG00000137364	TPMT	0.821867	0.0010165	N/A	N/A	N/A	N/A	N/A
ENSG00000159713	TPPP3	2.4512	1.97e-10	N/A	N/A	N/A	N/A	N/A
ENSG00000283900	TPTEP2-CSNK1E	-1.34362	0.00425255	N/A	N/A	N/A	N/A	N/A
ENSG00000170893	TRH	3.93765	0.0462516	N/A	N/A	N/A	N/A	N/A
ENSG00000154370	TRIM11	-0.740248	0.0261742	N/A	N/A	N/A	N/A	N/A
ENSG00000130726	TRIM28	-0.997222	0.0156627	N/A	N/A	N/A	N/A	N/A
ENSG00000132481	TRIM47	4.1565	0.0113811	N/A	N/A	N/A	N/A	N/A
ENSG00000166436	TRIM66	1.03047	0.00996758	N/A	N/A	N/A	N/A	N/A
ENSG00000104907	TRMT1	-1.02707	0.0134195	N/A	N/A	N/A	N/A	N/A
ENSG00000099899	TRMT2A	-0.921086	0.0449976	N/A	N/A	N/A	N/A	N/A
ENSG00000166166	TRMT61A	-1.40046	0.000825339	N/A	N/A	N/A	N/A	N/A
ENSG00000144481	TRPM8	2.13746	0.00149576	N/A	N/A	N/A	N/A	N/A
ENSG00000182463	TSHZ2	3.12154	1.63e-07	N/A	N/A	N/A	N/A	N/A
ENSG00000182704	TSKU	-0.736776	0.0394516	N/A	N/A	N/A	N/A	N/A
ENSG00000099282	TSPAN15	1.13935	0.00375235	N/A	N/A	N/A	N/A	N/A
ENSG00000113638	TTC33	0.891731	0.00634759	N/A	N/A	N/A	N/A	N/A
ENSG00000085831	TTC39A	1.73204	0.000150867	N/A	N/A	N/A	N/A	N/A
ENSG00000196230	TUBB	-0.795352	0.0311792	N/A	N/A	N/A	N/A	N/A
ENSG00000104833	TUBB4A	2.75538	1.94e-18	N/A	N/A	N/A	N/A	N/A
ENSG00000078246	TULP3	0.771462	0.0355564	N/A	N/A	N/A	N/A	N/A
ENSG00000164440	TXLNB	1.87377	0.000226978	N/A	N/A	N/A	N/A	N/A
ENSG00000113621	TXNDC15	-0.68363	0.0415582	N/A	N/A	N/A	N/A	N/A
ENSG00000161265	U2AF1L4	-0.894335	0.02237	N/A	N/A	N/A	N/A	N/A
ENSG00000197355	UAP1L1	3.22351	3.74e-06	N/A	N/A	N/A	N/A	N/A
ENSG00000170035	UBE2E3	-0.743834	0.00456674	N/A	N/A	N/A	N/A	N/A
ENSG00000103353	UBFD1	-0.725695	0.00343077	N/A	N/A	N/A	N/A	N/A
ENSG00000120942	UBIAD1	-0.785361	0.0190052	N/A	N/A	N/A	N/A	N/A
ENSG00000167671	UBXN6	-0.867504	0.0345429	N/A	N/A	N/A	N/A	N/A
ENSG00000130717	UCK1	-0.836674	0.0267455	N/A	N/A	N/A	N/A	N/A
ENSG00000109424	UCP1	2.74797	0.00346792	N/A	N/A	N/A	N/A	N/A
ENSG00000143222	UFC1	-0.992821	3.41e-05	N/A	N/A	N/A	N/A	N/A
ENSG00000168671	UGT3A2	2.76358	0.000225821	N/A	N/A	N/A	N/A	N/A
ENSG00000111981	ULBP1	1.01778	0.00496694	N/A	N/A	N/A	N/A	N/A
ENSG00000177169	ULK1	-0.954617	0.00308042	N/A	N/A	N/A	N/A	N/A
ENSG00000290723	ULK4P2	2.53506	0.000153344	N/A	N/A	N/A	N/A	N/A
ENSG00000290997	ULK4P3	1.22015	0.0198946	N/A	N/A	N/A	N/A	N/A
ENSG00000175970	UNC119B	-0.631796	0.0227328	N/A	N/A	N/A	N/A	N/A
ENSG00000132478	UNK	-0.781865	0.000711363	N/A	N/A	N/A	N/A	N/A
ENSG00000059145	UNKL	-0.814337	0.0231739	N/A	N/A	N/A	N/A	N/A
[truncated: 198 more rows]

## Sheet: VPA+SFN-VPA DEGs
VPA + SFN Treated Neural Progenitor Cell DEGs from VPA Treated
Ensembl gene ID	external_gene_name	log2FoldChange	padj
ENSG00000262660	novel protein	8.33288	0.0290016
ENSG00000267124	novel transcript, antisense to MIER2	5.02263	5.24e-05
ENSG00000282218	novel protein, GOPC-ROS1 readthrough	3.7506	0.036014
ENSG00000198618	PPIAP22	2.24114	4.03e-07
ENSG00000280416	novel transcript	2.08167	7.41e-08
ENSG00000286389	novel transcript	1.93184	0.0290016
ENSG00000198753	PLXNB3	1.87498	0.0338989
ENSG00000268191	novel transcript, antisense to TUBB4A	1.63275	0.00254039
ENSG00000007237	GAS7	1.48312	0.0388625
ENSG00000075399	VPS9D1	1.48123	0.00986256
ENSG00000275493	family with sequence similarity 27 member (FAM27D) pseudogene	1.45111	0.0182354
ENSG00000159958	TNFRSF13C	1.41971	0.00964611
ENSG00000260934	novel transcript, antisense to GDE1	1.38554	0.0012521
ENSG00000211445	GPX3	1.35385	0.00910946
ENSG00000178531	CTXN1	1.34495	5.91e-05
ENSG00000225972	MTND1P23	1.32958	0.000161512
ENSG00000132967	HMGB1P5	1.32574	0.000342043
ENSG00000157613	CREB3L1	1.28553	9.11e-05
ENSG00000179954	SSC5D	1.26614	0.000723084
ENSG00000130283	GDF1	1.26127	0.0426647
ENSG00000077150	NFKB2	1.24363	5.91e-05
ENSG00000204060	FOXO6	1.17295	0.00964611
ENSG00000007516	BAIAP3	1.15845	0.000563189
ENSG00000176058	TPRN	1.15604	0.0234238
ENSG00000261512	novel transcript	1.13953	0.00915911
ENSG00000254559	novel transcript	1.0817	0.0323874
ENSG00000230043	TMSB4XP6	1.0784	0.0391749
ENSG00000243279	PRAF2	1.07478	2.4e-07
ENSG00000180190	TDRP	1.05547	0.036014
ENSG00000210194	MT-TE	1.03736	0.00680047
ENSG00000272655	polymerase (RNA) II (DNA directed) polypeptide J4, pseudogene	0.996428	0.0209623
ENSG00000259169	GNRHR2P1	0.955258	0.0267796
ENSG00000261586	novel transcript	0.932994	0.00104537
ENSG00000075785	RAB7A	0.90177	0.0201709
ENSG00000104833	TUBB4A	0.889214	0.0353324
ENSG00000149131	SERPING1	0.886929	1.06e-05
ENSG00000151176	PLBD2	0.877581	9.13e-05
ENSG00000039523	RIPOR1	0.872115	5.24e-05
ENSG00000177732	SOX12	0.867942	0.000518819
ENSG00000115935	WIPF1	0.867793	0.00409605
ENSG00000125534	PPDPF	0.855141	0.00680047
ENSG00000174807	CD248	0.839641	0.0429334
ENSG00000205609	EIF3CL	0.825815	0.00964611
ENSG00000120896	SORBS3	0.802407	0.00975313
ENSG00000173264	GPR137	0.788028	0.0232441
ENSG00000131398	KCNC3	0.775878	0.036014
ENSG00000183248	PRR36	0.761172	0.00680047
ENSG00000181222	POLR2A	0.751738	0.000342043
ENSG00000159335	PTMS	0.740514	0.0209623
ENSG00000268120	novel transcript	0.739272	0.0137774
ENSG00000187867	PALM3	0.73536	0.0323874
ENSG00000179094	PER1	0.733051	0.0168504
ENSG00000179218	CALR	0.727123	0.00598615
ENSG00000139289	PHLDA1	0.72231	0.0396552
ENSG00000137103	TMEM8B	0.707018	0.0323874
ENSG00000239779	WBP1	0.68085	0.04776
ENSG00000163001	CFAP36	0.657474	0.0267796
ENSG00000089159	PXN	0.657271	0.0288973
ENSG00000272540	novel transcript, antisense to TUBB	0.647324	0.0291887
ENSG00000156858	PRR14	0.641253	0.0348342
ENSG00000166426	CRABP1	0.634057	0.0120907
ENSG00000285437	POLR2J3	0.628497	0.036014
ENSG00000175727	MLXIP	0.611754	0.0209623
ENSG00000121766	ZCCHC17	0.611428	0.0164945
ENSG00000099995	SF3A1	0.575456	0.0228596
ENSG00000148229	POLE3	0.57459	0.0275756
ENSG00000198695	MT-ND6	0.562449	0.0446004
ENSG00000105270	CLIP3	0.552057	0.0453197
ENSG00000107290	SETX	-0.597444	0.0338989
ENSG00000116641	DOCK7	-0.656891	0.0399597
ENSG00000196313	POM121	-0.701981	0.0341181
ENSG00000130338	TULP4	-0.721295	0.0209623
ENSG00000168282	MGAT2	-0.744693	0.0126215
ENSG00000145012	LPP	-0.801081	0.00526104
ENSG00000204149	AGAP6	-0.858428	0.0426647
ENSG00000171988	JMJD1C	-0.901367	0.0244729
ENSG00000163884	KLF15	-0.990661	0.0229711
ENSG00000146555	SDK1	-1.09159	0.0448394
ENSG00000206052	DOK6	-1.33473	0.0366374
ENSG00000286001	novel protein	-1.33572	0.0426647
ENSG00000258643	BCL2L2-PABPN1	-1.76248	0.0290016
ENSG00000284292	novel protein, ARPC1A and ARPC1B readthrough	-1.77654	0.0338989
ENSG00000290924	novel transcript	-7.44021	0.000161512
ENSG00000269378	ITGB1P1	-10.9053	8.03e-15

## Sheet: ASD Organoid DEGs
This table is from Mariani et al. study Table S2A (Cell, 2015) (doi: 10.1016/j.cell.2015.06.034) S
DGE day 31
geneID	log2FC	FDR
MUC2	-5.71	3.61e-43
AC107385.1	-5.2	6.55e-40
FGA	-5.25	6.76e-40
SERPINA1	-4.89	8.61e-38
CLCA1	-5.02	3.14e-37
DLX6-AS1	4.61	7.03e-37
FGG	-5.09	2.21e-32
CEACAM6	-5.63	2.94e-32
CEACAM5	-6	3.18e-31
LAMC2	-3.96	6.19e-27
FGB	-5.64	3.62e-26
MUC13	-5.24	3.98e-26
FOXG1	3.6	5.53e-26
ST14	-3.6	2.31e-25
TMEM132C	4.55	1e-23
AFP	-4.03	4.17e-23
PLA2G2A	-4.22	5.65e-23
NEUROD6	4.6	1.7e-22
MEP1A	-4.51	9.08e-22
AGR2	-4.26	4.37e-21
RP11-510N19.5	-3.5	4.55e-21
KLHDC8A	3.1	1.3e-20
ELF3	-3.29	1.3e-20
DUOX2	-3.07	1.41e-20
MMP1	-2.91	8.87e-20
APOA1	-4.51	2.27e-19
EPCAM	-3.46	4.25e-19
SOX3	2.94	9.46e-19
C1orf61	3	1.82e-18
APOB	-4.46	6.36e-18
TACSTD2	-3.87	7.13e-18
CDH17	-4.21	7.72e-18
LHX2	2.78	2.83e-17
SPINK1	-3.89	2.88e-17
C14orf23	3.65	6.3e-17
CDX2	-3.91	7.16e-17
KRT19	-3.04	8.35e-17
NEUROD2	3.93	8.35e-17
CGA	-3.13	1.09e-16
LRRC3B	3.04	1.21e-16
MUC16	-3.38	2.24e-16
PRSS8	-2.54	3.76e-16
CLDN7	-2.49	5.65e-16
CEACAM1	-2.89	7.48e-16
APOA2	-4.21	8.46e-16
PKP3	-3.19	9.43e-16
MYO7B	-3.97	9.64e-16
FXYD3	-3.63	1.06e-15
HPN	-2.73	1.47e-15
HECW1	2.39	1.72e-15
GRIA1	2.59	1.72e-15
FABP1	-4.27	1.86e-15
PRSS1	-5.57	2.33e-15
MEG3	3.1	5.17e-15
AC020907.3	-2.82	5.17e-15
TBR1	2.72	5.17e-15
POU3F3	2.83	5.71e-15
LAMB3	-2.66	7.94e-15
TSPAN8	-3.66	1.16e-14
NEUROG2	3.37	1.16e-14
HNF4A	-3.65	1.77e-14
GDF15	-2.36	2.67e-14
CSF3R	-2.62	2.8e-14
RASGRP1	2.39	2.8e-14
MIR675	-2.37	4.3e-14
AC018730.1	2.84	6.43e-14
HAVCR1	-3.66	7.3e-14
KRT20	-4.08	7.97e-14
PTPRZ1	2.72	1.11e-13
SP6	-2.43	1.18e-13
C1orf186	4.21	1.45e-13
GABRP	-3.47	1.55e-13
CTC-547D20.1	2.55	1.68e-13
RAMP1	-2.68	3.73e-13
AP1M2	-3.23	4.24e-13
CHRDL1	2.47	4.95e-13
CEACAM7	-5.01	5.52e-13
NPNT	-2.18	7.13e-13
ESRP1	-2.43	7.95e-13
HGD	-2.73	7.96e-13
CDH1	-2.55	8e-13
PRR15	-2.8	8.22e-13
F2RL1	-2.28	1.08e-12
REG4	-4.03	2.1e-12
RP11-217E22.5	4.26	2.21e-12
BCL11B	2.16	2.36e-12
AC133637.1	2.1	2.52e-12
KLF5	-2.48	3.36e-12
NCRNA00261	-3.58	3.6e-12
C3	-2.37	3.83e-12
SALL1	2.16	4.53e-12
CLDN4	-2.33	4.65e-12
NR2E1	3.7	4.84e-12
GBP2	-2.92	6.15e-12
ADRA1A	2.41	6.16e-12
TINAGL1	-2.27	6.21e-12
VTCN1	-3.04	7.02e-12
RP11-23D24.2	3.29	7.04e-12
TFF1	-3.72	1.19e-11
SLC44A4	-2.64	1.55e-11
RP11-129K20.2	2.74	2e-11
RP11-4N23.1	2.79	2.11e-11
ERBB3	-2.13	2.73e-11
GPRC5A	-2.35	3.5e-11
SLCO2A1	-2.38	3.77e-11
AMBN	3.41	4.05e-11
CD55	-2.11	4.46e-11
COL17A1	-2.23	4.88e-11
TM4SF1	-2.26	5.39e-11
ITGB6	-2.48	5.56e-11
KRT18	-2.17	5.63e-11
MYT1L	2.24	6.22e-11
CFTR	-2.86	7.62e-11
GAD2	3.69	8.36e-11
P2RY6	-2.89	8.61e-11
AC009487.5	2.64	9.43e-11
GABRB2	3.24	1.04e-10
LAD1	-2.97	1.46e-10
MPZL2	-2.02	1.49e-10
DMRTA2	2.04	1.69e-10
GALNT3	-2.25	2.84e-10
RNF186	-4.46	2.92e-10
RP4-684O24.5	3.65	3e-10
PDYN	3.65	3.12e-10
LYZ	-3.54	3.19e-10
GNRH2	-2.72	3.19e-10
POF1B	-3.12	3.86e-10
UGT2B15	-3.55	4.33e-10
SLCO2B1	-2.45	4.68e-10
SPINT1	-2.06	4.75e-10
FOS	-2	4.83e-10
CHRM1	3.61	4.85e-10
S100P	-2.98	6.55e-10
S100A14	-3.04	9.65e-10
FLT1	-2.15	9.65e-10
TM4SF4	-3.85	1.07e-09
KCNQ3	2.02	1.11e-09
GRHL2	-2.14	1.13e-09
UBD	-3.66	1.16e-09
MTTP	-2.25	1.21e-09
RAB25	-2.49	1.39e-09
GATA3	-2.06	1.42e-09
ZFP36	-1.89	1.64e-09
SCNN1A	-2.19	1.86e-09
MACC1	-2.55	1.94e-09
EPS8L3	-4.02	2.03e-09
PRSS22	-3.33	2.03e-09
PRR15L	-3.01	2.14e-09
SLC6A1	2.01	2.16e-09
ANXA3	-1.97	2.23e-09
PVRL4	-2.98	2.69e-09
GBP3	-3.18	3.2e-09
MPZL3	-2.24	3.31e-09
C14orf64	3.34	3.83e-09
HAND2	-1.89	4.16e-09
TMBIM1	-1.83	4.33e-09
ST6GALNAC1	-3.34	5.63e-09
TJP2	-1.88	6.04e-09
SEZ6	2.02	6.31e-09
S100A9	-3.39	7.42e-09
GP2	-3.59	7.46e-09
MIR9-1	3.27	7.82e-09
TMEM30B	-3.07	7.82e-09
F2	-3.35	7.97e-09
PLAUR	-1.85	8.79e-09
AC018730.3	3.02	8.79e-09
DHRS9	-2.99	8.9e-09
NRG3	1.96	9.42e-09
H19	-2.42	9.91e-09
B3GAT1	1.91	1.04e-08
RP11-85O21.5	2.76	1.14e-08
RP11-766F14.1	-2.29	1.27e-08
AL049777.1	3.14	1.34e-08
FUT9	2.71	1.49e-08
HAND1	-1.93	1.54e-08
RP11-91K11.2	-3.75	1.69e-08
LCP1	-2.27	1.92e-08
WT1	-3.19	2.04e-08
AGTR1	-2.93	2.09e-08
MT1H	-3.78	2.27e-08
S100A6	-2.17	2.69e-08
PTGES	-1.74	2.81e-08
RP11-471J12.1	-1.81	2.82e-08
IRF6	-1.78	3.12e-08
SLC39A5	-2.36	3.21e-08
AC114877.3	3.15	3.6e-08
TMEM45B	-2.9	4e-08
CTC-467M3.1	1.69	4.25e-08
DPP4	-1.89	4.81e-08
DSC2	-1.75	4.91e-08
IL4R	-1.75	5.18e-08
IL32	-3.19	5.38e-08
MOGAT3	-3.92	5.66e-08
IL1RL1	-3.28	5.66e-08
DUOXA2	-2.67	5.7e-08
MMP7	-3.26	5.86e-08
FOXA1	-2.58	5.86e-08
NTRK3	1.76	5.92e-08
CDH4	1.71	6.9e-08
MIA2	-2.89	7.28e-08
AIM1L	-2.1	8.28e-08
AL049692.1	-2.91	8.28e-08
KRT8	-1.91	8.77e-08
UGT1A1	-3.76	9.28e-08
ISLR2	1.82	9.9e-08
TRIM15	-3.47	1.11e-07
PRRG4	-2.67	1.12e-07
SCN1A	2.05	1.17e-07
TBX2	-1.72	1.23e-07
CSMD2	1.76	1.24e-07
UGT1A3	-3.67	1.24e-07
CD68	-1.79	1.3e-07
COBLL1	-1.67	1.3e-07
FAM83B	-2.92	1.3e-07
IHH	-3.1	1.38e-07
ADCYAP1R1	1.79	1.39e-07
UGT1A4	-3.63	1.41e-07
TMPRSS2	-2.67	1.41e-07
TRIM40	-3.09	1.41e-07
SERPINA4	-3.93	1.47e-07
LGALS3	-1.91	1.5e-07
TBX3	-1.68	1.53e-07
CYP26A1	2.84	1.59e-07
XXbac-BPG116M5.17	-1.64	1.59e-07
CFB	-1.64	1.61e-07
GCNT3	-3.28	1.77e-07
NCAN	1.91	1.77e-07
MYOF	-1.81	1.82e-07
SLC19A3	-1.99	1.95e-07
MT1G	-3.09	2.08e-07
ILDR1	-2.78	2.16e-07
STS	-1.77	2.25e-07
TMEM154	-2.22	2.29e-07
CHL1	1.93	2.37e-07
PITX1	-1.78	2.53e-07
RASGRF1	1.97	2.57e-07
GPM6A	1.86	2.57e-07
UGT1A5	-3.48	2.58e-07
KCNJ10	2.82	2.7e-07
ITGB4	-1.7	3.06e-07
HPCAL4	2.06	3.19e-07
PRKCB	1.69	3.19e-07
DSP	-2.08	3.99e-07
UGT1A6	-3.37	4.04e-07
RBP4	-2.17	4.12e-07
NPC1L1	-2.54	4.33e-07
KIAA2022	1.8	4.37e-07
CAMKV	1.63	4.45e-07
CXCL5	-3.38	4.6e-07
CARD11	-2.56	4.65e-07
C6orf222	-3.28	4.65e-07
GUCY2C	-2.65	4.84e-07
GRIK3	1.78	5.07e-07
C2CD4A	-2.78	5.11e-07
NDRG1	-1.97	5.64e-07
F11R	-1.7	5.76e-07
SYT6	2.07	6.47e-07
MIR559	-3.12	6.47e-07
UGT1A7	-3.26	6.96e-07
TFPI2	-1.75	7.32e-07
IL2RG	-3.44	7.41e-07
UGT1A9	-3.24	7.44e-07
SI	-2.63	7.63e-07
ABCC3	-2.5	7.74e-07
UGT1A10	-3.21	7.8e-07
RFX4	1.64	8.09e-07
RAB17	-2.15	8.31e-07
BX470102.3	-2.35	8.41e-07
SP8	1.94	8.42e-07
CEBPD	-1.56	9.39e-07
SOX2	1.65	9.71e-07
BHLHE22	2.8	9.71e-07
GRM3	1.83	9.72e-07
EMX2	1.61	1.04e-06
SH3GL2	1.89	1.06e-06
NR4A3	-1.81	1.07e-06
RP11-395D3.1	2.63	1.08e-06
C1orf210	-3.2	1.08e-06
KRT15	-2.47	1.08e-06
RNF128	-2.63	1.11e-06
EOMES	2.79	1.17e-06
CACNG5	2.46	1.18e-06
GPR126	-1.63	1.27e-06
GPA33	-2.92	1.34e-06
CDX1	-3.39	1.34e-06
JUNB	-1.5	1.35e-06
CELF4	1.58	1.42e-06
UGT1A8	-3.09	1.44e-06
OPCML	1.54	1.52e-06
GRM5	2.69	1.56e-06
STOM	-1.49	1.59e-06
S100A16	-1.73	1.6e-06
C7	-1.64	1.63e-06
GRIP2	1.57	1.69e-06
LSR	-1.49	1.81e-06
GPR12	2.58	1.81e-06
FOXA2	-3.2	1.86e-06
PPM1E	1.53	1.88e-06
SULT1B1	-3.43	2.07e-06
SCRT2	1.63	2.16e-06
PERP	-1.58	2.22e-06
AC009487.4	2.72	2.27e-06
RP11-657K20.2	2.84	2.29e-06
AL138712.1	-2.14	2.31e-06
AC087393.1	2.51	2.34e-06
CORO2B	1.55	2.39e-06
NTM	1.48	2.4e-06
POU3F2	1.71	2.4e-06
HCG22	2.43	2.43e-06
NRXN1	1.6	2.44e-06
RP11-403C10.2	1.76	2.49e-06
AC011333.1	1.87	2.54e-06
CDCP1	-1.99	2.57e-06
CPLX2	1.57	2.57e-06
SFN	-2.78	2.65e-06
PTCHD2	1.54	2.67e-06
AC073840.1	-2.71	2.71e-06
SNAP91	1.52	2.75e-06
RGMA	1.49	2.77e-06
PAPPA2	-1.77	3.04e-06
CTC-455F18.1	-3.07	3.05e-06
KCNC1	1.6	3.05e-06
SLC1A2	1.55	3.12e-06
ARPP21	2.83	3.12e-06
FCGBP	-2.02	3.43e-06
GFAP	2.5	3.82e-06
DSC3	-1.52	3.84e-06
CHD5	1.53	3.88e-06
FAM123A	1.54	3.9e-06
GNGT1	-1.64	3.92e-06
TFAP2A	-1.64	3.95e-06
NKAIN3	1.43	4.06e-06
RP11-102C16.3	-3.12	4.07e-06
EFNA1	-1.5	4.58e-06
ANXA4	-1.56	4.88e-06
C1orf116	-2.66	4.96e-06
VTN	-1.61	4.96e-06
S100A11	-1.46	4.96e-06
SLC32A1	2.59	5.02e-06
RP11-54A4.2	-1.52	5.07e-06
CDK5R1	1.59	5.16e-06
PDE2A	1.46	5.36e-06
AL591893.1	-1.46	5.48e-06
SLAIN1	1.49	5.65e-06
GRIA2	1.54	5.65e-06
PTGS2	-2.45	5.83e-06
PLSCR1	-1.51	5.94e-06
AP001092.4	1.69	6.1e-06
C2CD4B	-2.46	6.17e-06
MYO5B	-1.45	6.23e-06
HPGD	-1.52	6.23e-06
PPP2R2C	1.55	6.26e-06
EPSTI1	-2.39	6.4e-06
SLC30A3	2.4	6.46e-06
SYNPR	1.75	6.69e-06
TNFRSF12A	-1.69	6.72e-06
NRSN1	1.88	6.8e-06
GAL3ST4	1.42	6.8e-06
WDR17	1.47	6.85e-06
RP11-85O21.2	2.47	6.85e-06
PPFIA2	1.47	6.85e-06
RP11-21C4.1	2.7	6.99e-06
GPRC5C	-1.39	7.03e-06
ADAMTSL4	-1.56	7.1e-06
SLC40A1	-1.48	7.13e-06
EMX1	2.27	7.38e-06
MET	-1.42	7.38e-06
NOL4	1.78	7.53e-06
RP11-839D17.2	1.46	7.74e-06
AC011738.4	2.44	7.87e-06
HOXB9	-2.09	7.97e-06
APOA4	-3.3	8.05e-06
GATA6	-1.43	8.4e-06
AL353597.1	1.53	8.4e-06
EHF	-2.79	8.4e-06
UNC93A	-2.55	8.51e-06
ADM	-1.86	8.97e-06
2024-09-02	1.71	9.34e-06
DGKB	1.67	9.56e-06
LRTM2	2.28	9.97e-06
DSCAM	2.27	9.97e-06
GLB1L2	1.38	1.02e-05
RP11-219G10.3	-2.47	1.04e-05
EREG	-2.84	1.05e-05
CXCL16	-1.77	1.09e-05
GRIN1	1.58	1.09e-05
HSPB6	-1.85	1.1e-05
ACE2	-2.86	1.11e-05
TMC4	-1.71	1.13e-05
PRLR	-1.55	1.13e-05
GJB1	-2.88	1.15e-05
5S_rRNA.83	-2.49	1.22e-05
DCLK3	2.38	1.23e-05
GOLGA7B	1.83	1.24e-05
SLC22A3	-2.08	1.24e-05
CTHRC1	-1.77	1.26e-05
RASSF6	-2.46	1.27e-05
PAK7	1.59	1.28e-05
OVOL1	-2.09	1.28e-05
FAM3B	-2.8	1.3e-05
AC004455.1	2.48	1.33e-05
C15orf48	-2.6	1.35e-05
BEND4	1.78	1.38e-05
STEAP4	-2.47	1.39e-05
TMEM196	1.96	1.39e-05
TMPRSS4	-2.54	1.49e-05
FAIM2	1.51	1.49e-05
TMEM132B	1.36	1.52e-05
TTBK1	1.42	1.55e-05
AL133367.2	-2.5	1.62e-05
CD9	-1.45	1.68e-05
FMOD	-1.43	1.69e-05
IGSF21	1.4	1.77e-05
NKAIN2	1.87	1.79e-05
DLL1	1.47	1.79e-05
AGAP2	1.4	1.79e-05
ACCN2	1.35	1.81e-05
RP11-125O18.1	2.41	1.81e-05
KIRREL3	1.36	1.81e-05
VAMP8	-1.99	1.84e-05
RP11-733O18.1	2.6	1.85e-05
FSTL5	1.38	1.86e-05
NPAS3	1.44	1.92e-05
RP11-120I21.2	-1.45	2e-05
B3GNT7	-1.74	2.05e-05
SPP1	-1.69	2.05e-05
AL589765.1	1.45	2.14e-05
RIIAD1	1.45	2.14e-05
TREM1	-2.6	2.2e-05
GRIN2B	2.12	2.28e-05
LLGL2	-1.39	2.28e-05
UNCX	1.94	2.34e-05
RP11-695J4.2	-2.7	2.35e-05
ARHGAP27	-1.59	2.35e-05
MEGF10	1.4	2.35e-05
ZG16	-3.46	2.43e-05
RGS8	2.71	2.45e-05
REN	-1.79	2.45e-05
NRGN	2.01	2.45e-05
TMEM176A	-1.63	2.5e-05
CDH3	-1.39	2.59e-05
CAMK2B	1.51	2.6e-05
TFPI	-1.41	2.61e-05
TGM2	-1.47	2.72e-05
TMEM82	-2.12	2.95e-05
RP3-525N10.2	2.34	2.97e-05
AMICA1	-2.77	2.99e-05
ZNF536	1.42	2.99e-05
AGTR2	-2.42	3.01e-05
RP11-627G23.1	1.64	3.24e-05
PLAC8	-2.42	3.25e-05
ASGR2	-2.62	3.32e-05
VSTM2B	1.99	3.34e-05
SHISA7	1.47	3.34e-05
FAM49A	1.36	3.34e-05
SDC4	-1.41	3.36e-05
CDH20	1.52	3.49e-05
MIR9-2	2.4	3.5e-05
DTX3L	-1.89	3.6e-05
CTC-498M16.2	2	3.65e-05
SCG5	1.32	3.68e-05
SPTBN4	1.35	3.69e-05
ADAM18	-2.31	3.69e-05
KCNA6	1.44	3.71e-05
CP	-1.29	3.73e-05
AC000111.1	-2.96	3.73e-05
CCDC64B	-2.44	3.75e-05
SOX21	1.89	3.8e-05
RP11-85O21.4	2.07	3.9e-05
CLIC5	-2.31	4.04e-05
GALNT8	1.37	4.1e-05
AP006216.12	-1.43	4.19e-05
TNNT2	-2.54	4.28e-05
HTRA3	-1.31	4.31e-05
AC003991.3	-2.33	4.34e-05
BAI3	1.35	4.37e-05
SLC35D2	-1.67	4.4e-05
SOX5	1.28	4.42e-05
FAM83F	-2.33	4.55e-05
SYT1	1.46	4.55e-05
PSD2	1.4	4.55e-05
TMEM35	1.39	4.75e-05
AC011474.1	2.22	4.83e-05
DSG3	-2.35	4.83e-05
SHH	-1.93	4.93e-05
ATP8A2	1.37	4.96e-05
SPHKAP	2.5	4.96e-05
PKIA	1.47	5e-05
UGT2A3	-2.59	5.06e-05
AC004906.3	-2.23	5.11e-05
ELAVL3	1.6	5.14e-05
LRG1	-2.36	5.14e-05
CTA-134P22.2	1.35	5.15e-05
SLC7A2	-1.38	5.15e-05
ANKRD13B	1.29	5.16e-05
KCNJ9	2.08	5.27e-05
GAD1	1.49	5.29e-05
GPRIN1	1.33	5.78e-05
STMN4	1.38	5.84e-05
ALDH1A1	-1.39	5.84e-05
LCN15	-2.7	5.92e-05
RP11-98D18.1	1.41	5.92e-05
B3GAT2	1.33	5.92e-05
ETS2	-1.3	5.96e-05
APOC3	-3.52	5.96e-05
TCN1	-2.39	6.08e-05
TMTC1	1.26	6.18e-05
DNER	1.55	6.23e-05
RP11-710F7.2	-2.24	6.46e-05
HOXC6	-1.57	6.58e-05
NPPB	-2.23	6.6e-05
MMP17	1.29	6.66e-05
CNGA3	1.72	6.68e-05
MYT1	1.35	6.7e-05
GJA5	-2.18	6.72e-05
RP11-530I17.1	-1.29	6.8e-05
RP11-1220K2.2	-2.42	6.8e-05
MFAP4	-1.36	7e-05
GRID1	1.74	7.32e-05
FGL1	-2.25	7.46e-05
MT1E	-2.74	7.47e-05
AC104650.1	-1.87	7.79e-05
OAS3	-2.32	7.81e-05
ARX	1.49	7.86e-05
RP11-657O9.1	2.23	7.87e-05
RP1-151B14.6	-1.35	7.96e-05
EPAS1	-1.56	8.15e-05
TGFB1	-1.25	8.26e-05
THNSL2	-2.05	8.3e-05
PHGR1	-2.92	8.37e-05
MARVELD2	-1.63	8.37e-05
MMP28	-1.8	8.42e-05
TRIM55	-2.79	8.42e-05
TOX2	1.67	8.63e-05
BHLHE40	-1.31	8.71e-05
DLGAP3	1.52	8.73e-05
PNKD	-1.32	8.79e-05
RP11-35N6.1	1.41	8.79e-05
GABRA5	2	8.83e-05
ELF1	-1.24	8.92e-05
JPH2	-2.22	8.92e-05
NR1H4	-2.93	9.1e-05
RP11-459F3.6	1.96	9.15e-05
SEZ6L	1.44	9.72e-05
TMEM92	-2.27	9.79e-05
SLC30A2	-2.23	9.83e-05
RP11-707A18.1	2.22	9.96e-05
CCDC69	-1.64	0.0001
MPPED2	1.26	0.0001
FAT3	1.28	0.000101
SCN3B	1.4	0.000101
RGS7BP	1.98	0.000101
CGN	-1.24	0.000103
PLA2G4F	-2.23	0.000103
RP11-234O6.2	1.42	0.000107
GP1BB	1.24	0.000108
AC012531.1	-1.44	0.000108
RUNDC3A	1.3	0.00011
AC000111.6	-2.8	0.00011
AGR3	-1.94	0.00011
CMYA5	-2	0.000112
GNAO1	1.41	0.000113
CELF3	1.43	0.000114
TMEM125	-2.25	0.000116
DPYSL5	1.5	0.000118
PKP2	-1.33	0.00012
CRB1	1.42	0.000121
C19orf33	-2.18	0.000121
AC007271.3	-1.29	0.000121
DSG2	-1.42	0.000121
HEPACAM2	-2.12	0.000122
ENPEP	-1.68	0.000123
ITGA2	-1.25	0.000123
IL1R1	-1.28	0.000123
PTPRO	1.4	0.000124
CASP10	-2.12	0.000127
CTD-3107M8.4	-1.62	0.000128
DNAJC5G	2.29	0.00013
VWA5B2	1.75	0.000132
CTC-358I24.1	1.22	0.000132
SLITRK1	1.75	0.000132
PTPRN2	1.26	0.000132
VSTM2A	2.32	0.000132
HOXD10	-1.93	0.000136
CADM3	1.37	0.00014
STAC2	1.67	0.000141
AC005062.2	-1.79	0.000143
SKAP2	-1.22	0.000147
CELF2	1.35	0.00015
C2orf80	2.5	0.000151
MIR483	-1.6	0.000156
BCL11A	1.23	0.00016
RBM47	-1.28	0.00016
CTD-2316B1.1	2.19	0.000165
LEF1	1.28	0.000169
AC132217.4	-1.56	0.000169
C1orf95	1.42	0.00017
RP11-889I17.1	-1.57	0.000171
C1orf187	1.37	0.000173
BACH2	1.26	0.000175
ABP1	-2.35	0.000175
PITX2	-1.55	0.000176
RAB3A	1.27	0.000178
SOX2OT	1.38	0.000178
PARP14	-1.37	0.000183
HSPB8	-1.31	0.000184
HHLA2	-2.39	0.000187
TMOD2	1.29	0.000191
LIPH	-1.7	0.000193
CTC-338M12.1	2.01	0.000193
ATF3	-1.26	0.000194
SRRM4	1.25	0.000195
RP11-351J23.1	2.18	0.000196
RFX6	-2.3	0.000196
SLIT1	1.58	0.000206
CELF5	1.27	0.000207
ETV1	1.22	0.000207
CASP4	-2.01	0.000209
CTD-3212A4.1	2.11	0.00021
BIRC3	-2.1	0.000211
S100A10	-1.28	0.000212
DUSP5	-1.55	0.000216
B3GNT3	-2.26	0.000218
FRY	1.22	0.00022
CIDEC	-3.12	0.00022
AL139316.1	-1.36	0.000222
RP11-678P16.1	2.15	0.000222
WNT6	-2.15	0.000222
PAX6	1.29	0.000223
EML6	1.44	0.000223
SVEP1	-1.36	0.00023
REEP1	1.23	0.00023
MLC1	1.95	0.000238
KRT23	-2.27	0.000241
RP11-265B8.4	-2.09	0.000241
KDR	-1.3	0.000244
RP11-558N14.1	1.26	0.000247
TFF3	-2.18	0.000248
SLC4A8	1.19	0.00025
IYD	-2.67	0.000254
AC103702.1	-2.05	0.000263
TSPAN7	1.21	0.000267
ARAP2	-2.05	0.000271
GPR141	-2.07	0.000271
RP1-63G5.5	1.2	0.000282
C16orf45	1.19	0.000289
C1orf172	-2.13	0.000298
RP13-895J2.2	1.95	0.000298
GS1-18A18.1	2.36	0.000298
AC064853.4	-2.05	0.0003
OLFM1	1.33	0.000301
FAM5B	1.51	0.000303
LRRTM3	1.85	0.000314
INHA	-1.27	0.000316
SPINT2	-1.35	0.000317
CSPG5	1.55	0.000317
UBE2QL1	1.37	0.000317
INHBA	-1.34	0.00032
RP4-781B1.2	1.2	0.000321
GBP4	-2.08	0.000321
NMNAT2	1.28	0.000324
CLRN3	-2.43	0.000326
PRKCG	1.2	0.000326
AC005027.3	-1.33	0.000326
C6orf132	-1.8	0.00034
CTSE	-2.24	0.000344
STOX1	1.4	0.000344
ADAMTS1	-1.28	0.000344
RCAN2	1.23	0.000344
PPP1R16B	1.67	0.000349
CHMP4C	-2.03	0.000352
FA2H	-2.22	0.000354
2024-03-03	1.27	0.000358
NPTXR	1.18	0.000366
ARHGAP36	2.02	0.00037
PRDM13	2.03	0.000373
AC011497.1	-1.19	0.000376
APOBEC3D	-1.28	0.000378
ABCG2	-2.1	0.000378
HABP2	-2.22	0.000382
UNC5A	1.4	0.000386
SLC2A3	-1.49	0.000388
HSPB7	-1.89	0.000388
DIRAS1	1.16	0.0004
IL1RAPL1	1.74	0.000401
FAM131B	1.17	0.000404
BSN	1.24	0.000408
AC007319.1	-1.23	0.000408
FAM46A	-1.15	0.00042
NOVA2	1.24	0.000422
IL18R1	-1.77	0.000423
CUX2	1.19	0.000435
AC011944.1	2.04	0.000437
NPTX1	1.24	0.000442
STX1B	1.17	0.000443
AC007785.1	1.95	0.000444
KIAA0408	1.23	0.000446
FAM198B	-1.17	0.000448
MKRN3	1.59	0.00045
PIWIL4	-1.28	0.000457
ZMAT4	1.5	0.000458
CEBPA	-1.28	0.000463
ST8SIA2	1.22	0.000463
NFASC	1.36	0.000465
KIF21B	1.4	0.000465
ANO9	-1.61	0.000465
CBLC	-1.93	0.000483
TMPRSS11E	-2.32	0.000485
LRRC16B	1.24	0.000485
PLCXD2	1.19	0.000492
GABRA4	1.97	0.000492
MAL2	-1.18	0.000492
CYP19A1	-1.96	0.000493
ACTL6B	1.56	0.000496
CACNA1B	1.25	0.000506
RP11-4K16.2	-1.18	0.000512
SIGLEC1	1.98	0.000514
CACNG8	1.12	0.000527
FEZF1	1.26	0.000527
NR3C1	-1.14	0.000528
HOXB7	-1.22	0.000533
AC005009.2	1.91	0.000534
SAT1	-1.26	0.000535
SPATA13	1.14	0.000535
PAX2	2	0.000548
C21orf81	-2.63	0.000549
NRCAM	1.24	0.000549
DENND2D	-1.83	0.00057
ELFN2	1.15	0.000571
snoU13.46	-1.82	0.000574
ITGB5	-1.2	0.000574
DNAJC15	-1.44	0.000578
SLC16A5	-1.3	0.000579
OCLN	-1.49	0.000579
RP11-30J20.1	2.11	0.000581
RP5-842K24.2	-1.15	0.000591
TUBB4	1.2	0.000594
FABP7	1.18	0.000603
FRMD5	1.16	0.000603
WNT7A	2.04	0.000604
RP3-434O14.8	-1.86	0.000608
FAM70A	1.25	0.000611
RP3-468K18.5	-1.12	0.000619
RBPMS	-1.12	0.000637
AC135352.2	1.14	0.000649
NCAM1	1.44	0.000657
GPR139	2.03	0.000657
RHCG	1.78	0.000659
CYP8B1	-2.19	0.000662
RP11-677M14.2-001	1.92	0.00067
PLIN2	-1.13	0.00067
RASSF2	1.15	0.000685
FAM19A5	1.12	0.000695
PON3	-2.07	0.000695
TTYH1	1.21	0.000695
LY6E	-1.21	0.000707
SOX17	-2.35	0.000715
RASGRP2	1.6	0.000723
TRIM7	1.8	0.000744
GPR128	-1.55	0.000771
NEU1	-1.1	0.000771
TMEM176B	-1.36	0.000782
SYTL1	-1.29	0.000786
COL12A1	-1.44	0.000786
RP11-178A10.1	-2.09	0.000791
CNTN4	1.55	0.000793
RIMS4	1.15	0.000794
GNAZ	1.12	0.000794
CHRNA4	1.21	0.000815
CAPG	-1.32	0.000822
C21orf105	-1.5	0.000822
CACNA1E	1.12	0.000822
DOK5	1.09	0.000824
GPR26	1.9	0.000825
RP11-688I9.4	1.92	0.000827
PRKAR2B	1.14	0.000829
EFR3B	1.12	0.000849
NFKBIA	-1.21	0.000853
B4GALT1	-1.23	0.000857
CHRNA2	1.96	0.000859
RTDR1	1.11	0.000862
MIR1245	-1.17	0.000863
SH2D3A	-1.66	0.000864
CHST2	1.09	0.000867
FUT4	-1.35	0.000874
YBX2	1.25	0.00088
ACSL5	-1.69	0.000884
STOX2	1.09	0.000888
PDZD4	1.26	0.000888
SLC15A4	1.35	0.00089
U6.1303	1.95	0.000891
CAMK2N2	1.45	0.000891
RP11-619L12.4	1.92	0.000908
C2orf85	1.83	0.000933
PCSK2	1.11	0.000933
SERPINB9	-1.14	0.000951
RPS6KL1	1.23	0.000952
AL160008.1	-1.67	0.000957
ITPRIPL2	-1.1	0.000957
ALPK3	-1.19	0.000957
ANXA1	-1.31	0.000957
G0S2	-1.84	0.000957
RP11-245A18.2	-1.83	0.000957
MFI2	-1.1	0.000958
HOXC8	-1.98	0.00096
UCA1	-2.34	0.000963
EEF1A2	1.21	0.000972
RP11-206M11.7	-1.76	0.000975
ACSL6	1.42	0.000982
ANKS4B	-2.21	0.000997
PLEKHG6	-1.38	0.001
MAP2	1.43	0.001
IGF2	-1.55	0.00101
SLC2A1	-1.45	0.00101
CHRDL2	-1.57	0.00101
RP1-290I10.6	-1.6	0.00102
GALNT6	-1.51	0.00102
FAM163A	-1.19	0.00104
ANXA13	-1.76	0.00104
CYP2C9	-2.25	0.00104
FEZ1	1.17	0.00106
CLDN6	-1.14	0.00106
AC013413.1	1.96	0.00109
TMPRSS15	2.25	0.0011
C22orf42	2.16	0.00111
FBXO41	1.07	0.00111
RARRES1	-1.61	0.00111
CPZ	-1.12	0.00112
KCNJ2	-1.18	0.00113
CTNNA3	1.49	0.00113
FAM13C	1.12	0.00113
RASD2	1.61	0.00113
SLC17A6	1.16	0.00114
MAST1	1.12	0.00114
SEL1L3	1.06	0.00114
HLA-E	-1.09	0.00114
MASP1	1.25	0.00114
SULT1E1	-1.43	0.00114
RP11-235G24.1	1.92	0.00115
NRXN2	1.26	0.00115
THBS1	-1.45	0.00115
FSD1	1.08	0.00116
AC025165.1	1.29	0.00117
DACH1	1.18	0.00117
RP11-867G2.8	-1.26	0.00118
ARID3A	-1.14	0.00118
NXPH1	1.84	0.00119
P2RY2	-2.11	0.0012
USP53	-1.08	0.00121
DPF3	1.53	0.00123
AP000859.1	1.82	0.00124
DCX	1.45	0.00124
CYSLTR2	-1.64	0.00125
PLA2G12B	-2.19	0.00126
EMILIN1	-1.22	0.0013
CACNA1A	1.07	0.0013
AC126775.1	1.07	0.00131
GDAP1L1	1.14	0.00131
LRRC4C	1.31	0.00131
GPR78	-1.1	0.00134
AC024910.2	1.82	0.00134
AP001092.5	1.63	0.00134
GRM1	1.74	0.00138
TAGLN3	1.12	0.00138
SHC3	1.23	0.00139
ELAVL4	1.14	0.00139
MIR614	-1.99	0.00139
SNCB	1.51	0.00139
PNMA2	1.15	0.00139
DACH2	1.45	0.00139
TMEM145	1.29	0.0014
RP11-770G2.5	-1.9	0.00142
MBNL3	-1.1	0.00143
CYR61	-1.16	0.00143
ANO5	1.08	0.00143
TTC9B	1.64	0.00144
TMEM74	1.74	0.00144
NOVA1	1.12	0.00145
CAPN8	-2.19	0.00145
EPHA8	1.52	0.00146
NHLH1	1.36	0.00146
PPARG	-1.41	0.00146
RP11-171A24.3	1.84	0.00147
SGMS2	-1.44	0.0015
SCN2A	1.19	0.0015
EXOG	1.06	0.00152
FOXO4	-1.23	0.00152
TIMP1	-1.06	0.00154
ADAMTSL1	-1.08	0.00155
NLGN1	1.21	0.00158
APOL6	-1.94	0.00158
NRXN3	1.07	0.00159
B4GALNT1	1.21	0.00159
RP11-454C18.2	-1.99	0.0016
RORB	1.76	0.0016
ELOVL1	-1.14	0.0016
ELAVL2	1.09	0.0016
RP13-895J2.3	1.63	0.00161
CTD-2176I21.2	1.18	0.00161
CRHR2	1.43	0.00161
MEGF11	1.24	0.00162
JAKMIP1	1.5	0.00164
ENPP1	-1.41	0.00165
CAMK1D	1.06	0.00166
RP11-806K15.1	1.87	0.00166
SHANK1	1.05	0.00167
SYP	1.12	0.00168
PHACTR2	-1.08	0.00168
AC004231.2	-1.94	0.00171
ATP1A3	1.25	0.00171
CRTAC1	1.22	0.00172
DSCAML1	1.17	0.00172
AP3B2	1.08	0.00173
CD97	-1.48	0.00174
TMEM144	-1.55	0.00174
GABRB3	1.08	0.00175
WNT10A	-1.95	0.00175
CRISPLD2	-1.14	0.00183
CFLAR	-1.46	0.00184
RNASE4	-1.15	0.00185
THBD	-1.52	0.00185
SLC15A1	-1.76	0.00185
ST6GAL2	1.02	0.00185
FXYD5	-1.2	0.00185
ERP27	-1.88	0.00186
CTD-2306M5.1	-2.01	0.00186
TBX4	-1.46	0.00187
ADARB2	1.28	0.00187
RP11-168O16.1	1.44	0.0019
RP6-239D12.1	1.34	0.00193
FIGF	-1.73	0.00193
AHR	-1.08	0.00195
RP13-25N22.1	1.18	0.002
ALX1	-1.55	0.002
EPHA5	1.05	0.00201
ODZ2	1.06	0.00201
ESR2	1.21	0.00205
OC90	1.79	0.00206
DLGAP2	1.66	0.00206
PARP9	-1.57	0.00209
AC016768.1	1.78	0.0021
MMP9	-1.59	0.0021
CTA-250D10.19	1.53	0.00211
PHACTR1	1.04	0.00212
CALY	1.27	0.00212
EGR1	-1.04	0.00212
ATP2B2	1.03	0.00213
CTC-338M12.6	1.85	0.00217
ENHO	1.55	0.00217
FCHO1	1.13	0.00217
MAPT	1.24	0.00219
NKAIN1	1.06	0.00222
BST2	-1.07	0.00223
RP4-541C22.4	-1.06	0.00223
HOXD1	-1.76	0.00223
KRT7	-1.52	0.00224
RP11-560I19.4	1.23	0.00225
ZNF238	1.03	0.00228
CSRP1	-1.12	0.00228
AC005330.1	1.7	0.00229
KCNA4	1.73	0.0023
LTBR	-1.38	0.00232
RBFOX3	1.15	0.00232
KRT17	-2.02	0.00232
C20orf54	-1.72	0.00232
HOXB6	-1.6	0.00233
MARVELD3	-1.57	0.00234
C1QTNF6	-1.12	0.00238
GRIK4	1.33	0.00239
AC008746.3	1.17	0.00239
PPP1R14C	1.4	0.0024
FAM59B	1.02	0.0024
RNF165	1.03	0.00244
CRB3	-1.71	0.00244
MLPH	-1.34	0.00244
GABRB1	1.8	0.00244
RP11-316C12.2	1.49	0.00244
SYNE2	1.23	0.00244
C14orf162	1.65	0.00245
FXYD7	1.18	0.00245
OGN	1.21	0.00245
AC008063.2	-1.63	0.00245
FABP2	-2.34	0.00247
C3orf52	-1.45	0.00248
MLANA	-1.34	0.00248
RP11-275H4.1	1.76	0.0025
C1QL4	1.37	0.0025
FERMT1	-1.74	0.00252
ODZ1	1	0.00252
POU2F2	1.09	0.00254
EHD4	-1.05	0.00257
CAST	-1.11	0.00257
VIL1	-1.05	0.0026
RP11-454P21.1	1.68	0.00261
IQGAP1	-1.15	0.00262
SHROOM1	-1.51	0.00262
SYT3	1.03	0.00264
RP11-525A16.4	-1.64	0.00264
BAI1	1.05	0.00265
KCNQ2	1.07	0.00266
OAS1	-1.94	0.0027
RP11-402J6.1	1.54	0.0027
ZCCHC12	1.11	0.00271
CCDC80	-1.11	0.00271
ISX	-2.07	0.00272
RP11-115C10.1	1.74	0.00273
SYT5	1.19	0.00275
SCN8A	1.1	0.00275
SULT4A1	1.01	0.00275
RP11-150O12.3	-2.49	0.00276
DMKN	-1.07	0.00281
C12orf68	1.05	0.00281
NPY5R	1.79	0.00282
IFI16	-1	0.00283
AMH	1	0.00284
GLB1L3	1.9	0.00285
RP11-436K8.1	1.74	0.00285
BRSK2	1.07	0.00287
GATA5	-1.61	0.00287
MYO1D	-1.02	0.00289
SRGAP3	1.13	0.00291
AC116565.1	1.09	0.00291
CNKSR2	1.37	0.00291
UNC80	1.1	0.00292
TMCC2	1.03	0.00297
RP11-585O21.1	1.7	0.00297
HMX1	1.57	0.00297
HAR1A	1.89	0.00298
SLC35F2	-1.05	0.00301
PLBD1	-1.55	0.00303
AHNAK	-1.31	0.00306
FRK	-1.8	0.00307
AC092675.3	1.7	0.00308
2024-09-04	1.09	0.00308
EFEMP1	-1.1	0.00311
AL359738.1	1.53	0.00313
GRIK1	1.01	0.00315
GPR88	1.67	0.00315
TEX15	1.03	0.00318
RP3-403A15.5	1.13	0.00323
WNT2	-1.73	0.00328
CTA-55I10.1	-1.97	0.00334
AC068302.3	-1.06	0.00335
C6orf174	1.13	0.00335
DTX1	1.05	0.00338
SRGN	-2.14	0.0034
CD59	-1.15	0.0034
FAM65B	1.04	0.00341
PDLIM1	-1.01	0.00342
TMEM37	-1.73	0.00344
TM4SF18	-1.54	0.00347
HOXD11	-1.81	0.00347
PPL	-1	0.00347
NCRNA00168	1.59	0.00349
RP11-477B16.5	1.79	0.0035
AC073479.1	1.54	0.0035
RP11-20D14.6	-1.69	0.00352
JAKMIP2	0.98	0.00354
AC131097.3	1.17	0.00357
THRB	-1.27	0.00357
INA	1.2	0.00358
CLVS2	1.77	0.00359
AC010729.1	1.2	0.0036
RP11-804N13.1	1.69	0.00361
SP100	-1.66	0.00361
XBP1	-1.03	0.00362
CAMK2A	1.12	0.00364
RHBDL3	1.17	0.00364
RAB3C	1.11	0.00366
AC091588.1	-1.69	0.00366
AC068499.6	1.35	0.00367
ERAP1	-1.04	0.00368
RGS7	1.57	0.00371
KRTAP5-4	1.25	0.00371
RGS6	1.78	0.00371
SGCZ	1.77	0.00371
P2RX3	1.01	0.00372
APOC1	-1.72	0.00372
TMSB15A	1.38	0.00373
PPP1R3B	-0.97	0.00378
RP13-137A17.4	1.55	0.00379
CTSZ	-1.05	0.00379
GPR87	-2.05	0.00379
Z83826.1	-1.45	0.00379
CAMK4	1.02	0.0038
DIO2	-1.3	0.00382
APOBEC3C	-1.41	0.00382
LIMA1	-1.05	0.00389
SLC6A17	1.13	0.0039
INSM1	1.03	0.0039
SLC8A3	1.72	0.00392
RP11-399D2.1	-1.83	0.00395
AMPH	1.02	0.00395
ITPKB	-1.04	0.00397
DAPL1	1.63	0.00397
LHX9	1.19	0.00397
PAIP2B	1.12	0.00402
KCNN4	-1.84	0.00405
ABLIM3	1.1	0.00408
MDGA1	1.02	0.00416
SIX3	1.29	0.00417
AC008522.1	1.04	0.0042
XKR4	1.26	0.00422
PRSS16	-1.65	0.00423
STMN2	1.24	0.00427
GRIA3	1.11	0.00431
AKAP6	1.06	0.00432
PCLO	1.01	0.00432
C1QL1	1.22	0.00433
ZMAT1	1.01	0.00433
SLC39A4	-1.63	0.00435
CSDA	-0.98	0.00439
DKK1	-1.67	0.00442
CLIC1	-1	0.00443
CDKN1A	-1.07	0.00443
HOXA11	-1.7	0.00443
HOXC5	-1.06	0.00446
ATP6V0E2	0.96	0.00451
CNR1	1.05	0.00451
KIAA1467	0.97	0.00452
PHYHIP	1.43	0.00452
KIF5A	1.11	0.00453
AC093819.1	1.78	0.00453
GRB7	-1.57	0.00455
ZC3HAV1	-0.98	0.00461
SHISA8	1.51	0.00461
MAN1A1	-1.06	0.00463
KCNE4	-1.09	0.00469
AC005532.5	-2	0.00474
GNG4	1.05	0.00474
ARHGDIB	-1.65	0.00474
AC002094.1	-1.01	0.00476
SEPP1	-1.07	0.00477
PCSK1N	0.96	0.00477
RUNX1	-1.02	0.00477
NFKB2	-1	0.00478
SLC10A3	-1.19	0.00479
KCNH4	1.71	0.00479
RP11-708B6.2	1.1	0.0048
HLF	1.63	0.00482
DPF1	1.16	0.00482
SLC17A7	0.98	0.00484
SSTR2	1.23	0.00485
CD164	-1.11	0.00487
LRP8	0.98	0.00489
SCN3A	0.98	0.00491
AL773572.1	-1.78	0.00492
MSX2	-1.02	0.00496
AC003102.3	1.15	0.00498
RP11-619L12.3	1.74	0.00499
KIAA1644	1.06	0.005
NAMPT	-0.94	0.005
ZIC3	1.04	0.005
AC096669.3	1.49	0.00501
TMEM229B	1.35	0.00504
RP11-160A10.2	1.82	0.00504
HTATIP2	-1.61	0.00504
KDELC2	-0.96	0.00504
KIAA1486	1.68	0.00504
LRRN4	-1.55	0.00504
ESRP2	-0.95	0.00504
UNC13A	1.03	0.00506
RP11-331K21.1	1.09	0.00507
MDGA2	1.41	0.0051
AC021677.2	1.63	0.0051
SUSD4	1.22	0.00511
RP4-723E3.1	1.55	0.00514
YPEL1	0.95	0.00517
HSD11B1L	0.95	0.00519
RFPL1S	1.29	0.00521
RP11-324O2.4	-1.71	0.00522
LRRC7	1.25	0.00522
DPEP1	-1.73	0.00522
RP11-32K4.2	0.99	0.00522
RUNDC3B	1.39	0.00523
C1orf130	-1.68	0.00525
IGSF9	0.94	0.00526
DLK1	-1.29	0.00526
RP11-565P22.6	1.2	0.00527
CTA-373H7.7	1.07	0.00529
ERRFI1	-1	0.00531
AL773572.7	-1.77	0.00536
SEMA5B	1.06	0.00536
IGFBPL1	1.03	0.00536
Z83844.1	-1.03	0.00538
SLC26A2	-1.01	0.00538
RP11-241G9.3	-1.6	0.0054
ALDOB	-1.42	0.00542
HMGCS2	-1.3	0.00545
RP11-270G15.2	-1.04	0.00551
GPR137C	0.95	0.00551
CDK5R2	1.05	0.00552
SYT13	1.08	0.00558
SCTR	-1.6	0.00558
RALYL	1.38	0.0056
CTB-99A3.1	0.95	0.00561
OLFML3	-0.95	0.00563
AL353660.1	1.44	0.00569
RGAG1	1.65	0.00569
RP11-864G5.3	-0.94	0.0057
ARC	1.76	0.0057
CDS1	-1.01	0.00574
CHRNB2	1.21	0.00577
GALNT9	1.17	0.00577
LMO7	-0.99	0.00578
RP4-683L5.1	1.5	0.00578
OLFM4	-2.36	0.00579
SLC2A14	-1.74	0.0058
BACE2	-0.99	0.00582
PAPSS2	-0.94	0.00592
LDLRAD2	-0.99	0.00594
HGFAC	1.5	0.00594
TMEM170B	0.95	0.00596
EPS8L2	-0.98	0.006
CEND1	1.21	0.006
PREX2	1.07	0.00602
GPX8	-0.96	0.00603
RP11-456N14.2	-0.96	0.00605
RP11-259P1.1	1.57	0.00613
ANKS1B	0.98	0.00614
BMPER	-1.3	0.00614
HS6ST2	0.96	0.0062
RP11-567G24.3	1.46	0.00623
IL13RA1	-0.96	0.00626
MRPS26	-0.94	0.00626
PRRG2	-1.66	0.00627
DDN	1.43	0.00631
ALS2CR10	-1.55	0.00631
FOXP2	0.92	0.00632
GATM	1.07	0.00635
STARD10	-0.92	0.00635
WFDC2	-1.07	0.00642
RP11-766N7.4	1.54	0.00645
TUBB2B	1.05	0.00648
AC011270.1	1.02	0.0065
GABRG3	1.38	0.00654
C7orf52	1.48	0.00654
NCRNA00051	1.51	0.00656
CTDSP1	-0.93	0.00659
KANK4	-0.98	0.00663
ENDOD1	-0.93	0.00667
MICALCL	-1.58	0.00669
PHYHIPL	0.93	0.00673
AP000844.1	1.42	0.00674
IFITM1	-0.98	0.00675
U7.49	1.65	0.00678
IFITM2	-1	0.00683
AC079807.4	1.53	0.00683
CREB5	0.93	0.00683
ARID3C	1.5	0.00683
KCNC2	1.38	0.00691
HSH2D	-1.62	0.00691
SLC12A2	-0.95	0.00691
DNAJB5	0.94	0.00691
PRKCDBP	-1.52	0.00696
CCDC152	-0.99	0.00697
AC011899.9	1.49	0.00697
XXbac-BPG250I8.13	-1.76	0.00697
RP13-225O21.2	0.92	0.00697
CHST8	1.09	0.00698
EMX2OS	0.96	0.00701
TMEFF2	1.14	0.00703
APBA1	1.01	0.00703
RP4-751H13.6	0.93	0.00704
RP11-255B23.4	-1.57	0.00705
GPC2	0.99	0.00707
RP11-440I14.2	-1.56	0.00713
KB-1562D12.1	-1.83	0.00713
AC016723.4	1.07	0.00715
AC097639.1	-1.64	0.00716
AGPAT9	-1.59	0.00722
HES5	1.69	0.00728
MPPED1	1.41	0.00729
CPVL	-0.98	0.0073
RP11-497K21.1	1.47	0.00733
RTN1	1.08	0.00735
VWA1	-0.96	0.00736
RP4-761I2.4	-1.88	0.00737
MAP6	1.13	0.00738
MTMR11	-1.08	0.0074
ADD2	1.02	0.0074
DOCK9	-0.97	0.0075
ALDH1A3	-1.01	0.00752
CMTM7	-0.91	0.00752
CD1D	-1.58	0.0077
NCRNA00032	1.58	0.00775
USP44	1.48	0.00777
HSPB2	-1.49	0.00778
CMTM6	-0.92	0.00778
GPR98	0.92	0.00778
KIAA0040	-1.54	0.00788
FZD5	-1.02	0.0079
AMOT	-1.02	0.00792
AC012613.2	1.1	0.00794
IFI6	-0.96	0.00797
FAM124A	1.18	0.00797
SORBS2	0.96	0.00797
SPOCK1	0.95	0.00798
FUCA2	-0.94	0.008
CEBPB	-0.94	0.00802
SRCIN1	0.93	0.00803
ARHGAP19	1.14	0.00803
WBSCR17	1.03	0.00807
FAM57B	0.94	0.00808
RHOV	-1.7	0.0081
DUSP8	0.94	0.0081
LMO2	1.11	0.0081
FOXN4	1.47	0.0081
CTA-211A9.5	1.03	0.0081
ARPC1B	-0.93	0.0081
ANKRD36BP2	1.44	0.00815
SLC6A20	-1.65	0.0082
PTPN5	0.98	0.00821
RP1-137D17.1	1.49	0.00827
SHISA3	-1.66	0.00834
MYO5A	1.01	0.00837
AC019181.2	-1.65	0.00844
SRRM3	0.93	0.00846
SH2D4A	-1.5	0.00848
RP11-296L22.8	1.51	0.00848
OTOF	1.66	0.0085
AKAP7	-0.99	0.0085
C21orf77	1.56	0.00851
AC097468.7	0.98	0.00854
OSBPL6	0.94	0.00859
KCNH3	1.32	0.0086
AC007495.1	1.59	0.0086
ZIM2	1.63	0.00864
WDR87	1.6	0.00869
DLX1	1.35	0.00869
FER1L6	-1.52	0.00871
C1orf106	-1.31	0.00873
RP11-652L8.2	-1.57	0.00874
SLC8A2	0.92	0.00882
GSDMD	-1.41	0.00888
KIF1A	1.19	0.00889
CXorf57	1.19	0.00894
MYL12A	-0.9	0.00896
CADPS	0.97	0.00897
CYP11A1	-1.46	0.00903
TAPBP	-0.94	0.00904
ATRNL1	0.92	0.00905
KIF3C	1.03	0.0091
POU3F1	1.18	0.00913
RP11-100N20.1	-1.44	0.00916
SLC44A3	-1.03	0.00919
NRAP	-1.47	0.00919
NAMPTL	-1.05	0.00919
MSMB	-1.55	0.00924
LUM	-1.13	0.00924
CGREF1	1.18	0.00924
SBK1	1.04	0.0093
TMEM59L	0.95	0.00933
NR5A2	-1.42	0.00939
AC034228.4	1.39	0.00944
PLCH1	0.89	0.00956
RP11-82L18.4	1.6	0.00956
ARHGAP33	0.93	0.00963
RP11-160A10.3	1.61	0.00963
TRIM38	-1.3	0.00966
C8orf4	-0.94	0.0097
EMILIN2	-0.96	0.00973
PLEKHG3	-0.89	0.00976
TMEM56	-1.09	0.00977
TRIM31	-1.85	0.00977
PSRC1	1.07	0.00983
AC005544.1	1	0.00985
PCK1	-1.75	0.00985
IL1B	-1.57	0.00992
DNMBP	-0.89	0.00997
FOXA3	-1.44	0.00999
ARHGEF35	-1.44	0.01
RP11-176D17.3	-0.92	0.01
ATP8B1	-0.9	0.0102
TRIM36	1.02	0.0102
CXCL2	-1.48	0.0102
HOXA11-AS1	-1.49	0.0102
SMTNL2	-1.01	0.0102
ARL4D	1	0.0102
AC004510.1	-1.9	0.0102
GPR115	-1.69	0.0102
GPM6B	0.94	0.0103
FOXO1	-0.92	0.0104
DCC	1.05	0.0104
NCKAP5	0.9	0.0104
OSBPL10	-0.98	0.0104
MAN2A1	-0.97	0.0104
RP11-159H10.3	1.5	0.0105
CACNB1	0.89	0.0106
FZD3	1.03	0.0106
LRP2	-0.95	0.0106
SYTL5	-1.46	0.0106
MICAL2	-1.01	0.0106
MATN2	-0.9	0.0106
RP11-366M4.3	-1.46	0.0106
AC010336.1	0.92	0.0106
AC010441.1	-1.11	0.0107
RP3-435D1.4	1.33	0.0107
GPR50	1.51	0.0107
RP5-1141O19.2	-1.55	0.0107
ELF4	-1.02	0.0107
CACNG4	0.94	0.0108
ERBB4	0.96	0.0108
C7orf51	0.88	0.0109
CACNA2D1	1	0.0109
DUSP2	-1.54	0.0109
RP11-120J1.1	1.48	0.0109
ASTN1	0.92	0.011
MAGT1	-0.9	0.0112
AC007283.5	-1.37	0.0113
RP11-411M4.1	1.52	0.0114
ADAMTS19	-1.19	0.0114
COL23A1	-0.92	0.0114
APOL4	-1.66	0.0114
LMO1	1.43	0.0114
NDRG4	1.02	0.0114
PRKCH	-1.16	0.0115
ABLIM2	1.13	0.0115
RGS16	-0.93	0.0115
ELL2	-0.96	0.0116
RP5-1103B4.3	1.36	0.0116
MX1	-1.58	0.0117
RP4-545C24.1	-1.37	0.0119
CTD-2530H12.4	0.95	0.0119
LCT	-1.88	0.012
NALCN	1.09	0.012
CPNE7	1.09	0.0121
MME	-1.03	0.0121
SCUBE3	-0.98	0.0121
PURG	0.89	0.0121
RP11-429E11.2	1.54	0.0121
FST	-1.11	0.0122
DGKI	1.06	0.0122
CLDN3	-1.21	0.0122
UPK1B	-1.64	0.0122
SNORA31.24	1.35	0.0122
C1orf150	-1.74	0.0122
IL13RA2	1.69	0.0123
GPR27	1.03	0.0123
WDR47	0.88	0.0123
FOSB	-1.61	0.0123
SERPINB1	-1.4	0.0123
EMP2	-0.89	0.0124
ITGA3	-0.93	0.0124
P2RX4	-1.06	0.0125
A2M	-0.99	0.0125
MIR548H1	1.37	0.0125
INPP5D	-1.34	0.0126
AC079154.1	1.4	0.0126
LRRC10B	1.25	0.0126
PLCH2	0.94	0.0126
EPS8L1	-0.95	0.0126
RP11-255B23.3	-1.44	0.0126
SGSM1	1.13	0.0127
CRIP2	0.87	0.0127
AC091078.2	1.42	0.0127
FAM83E	-1.51	0.0127
CARD10	-0.96	0.0127
ENPP6	1.54	0.0127
RP11-629G13.1	1.37	0.0127
KIAA1045	1.22	0.0127
ST18	1.26	0.0128
C7orf58	-0.88	0.0128
CHCHD2	1.29	0.0128
HIVEP3	0.93	0.0128
ERC2	0.9	0.0128
KCNIP1	1.08	0.0129
KLF7	0.91	0.013
CTNND2	0.97	0.013
GLYATL2	1.19	0.013
RP3-518E13.2	1.69	0.013
RP4-601K24.1	-1.52	0.013
MIAT	1.06	0.013
CSGALNACT1	-1.24	0.0131
TFCP2L1	-1.41	0.0132
RP11-959I15.3	-1.49	0.0132
RP11-766N7.3	1.49	0.0132
VGLL3	-1.06	0.0132
CHST1	0.93	0.0133
SCG3	0.91	0.0133
CDKN2D	0.98	0.0133
RAP1GAP	0.88	0.0133
LYPD3	-1.31	0.0133
5S_rRNA.275	1.42	0.0135
HNMT	-1.34	0.0135
FAM155B	1.21	0.0135
APBA2	0.9	0.0136
APC2	1.03	0.0136
RGS9	0.96	0.0136
RP5-1024C24.1	1.34	0.0136
SYNGR2	-1.01	0.0136
RP11-669B22.1	1.4	0.0137
RFPL1	1.27	0.0137
RGMB	0.98	0.0138
C11orf87	1.06	0.0139
BMP1	-0.88	0.0139
KCNS2	1.43	0.0139
AC018816.4	-1.18	0.014
FAM176B	-0.9	0.014
KCNU1	1.48	0.014
ABCC9	-1.48	0.0141
B3GNT8	-1.5	0.0141
SH2D4B	1.46	0.0141
RP3-377H17.2	1.33	0.0142
BZRAP1	0.87	0.0143
ITGB8	0.92	0.0143
FURIN	-0.91	0.0143
EGR2	-1.34	0.0144
AC087749.1	-1.39	0.0144
AC120194.1	-0.86	0.0144
C11orf9	-0.85	0.0145
SLC9A2	1.39	0.0145
PHF21B	0.88	0.0145
NID2	-0.98	0.0145
ERO1L	-0.97	0.0145
HAPLN2	1.41	0.0146
PSD	0.89	0.0146
ASB4	-1.22	0.0146
SOX11	1.1	0.0147
ALK	1.21	0.0147
PDGFA	-1.04	0.0147
AC078917.1	1.48	0.0147
FEZF2	1.03	0.0148
NFKBIZ	-0.89	0.0148
KCNAB2	0.91	0.0148
SYNM	1.01	0.0148
RAB34	-0.86	0.0148
RP11-80H8.4	1.47	0.0148
U6.181	-1.45	0.0148
SLC26A10	0.86	0.0148
C6orf145	-0.87	0.0149
RIT2	1.49	0.0149
ICAM1	-0.89	0.015
CST3	-0.88	0.0151
SMAP1	0.9	0.0151
SLC2A10	-0.85	0.0152
AC129492.6	1.49	0.0152
AL359853.3	-1.2	0.0152
CPXM2	-0.89	0.0152
AC084809.2	-1.47	0.0153
RP1-33E13.1	1.45	0.0154
ANKRD56	-1.46	0.0154
COBL	-1.03	0.0155
TBX5	-1.48	0.0156
LFNG	1.07	0.0157
KYNU	-1.52	0.0157
SCGN	1.37	0.0157
CD2AP	-0.85	0.0157
ATP2B3	0.97	0.0157
ARHGAP42	-1.03	0.0157
PODXL2	0.89	0.0157
ME1	-1.2	0.0158
RIC3	0.96	0.0158
RIMBP2	0.86	0.0158
GPR176	1.04	0.0158
TP63	-1.59	0.0159
ANK1	1.12	0.016
CXCL3	-1.31	0.016
CADM2	0.88	0.016
KCNT2	0.85	0.016
SOX1	1.42	0.016
RP4-798C17.6	-1.33	0.016
KCNB1	0.92	0.016
THSD1	1.42	0.016
SHISA6	1.34	0.016
TNFRSF10D	-0.98	0.016
REEP2	0.85	0.0161
KIAA1409	0.97	0.0162
RP11-586D19.1	1.6	0.0162
AC015959.1	1.45	0.0163
TPPP	0.87	0.0163
FCGRT	-0.86	0.0164
AC117415.1	1.32	0.0164
SOAT2	-1.81	0.0164
ANO6	-0.91	0.0165
MIR1252	1.39	0.0165
ADCY1	0.91	0.0165
TRIM34	-1.28	0.0166
PARD3B	0.84	0.0166
RP3-512E2.2	1.17	0.0166
TRIM6-TRIM34	-1.28	0.0166
RHOBTB1	-0.86	0.0166
SLC24A4	1.39	0.0167
EPHA10	1	0.0167
GABRD	1.48	0.0167
ARSE	-1.29	0.0168
SLC2A8	-0.87	0.0168
GRAMD2	-1.36	0.0168
RP11-445F12.1	1.49	0.0168
TRIM67	0.91	0.0169
CACNA1I	1.08	0.0169
SVOP	1.2	0.0169
SH3D21	-0.86	0.0169
ANXA2	-0.88	0.0169
RP11-202D20.1	-0.99	0.0169
AC018665.1	0.86	0.017
SORCS3	1.13	0.017
PPP4R4	1.22	0.017
ADCY8	1.5	0.0171
CIB1	-0.92	0.0171
RP11-380D23.2	-1.45	0.0172
BSPRY	-1.44	0.0173
RP4-706A16.2	1.44	0.0173
RP11-118B22.4	1.35	0.0173
RP1-76B20.11	1.32	0.0173
AC098869.1	-1.34	0.0173
RP11-57H12.3	-1.06	0.0174
UBA7	-1.21	0.0174
AC011357.1	0.84	0.0175
RAB6B	0.95	0.0175
BEX2	0.94	0.0175
EPHA4	0.84	0.0176
CECR6	0.95	0.0176
AC005481.5	1.27	0.0176
CTC-338M12.5	1.4	0.0177
GDAP1	0.84	0.0179
PDP1	0.83	0.0179
PRTG	-0.9	0.0179
HNF1B	-1.54	0.0179
PTPN14	-0.91	0.018
CRABP1	1.02	0.018
COL2A1	-1.09	0.018
DUSP26	1.5	0.018
AL137002.1	0.83	0.0181
DCLK1	0.97	0.0181
KCNIP2	0.85	0.0182
MCOLN3	-1.54	0.0182
GLT1D1	1.65	0.0182
PGM2L1	0.94	0.0182
PYGL	-0.86	0.0182
TRIM46	0.92	0.0183
RIMS1	1.18	0.0184
MGAT5B	0.86	0.0184
SLC27A6	-1.11	0.0184
CTD-2195M18.1	1.35	0.0184
AVPI1	-1.11	0.0186
AC010990.1	-1.03	0.0186
DISP2	1.02	0.0186
AC098617.1	1.24	0.0188
SNPH	0.83	0.0189
PHLPP1	0.84	0.0189
MT2A	-1.36	0.0189
TSPO	1.12	0.019
KCNN3	1.12	0.0191
CTSB	-1.01	0.0191
KIAA1324	1.12	0.0192
TES	-0.85	0.0192
PDLIM2	-0.95	0.0193
CTD-2175A23.1	-0.85	0.0194
JPH4	0.87	0.0194
HDAC9	0.84	0.0194
CXCL12	-0.85	0.0195
ZFR2	0.83	0.0195
ELOVL2	0.91	0.0196
CNTN1	0.88	0.0196
HCN3	0.86	0.0196
KCNK10	1.18	0.0196
CNTN2	1.05	0.0198
C13orf15	-1.02	0.0198
IQCJ	1.48	0.0199
BEX1	0.84	0.0199
DDX60	-1.33	0.02
EPB49	0.88	0.02
GRHL1	-1.03	0.0201
GPX2	-1.56	0.0201
TFRC	-0.9	0.0201
UGT2B7	-1.45	0.0201
TMPRSS13	-1.45	0.0202
BAMBI	-0.83	0.0202
AC093642.1	1.46	0.0203
RP11-453E2.2	1.57	0.0204
CD63	-0.95	0.0204
RP11-247A12.2	-0.83	0.0204
RP11-1081L13.4	0.91	0.0205
AC036222.1	-1.55	0.0205
SEMA4B	-0.83	0.0206
SSFA2	-0.89	0.0206
DIRAS2	0.86	0.0206
NDUFA4L2	1.29	0.0207
WSCD1	0.89	0.0207
GLI3	0.94	0.0207
JAKMIP3	1.12	0.0207
RP11-397O8.4	1.4	0.0208
CTC-458I2.2	-0.91	0.0208
PTPN6	-1.34	0.0208
CYP2S1	-0.95	0.0208
GPR144	1.49	0.0209
RAB11FIP1	-0.86	0.0209
GATA2	-1.16	0.0209
KCNJ8	-1.31	0.021
RP11-993B23.3	-1.47	0.021
SLC35F4	1.44	0.0211
ELOVL7	-1.29	0.0211
TWIST1	-0.86	0.0211
ITPR3	-0.87	0.0211
MYO1C	-0.87	0.0211
MYO1A	-1.67	0.0211
AC007920.1	1.35	0.0213
RP11-1000B6.2	1.39	0.0213
FTL	-1.01	0.0214
RP11-958J22.1	1.55	0.0216
SUCLG2	-0.96	0.0219
RP11-342C20.3	1.47	0.0219
HNF4G	-1.49	0.0219
RP11-234B24.2	1.39	0.0219
RP11-521M14.1	1.54	0.0219
FOXO6	1.11	0.0219
HOXA10	-1.54	0.0219
AC002066.1	-0.84	0.022
TRIM9	0.91	0.022
PLP2	-1	0.022
AC073130.3	-0.83	0.0222
SDC1	-0.85	0.0222
GLB1	-0.89	0.0222
RP11-111M22.2	0.84	0.0222
AC012215.1	1.2	0.0223
ZSWIM5	0.91	0.0223
IER5L	-0.83	0.0223
PCNXL2	0.81	0.0223
ETS1	-0.82	0.0224
C17orf91	-1.06	0.0225
RP1-104O17.2	1.42	0.0225
ECE2	0.96	0.0225
RP11-323P17.1	1.26	0.0227
CLCN4	0.82	0.0227
TNC	-0.96	0.0228
SLC7A14	1.31	0.0229
PTH2R	1.36	0.023
UNC5D	0.83	0.023
AC079328.1	-0.95	0.0231
TXNDC3	-1.36	0.0231
COX6B2	1.07	0.0231
TRIM71	-1.22	0.0231
FAM57A	-0.86	0.0231
RP11-430H10.4	1.59	0.0231
SNTB1	-0.87	0.0232
TMEM141	-0.81	0.0234
NOS1AP	0.82	0.0236
RP11-318C24.2	1.29	0.0236
AC108724.1	1.46	0.0236
CYB5R2	-1.17	0.0238
RNF43	-0.97	0.0238
AC092214.10	-1.39	0.0238
HCN4	1.09	0.0238
AC019118.2	1.37	0.0238
ATP10B	-1.14	0.0238
LRCH2	0.85	0.0238
TMEM45A	-0.94	0.024
PDGFRB	-0.91	0.024
FAM89A	-0.92	0.024
SMARCA1	-0.93	0.0242
RNF157	0.83	0.0243
NOS1	1.37	0.0243
TRIP10	-0.81	0.0243
AXL	-0.81	0.0243
UPP2	1.37	0.0243
CTNNA2	0.95	0.0243
RAB39B	1.09	0.0243
CCBP2	-1.4	0.0244
AC091878.1	1.08	0.0245
AC108025.2	1.37	0.0247
LHFPL4	1.14	0.0247
CEP72	0.81	0.0247
KCNK5	-1.43	0.0249
RP11-326F20.5	-1.2	0.0249
FAM78B	1.15	0.0249
KIF5C	1.02	0.0249
RP11-216L13.8	-0.82	0.025
LRFN2	1.36	0.0252
DOCK8	-1.31	0.0252
C3orf14	1.05	0.0252
MSTN	1.33	0.0252
CDH13	1.22	0.0253
LIX1	0.83	0.0253
C7orf16	1.24	0.0253
RGL3	-0.85	0.0255
EHD2	-0.83	0.0255
TDP2	-0.8	0.0255
PTHLH	-1.44	0.0257
ARRDC3	-0.87	0.0257
DNAH10OS	0.81	0.0258
SERPINB10	-1.51	0.0258
AC003075.4	-1.34	0.0259
PACSIN1	1.08	0.0259
SLC22A14	1.2	0.026
AC138128.1	-1.35	0.0262
CTC-349C3.1	-1.36	0.0262
NECAB2	1	0.0263
ART3	-1.39	0.0263
HOXA13	-1.48	0.0263
PON1	-1.31	0.0264
RP11-445H22.3	1.11	0.0264
AC098617.2	1.15	0.0265
CELSR2	0.92	0.0265
LHX1	1.4	0.0265
TRIM56	-0.87	0.0267
HSPB1	-0.8	0.0267
SLK	-0.86	0.0268
BTG2	-0.78	0.0268
AC137723.5	1.27	0.027
MAPK8IP1	0.81	0.0273
CGNL1	-0.8	0.0273
AGPAT2	-0.8	0.0273
IL10RA	1.37	0.0274
STMN3	0.79	0.0274
CTC-575N7.1	-1.03	0.0274
DARC	1.29	0.0275
MAP1B	1.13	0.0276
CYBA	-0.79	0.0276
EPN3	-1.4	0.0276
EMR3	-0.89	0.0276
NFKB1	-1.01	0.0277
CRISPLD1	-0.84	0.0277
SCRT1	1.32	0.0277
PPP1R1A	0.85	0.0279
CAPN12	-0.79	0.0279
SLC6A7	1.11	0.0281
KAZALD1	-1.1	0.0281
RP11-664H17.1	1.28	0.0281
AC096669.2	1.34	0.0281
RP11-31L22.3	1.2	0.0283
ATCAY	0.86	0.0283
S100A1	-1.37	0.0283
L1CAM	0.94	0.0284
NECAP1	-1	0.0284
CTD-2383M3.1	-1.3	0.0285
SNCA	0.8	0.0285
C20orf203	1.24	0.0286
HOXA9	-1.23	0.0288
NAP1L3	0.85	0.0288
OPRM1	1.33	0.0289
AC006262.1	1.53	0.029
BLK	1.32	0.029
YIPF2	-0.78	0.0291
SLC9A1	-0.78	0.0291
TLCD1	-1.36	0.0292
RIPK3	-1.26	0.0293
CYP46A1	0.96	0.0293
AL589734.1	-1.34	0.0294
RP11-86H7.1	-1.13	0.0296
ARHGEF5	-1.38	0.0296
NDFIP2	-0.78	0.0297
7SK.92	-1.24	0.0297
PARVA	-0.79	0.0298
C10orf31	1.33	0.0301
ADAMTS17	-0.97	0.0301
GYG1	-0.95	0.0301
AC092068.1	0.8	0.0301
GNG7	0.8	0.0301
SLC5A7	-1.06	0.0301
AC012354.5	1.34	0.0304
Y_RNA.410	-1.39	0.0306
PID1	0.9	0.0306
SLC26A3	-1.42	0.0308
DPYSL3	1.01	0.031
AC100791.3	1.29	0.031
CRMP1	0.98	0.0311
IFIH1	-1.37	0.0311
CYP3A4	1.27	0.0312
ST8SIA3	1.02	0.0313
YAP1	-0.89	0.0314
SCAMP5	0.83	0.0314
C1orf85	-0.81	0.0314
EPHA1	-0.78	0.0315
HSPG2	-0.99	0.0316
KDELR3	-0.84	0.0316
TRDMT1	1	0.0316
GHRHR	1.21	0.0316
RREB1	-0.79	0.0316
GALNTL1	0.79	0.0316
SOCS3	-0.8	0.0317
CHRM2	-1.03	0.0317
MYO1E	-0.78	0.0318
GSTT1	-1.36	0.0318
EMR2	-1.43	0.0318
MXRA5	-0.9	0.0319
FAM171B	0.81	0.032
MYLK	-0.8	0.032
SHF	0.79	0.0321
ITPKA	-1.38	0.0322
AC092143.1	0.8	0.0322
CNPY1	1.36	0.0322
SORCS1	0.96	0.0325
POLD4	-0.93	0.0325
ANKFN1	1.45	0.0325
SYBU	0.86	0.0326
ALOX12B	1.37	0.0327
CLGN	0.93	0.0328
GNG3	0.91	0.0329
MEST	-0.89	0.0329
SERINC5	-0.88	0.0329
ZC4H2	0.81	0.0329
CENPF	0.81	0.0329
APCDD1	0.77	0.0329
SLC17A9	-1.26	0.033
SNHG8	-0.87	0.0331
RP11-76P2.2	1.21	0.0331
NPC2	-0.8	0.0332
NAV3	0.78	0.0333
HPCAL1	0.77	0.0333
ZNF385D	1.04	0.0333
CDCA7L	0.84	0.0333
AC013416.1	1.34	0.0333
FBXL16	0.79	0.0334
SLC17A5	-0.77	0.0334
AC093846.1	1.28	0.0334
LRRC20	0.79	0.0334
ATP6V1G2	0.82	0.0334
DAB1	0.78	0.0334
snoU109.5	1.17	0.0334
SPOPL	-0.78	0.0335
C6orf176	-0.88	0.0335
ATP1B1	-0.9	0.0335
FGF13	0.84	0.0335
GUSBP4	1.2	0.0335
CCDC88A	0.87	0.0336
ATP8A1	0.81	0.0336
PSD4	-1.1	0.0336
MARVELD1	-0.78	0.0337
KCND3	1.03	0.0338
ANG	-1.16	0.0338
RP11-261N11.8	1.38	0.0339
NCRNA00287	0.81	0.034
CENPP	0.86	0.034
AC009264.1	-0.99	0.0341
SLC29A4	0.76	0.0342
WWOX	0.77	0.0342
GPR123	1.22	0.0343
BARHL1	1.01	0.0343
PADI2	1.03	0.0343
LY6H	0.8	0.0344
NRG2	1.24	0.0345
AOX1	-1.41	0.0346
MEGF9	0.77	0.0346
CELF6	0.94	0.0347
CTC-506B8.1	-1.21	0.0348
NR2F6	-0.78	0.035
AC022002.4	1.34	0.035
AC009429.1	1.24	0.035
CCDC85A	1.11	0.035
KCNK1	-1.13	0.0351
FLNB	-0.98	0.0352
ZC3H12A	-1.21	0.0352
AC026703.1	-0.76	0.0352
SGIP1	0.77	0.0353
ZDHHC22	1.31	0.0353
CCRN4L	-0.89	0.0353
DNAH11	0.88	0.0353
SLC6A5	1.34	0.0354
RP11-169D4.2	1.32	0.0354
CSRNP1	-0.86	0.0355
OTX1	0.82	0.0356
RP11-274H2.2	-0.87	0.0356
STBD1	-0.89	0.0356
PLOD2	-0.89	0.0356
TUBA1A	0.96	0.0357
ASPN	1.09	0.0359
TC2N	-1.01	0.0362
AC074363.1	1.3	0.0362
CTD-2353F22.1	0.79	0.0362
PAQR7	-0.81	0.0362
AC092620.2	-0.84	0.0362
IRF4	-1.3	0.0364
MMD2	1.33	0.0364
ZBTB38	-0.76	0.0364
RP4-710M3.2	1.27	0.0367
CREB3L3	-1.82	0.0367
DNAI1	0.85	0.0367
IFITM3	-0.8	0.0368
RP13-870H17.3	1.21	0.0368
UGT3A1	-1.16	0.0368
ITGBL1	1.32	0.0368
AC107057.2	1.31	0.0368
CACNA2D3	1	0.0369
MEIG1	1.14	0.0369
GAP43	0.88	0.0369
TMEM214	-0.77	0.0369
RP11-626E13.1	1.3	0.0369
LPAR1	-0.78	0.037
RP11-674P14.1	1.25	0.0371
RP11-318M2.3	1.19	0.0371
FSIP2	0.79	0.0372
SERPINF2	-1.26	0.0372
C1orf96	0.77	0.0373
FOSL2	-0.82	0.0373
RELL2	0.78	0.0375
AC010082.1	1.3	0.0375
WNK2	0.83	0.0375
ARHGAP10	-1.06	0.0375
PBX3	0.87	0.0378
BCL3	-0.85	0.0378
SNN	0.82	0.0378
TMEM229A	-1.17	0.0379
MB21D2	-1.05	0.038
RP11-302F12.10	1.2	0.038
BMP5	-0.75	0.0381
AL356356.1	-1.34	0.0381
[truncated: 206 more rows]

## Sheet: SFARI
This table is downloaded from the SFARI database (http://gene.sfari.org/)(Release:11/03/2023)(Export: 01/05/2024)
status	gene-symbol	gene-name	ensembl-id	chromosome	genetic-category	gene-score	syndromic	eagle	number-of-reports
9	ABAT	4-aminobutyrate aminotransferase	ENSG00000183044	16	Rare Single Gene Mutation, Genetic Association	2	0		7
9	ABCA10	ATP-binding cassette, sub-family A (ABC1), member 10	ENSG00000154263	17	Rare Single Gene Mutation	2	0		3
9	ABCA13	ATP binding cassette subfamily A member 13	ENSG00000179869	7	Rare Single Gene Mutation, Functional	2	0		11
9	ABCA7	ATP-binding cassette, sub-family A (ABC1), member 7	ENSG00000064687	19	Rare Single Gene Mutation	2	0		6
9	ABCE1	ATP binding cassette subfamily E member 1	ENSG00000164163	4	Rare Single Gene Mutation	1	0		3
9	ABL2	ABL proto-oncogene 2, non-receptor tyrosine kinase	ENSG00000143322	1	Rare Single Gene Mutation, Functional	3	0		10
9	ACE	angiotensin I converting enzyme	ENSG00000159640	17	Rare Single Gene Mutation, Genetic Association	2	0		5
9	ACHE	Acetylcholinesterase (Yt blood group)	ENSG00000087085	7	Rare Single Gene Mutation	2	0		7
9	ACTB	actin beta	ENSG00000075624	7	Rare Single Gene Mutation, Syndromic	1	1	1	9
9	ACTL6B	actin like 6B	ENSG00000077080	7	Rare Single Gene Mutation, Syndromic, Functional		1		14
9	ACTN4	actinin alpha 4	ENSG00000130402	19	Rare Single Gene Mutation	2	0		6
9	ACY1	aminoacylase 1	ENSG00000243989	3	Rare Single Gene Mutation, Syndromic		1		11
9	ADA	adenosine deaminase		20	Rare Single Gene Mutation, Genetic Association	2	0		8
9	ADCY3	adenylate cyclase 3	ENSG00000138031	2	Rare Single Gene Mutation	2	0		4
9	ADCY5	Adenylate cyclase 5	ENSG00000173175	3	Rare Single Gene Mutation	2	0		10
9	ADGRL1	adhesion G protein-coupled receptor L1	ENSG00000072071	19	Rare Single Gene Mutation, Syndromic	3	1		5
9	ADK	adenosine kinase	ENSG00000156110	10	Rare Single Gene Mutation	2	0		2
9	ADNP	Activity-dependent neuroprotector homeobox	ENSG00000101126	20	Rare Single Gene Mutation, Syndromic, Functional	1	1	41.5	77
9	ADORA3	Adenosine A3 receptor	ENSG00000282608	1	Rare Single Gene Mutation, Functional	2	0		4
9	ADSL	adenylosuccinate lyase	ENSG00000239900	22	Rare Single Gene Mutation, Syndromic	1	1	0.35	9
9	ADSS2	adenylosuccinate synthase 2	ENSG00000035687	1	Rare Single Gene Mutation	2	0		3
9	AFF2	AF4/FMR2 family, member 2	ENSG00000155966	X	Rare Single Gene Mutation, Syndromic	1	0	8.7	21
9	AGAP1	ArfGAP with GTPase domain, ankyrin repeat and PH domain 1	ENSG00000157985	2	Rare Single Gene Mutation	2	0		10
9	AGAP2	ArfGAP with GTPase domain, ankyrin repeat and PH domain 2	ENSG00000135439	12	Rare Single Gene Mutation	2	0	3.25	6
9	AGAP5	ArfGAP with GTPase domain, ankyrin repeat and PH domain 5	ENSG00000172650	10	Rare Single Gene Mutation	3	0		2
9	AGBL4	ATP/GTP binding protein-like 4	ENSG00000186094	1	Rare Single Gene Mutation	2	0		3
9	AGMO	alkylglycerol monooxygenase	ENSG00000187546	7	Rare Single Gene Mutation, Genetic Association	2	0		8
9	AGO1	argonaute 1, RISC catalytic component	ENSG00000092847	1	Rare Single Gene Mutation	2	0		14
9	AGO2	argonaute RISC catalytic component 2	ENSG00000123908	8	Rare Single Gene Mutation, Syndromic	2	1		2
9	AGO3	argonaute RISC catalytic component 3	ENSG00000126070	1	Rare Single Gene Mutation	2	0		7
9	AGO4	argonaute RISC catalytic component 4	ENSG00000134698	1	Rare Single Gene Mutation	2	0		4
9	AGTR2	angiotensin II receptor, type 2	ENSG00000180772	X	Rare Single Gene Mutation	2	0		5
9	AHDC1	AT-hook DNA binding motif containing 1	ENSG00000126705	1	Rare Single Gene Mutation, Syndromic	1	1	14.25	27
9	AHI1	Abelson helper integration site 1	ENSG00000135541	6	Rare Single Gene Mutation, Syndromic, Genetic Association		1		21
9	AHNAK	AHNAKnucleoprotein	ENSG00000124942	11	Rare Single Gene Mutation	2	0		6
9	AKAP9	A kinase (PRKA) anchor protein 9	ENSG00000127914	7	Rare Single Gene Mutation	2	0		8
9	ALDH1A3	aldehyde dehydrogenase 1 family member A3	ENSG00000184254	15	Rare Single Gene Mutation, Syndromic		1		7
9	ALDH1L1	aldehyde dehydrogenase 1 family member L1	ENSG00000144908	3	Rare Single Gene Mutation	3	0		7
9	ALDH5A1	aldehyde dehydrogenase 5 family, member A1 (succinate-semialdehyde dehydrogenase )	ENSG00000112294	6	Rare Single Gene Mutation, Syndromic	1	1	2.35	15
9	ALG6	ALG6, alpha-1,3-glucosyltransferase	ENSG00000088035	1	Rare Single Gene Mutation, Syndromic		1		2
9	AMPD1	Adenosine monophosphate deaminase 1	ENSG00000116748	1	Rare Single Gene Mutation, Genetic Association	2	0		5
9	AMT	Aminomethyltransferase	ENSG00000145020	3	Rare Single Gene Mutation	2	0		2
9	ANK2	Ankyrin 2, neuronal	ENSG00000145362	4	Rare Single Gene Mutation, Functional	1	0	10.8	32
9	ANK3	ankyrin 3	ENSG00000151150	10	Rare Single Gene Mutation, Genetic Association, Functional	1	0	7.3	32
9	ANKRD11	ankyrin repeat domain 11	ENSG00000167522	16	Rare Single Gene Mutation, Syndromic	1	1	22.6	69
9	ANKRD17	ankyrin repeat domain 17	ENSG00000132466	4	Rare Single Gene Mutation, Syndromic	2	1		6
9	ANKS1B	ankyrin repeat and sterile alpha motif domain containing 1B	ENSG00000185046	12	Rare Single Gene Mutation, Syndromic	2	1		5
9	ANP32A	acidic nuclear phosphoprotein 32 family member A	ENSG00000140350	15	Rare Single Gene Mutation, Functional	1	0		4
9	ANXA1	Annexin A1	ENSG00000135046	9	Rare Single Gene Mutation	2	0		2
9	AP1S2	adaptor related protein complex 1 sigma 2 subunit	ENSG00000182287	X	Rare Single Gene Mutation, Syndromic		1		7
9	AP2M1	adaptor related protein complex 2 subunit mu 1	ENSG00000161203	3	Rare Single Gene Mutation	2	0		9
9	AP2S1	adaptor related protein complex 2 subunit sigma 1	ENSG00000042753	19	Rare Single Gene Mutation	1	0	0.2	3
9	APBA2	amyloid beta (A4) precursor protein-binding, family A, member 2	ENSG00000034053	15	Rare Single Gene Mutation	2	0		8
9	APBB1	amyloid beta precursor protein binding family B member 1	ENSG00000166313	11	Rare Single Gene Mutation, Functional	2	0		4
9	APH1A	APH1A gamma secretase subunit	ENSG00000117362	1	Rare Single Gene Mutation	2	0		3
9	ARF3	ADP ribosylation factor 3	ENSG00000134287	12	Rare Single Gene Mutation, Syndromic	1	0		5
9	ARHGAP11B	Rho GTPase activating protein 11B	ENSG00000285077	15	Rare Single Gene Mutation	2	0		3
9	ARHGAP32	Rho GTPase activating protein 32	ENSG00000134909	11	Rare Single Gene Mutation, Functional	2	0		10
9	ARHGAP5	Rho GTPase activating protein 5	ENSG00000100852	14	Rare Single Gene Mutation	2	0		6
9	ARHGEF10	Rho guanine nucleotide exchange factor 10	ENSG00000104728	8	Rare Single Gene Mutation, Functional	2	0		6
9	ARHGEF2	Rho/Rac guanine nucleotide exchange factor 2	ENSG00000116584	1	Rare Single Gene Mutation, Syndromic	3	0		7
9	ARHGEF9	Cdc42 guanine nucleotide exchange factor (GEF) 9	ENSG00000131089	X	Rare Single Gene Mutation, Syndromic	1	1	14.2	17
9	ARID1B	AT-rich interaction domain 1B	ENSG00000049618	6	Rare Single Gene Mutation, Syndromic, Functional	1	1	34.75	79
9	ARID2	AT-rich interaction domain 2	ENSG00000189079	12	Rare Single Gene Mutation, Syndromic	2	1		15
9	ARNT2	aryl-hydrocarbon receptor nuclear translocator 2	ENSG00000172379	15	Rare Single Gene Mutation, Syndromic, Genetic Association, Functional	2	0		15
9	ARX	aristaless related homeobox	ENSG00000004848	X	Rare Single Gene Mutation, Syndromic	1	1	13.8	26
9	ADORA2A	adenosine A2a receptor	ENSG00000128271	22	Genetic Association	2	0		7
9	ADRB2	adrenergic, beta-2-, receptor, surface	ENSG00000169252	5	Genetic Association	2	0		10
9	AR	androgen receptor		X	Genetic Association	2	0		6
9	ASAP2	ArfGAP with SH3 domain, ankyrin repeat and PH domain 2	ENSG00000151693	2	Rare Single Gene Mutation	2	0		5
9	ASB14	ankyrin repeat and SOCS box containing 14	ENSG00000239388	3	Rare Single Gene Mutation	2	0		5
9	ASH1L	Ash1 (absent, small, or homeotic)-like (Drosophila)	ENSG00000116539	1	Rare Single Gene Mutation, Syndromic, Genetic Association, Functional	1	0	14.15	33
9	ASMT	acetylserotonin O-methyltransferase	ENSG00000196433	X,Y	Rare Single Gene Mutation, Genetic Association	2	0		11
9	ASPM	abnormal spindle microtubule assembly	ENSG00000066279	1	Rare Single Gene Mutation, Syndromic, Functional	2	0		12
9	ASTN2	astrotactin 2	ENSG00000148219	9	Rare Single Gene Mutation, Genetic Association, Functional	2	0	2.5	20
9	ASXL3	Additional sex combs like 3 (Drosophila)	ENSG00000141431	18	Rare Single Gene Mutation, Syndromic	1	1	28.85	47
9	ATP10A	Probable phospholipid-transporting ATPase VA	ENSG00000206190	15	Rare Single Gene Mutation, Genetic Association, Functional	2	0		10
9	ATP1A1	ATPase Na+/K+ transporting subunit alpha 1	ENSG00000163399	1	Rare Single Gene Mutation, Syndromic	2	1		8
9	ATP1A3	ATPase Na+/K+ transporting subunit alpha 3	ENSG00000105409	19	Rare Single Gene Mutation, Syndromic, Functional	2	1		24
9	ATP2B1	ATPase plasma membrane Ca2+ transporting 1	ENSG00000070961	12	Rare Single Gene Mutation, Syndromic	3	1		2
9	ATP2B2	ATPase, Ca++ transporting, plasma membrane 2	ENSG00000157087	3	Rare Single Gene Mutation, Genetic Association	2	0		14
9	ATP6V0A2	ATPase H+ transporting V0 subunit a2	ENSG00000185344	12	Rare Single Gene Mutation	2	0		5
9	ATRX	alpha thalassemia/mental retardation syndrome X-linked	ENSG00000085224	X	Rare Single Gene Mutation, Syndromic, Functional	1	0		32
9	AUTS2	activator of transcription and developmental regulatorAUTS2	ENSG00000158321	7	Rare Single Gene Mutation, Syndromic, Genetic Association, Functional	1	0	35.5	61
9	AVPR1A	arginine vasopressin receptor 1A	ENSG00000166148	12	Rare Single Gene Mutation, Genetic Association	2	0		24
9	AZGP1	alpha-2-glycoprotein 1, zinc-binding	ENSG00000160862	7	Rare Single Gene Mutation	2	0		4
9	BACE1	beta-secretase 1	ENSG00000186318	11	Rare Single Gene Mutation, Functional	3	0		4
9	BAIAP2L1	BAR/IMD domain containing adaptor protein 2 like 1	ENSG00000006453	7	Rare Single Gene Mutation	3	0		6
9	BAZ2B	bromodomain adjacent to zinc finger domain 2B	ENSG00000123636	2	Rare Single Gene Mutation	1	0	7.35	7
9	BBS4	Bardet-Biedl syndrome 4	ENSG00000140463	15	Rare Single Gene Mutation, Syndromic	2	0		6
9	BCAS1	breast carcinoma amplified sequence 1	ENSG00000064787	20	Rare Single Gene Mutation	2	0		5
9	BCKDK	Branched chain ketoacid dehydrogenase kinase	ENSG00000103507	16	Rare Single Gene Mutation	1	0	3.1	8
9	BCL11A	B-cell CLL/lymphoma 11A (zinc finger protein)	ENSG00000119866	2	Rare Single Gene Mutation, Syndromic, Genetic Association, Functional	1	1	9.15	26
9	BCORL1	BCL6 corepressor like 1	ENSG00000085185	X	Rare Single Gene Mutation, Syndromic		1		8
9	BICRA	BRD4 interacting chromatin remodeling complex associated protein	ENSG00000063169	19	Rare Single Gene Mutation, Syndromic	2	1		2
9	BIRC6	Baculoviral IAP repeat containing 6	ENSG00000115760	2	Rare Single Gene Mutation	2	0		13
9	BRAF	v-raf murine sarcoma viral oncogene homolog B	ENSG00000157764	7	Rare Single Gene Mutation, Syndromic	1	1		17
9	BRCA2	breast cancer 2, early onset	ENSG00000139618	13	Rare Single Gene Mutation	2	0		7
9	BRD4	bromodomain containing 4	ENSG00000141867	19	Rare Single Gene Mutation, Syndromic, Functional	2	0		11
9	BRINP3	BMP/retinoic acid inducible neural specific 3	ENSG00000162670	1	Rare Single Gene Mutation, Functional	3	0		3
9	BRSK2	BR serine/threonine kinase 2	ENSG00000174672	11	Rare Single Gene Mutation, Syndromic	1	1	7.7	11
9	BRWD3	bromodomain and WD repeat domain containing 3	ENSG00000165288	X	Rare Single Gene Mutation, Syndromic		1		9
9	BST1	bone marrow stromal cell antigen 1	ENSG00000109743	4	Rare Single Gene Mutation, Genetic Association, Functional	2	0		6
9	BTAF1	RNA polymerase II, B-TFIID transcription factor-associated, 170kDa (Mot1 homolog, S. cerevisiae)	ENSG00000095564	10	Rare Single Gene Mutation	2	0		9
9	BTRC	beta-transducin repeat containing E3 ubiquitin protein ligase	ENSG00000166167	10	Rare Single Gene Mutation	2	0		4
9	C12orf57	Chromosome 12 open reading frame 57	ENSG00000111678	12	Rare Single Gene Mutation, Syndromic		1		14
9	C15orf62	chromosome 15 open reading frame 62	ENSG00000188277	15	Rare Single Gene Mutation	2	0		3
9	AVPR1B	arginine vasopressin receptor 1B	ENSG00000198049	1	Genetic Association, Functional	2	0		8
9	C4B	complement component 4B	ENSG00000224389	6	Rare Single Gene Mutation, Genetic Association, Functional	2	0		6
9	CA6	carbonic anhydrase VI	ENSG00000131686	1	Rare Single Gene Mutation	2	0		7
9	CACNA1A	Calcium channel, voltage-dependent, P/Q type, alpha 1A subunit	ENSG00000141837	19	Rare Single Gene Mutation, Syndromic, Genetic Association, Functional	1	1		36
9	CACNA1B	calcium voltage-gated channel subunit alpha1 B	ENSG00000148408	9	Rare Single Gene Mutation, Syndromic, Genetic Association	2	0		13
9	CACNA1C	calcium channel, voltage-dependent, L type, alpha 1C subunit	ENSG00000151067	12	Rare Single Gene Mutation, Syndromic, Genetic Association, Functional	1	1		62
9	BICDL1	BICD family like cargo adaptor 1	ENSG00000135127	12	Genetic Association	2	0		2
9	CACNA1D	calcium channel, voltage-dependent, L type, alpha 1D	ENSG00000157388	3	Rare Single Gene Mutation, Syndromic, Genetic Association, Functional	2	0	12.7	28
9	CACNA1E	calcium voltage-gated channel subunit alpha1 E	ENSG00000198216	1	Rare Single Gene Mutation	1	0		22
9	CACNA1F	calcium channel, voltage-dependent, alpha 1F	ENSG00000102001	X	Rare Single Gene Mutation, Genetic Association	2	0		9
9	CACNA1G	calcium channel, voltage-dependent, T type, alpha 1G subunit	ENSG00000006283	17	Rare Single Gene Mutation, Syndromic, Genetic Association	2	0		25
9	CACNA1H	calcium channel, voltage-dependent, alpha 1H subunit	ENSG00000196557	16	Rare Single Gene Mutation	2	0		33
9	CACNA1I	Calcium channel, voltage-dependent, T type, alpha 1I subunit	ENSG00000100346	22	Rare Single Gene Mutation, Genetic Association	2	0		10
9	CACNA2D1	calcium voltage-gated channel auxiliary subunit alpha2delta 1	ENSG00000153956	7	Rare Single Gene Mutation, Syndromic	2	0		8
9	CACNA2D3	Calcium channel, voltage-dependent, alpha 2/delta subunit 3	ENSG00000157445	3	Rare Single Gene Mutation, Functional	1	0	3.75	13
9	CACNB1	calcium voltage-gated channel auxiliary subunit beta 1	ENSG00000067191	17	Rare Single Gene Mutation	3	0		3
9	CACNB2	Calcium channel, voltage-dependent, beta 2 subunit	ENSG00000165995	10	Rare Single Gene Mutation, Genetic Association, Functional	2	0		12
9	CACNG2	calcium voltage-gated channel auxiliary subunit gamma 2	ENSG00000166862	22	Rare Single Gene Mutation	2	0		6
9	CADM1	cell adhesion molecule 1	ENSG00000182985	11	Rare Single Gene Mutation	2	0		10
9	CADM2	Cell adhesion molecule 2	ENSG00000175161	3	Rare Single Gene Mutation, Genetic Association	2	0		6
9	CADPS	calcium dependent secretion activator	ENSG00000163618	3	Rare Single Gene Mutation, Genetic Association	2	0		5
9	CADPS2	Ca2+-dependent activator protein for secretion 2	ENSG00000081803	7	Rare Single Gene Mutation, Functional	2	0		13
9	CAMK2A	calcium/calmodulin dependent protein kinase II alpha	ENSG00000070808	5	Rare Single Gene Mutation, Syndromic, Genetic Association, Functional	2	1		12
9	CAMK2B	calcium/calmodulin dependent protein kinase II beta	ENSG00000058404	7	Rare Single Gene Mutation, Syndromic		1		10
9	CAMK4	calcium/calmodulin dependent protein kinase IV	ENSG00000152495	5	Rare Single Gene Mutation, Genetic Association	2	0		6
9	CAMTA2	calmodulin binding transcription activator 2	ENSG00000108509	17	Rare Single Gene Mutation, Syndromic	1	0		3
9	CAPN12	Calpain 12	ENSG00000182472	19	Rare Single Gene Mutation	2	0		7
9	CAPRIN1	Cell cycle associated protein 1	ENSG00000135387	11	Rare Single Gene Mutation, Syndromic, Functional	1	0	5.5	6
9	CARD11	caspase recruitment domain family member 11	ENSG00000198286	7	Rare Single Gene Mutation	2	0		2
9	CASK	calcium/calmodulin dependent serine protein kinase	ENSG00000147044	X	Rare Single Gene Mutation, Syndromic, Functional	1	0		25
9	CASKIN1	CASK interacting protein 1	ENSG00000167971	16	Rare Single Gene Mutation, Functional	2	0		8
9	CASZ1	castor zinc finger 1	ENSG00000130940	1	Rare Single Gene Mutation	1	0	9.55	7
9	CAT	catalase	ENSG00000121691	11	Rare Single Gene Mutation, Functional	3	0		4
9	CBX1	chromobox 1	ENSG00000108468	17	Rare Single Gene Mutation, Syndromic	3	1		3
9	CC2D1A	Coiled-coil and C2 domain containing 1A	ENSG00000132024	19	Rare Single Gene Mutation, Functional	2	0		17
9	CCDC88C	Coiled-coil domain containing 88C	ENSG00000015133	14	Rare Single Gene Mutation	2	0		9
9	CCDC91	coiled-coil domain containing 91	ENSG00000123106	12	Rare Single Gene Mutation	2	0		6
9	CCIN	calicin	ENSG00000185972	9	Rare Single Gene Mutation	2	0		2
9	CCNG1	cyclin G1	ENSG00000113328	5	Rare Single Gene Mutation	2	0		2
9	CCNK	cyclin K	ENSG00000090061	14	Rare Single Gene Mutation, Syndromic		1		5
9	CCSER1	coiled-coil serine rich protein 1	ENSG00000184305	4	Rare Single Gene Mutation	2	0		4
9	CCT4	Chaperonin containing TCP1, subunit 4 (delta)	ENSG00000115484	2	Rare Single Gene Mutation	2	0		3
9	CD276	CD276molecule	ENSG00000103855	15	Rare Single Gene Mutation	2	0		4
9	CD38	CD38 molecule	ENSG00000004468	4	Rare Single Gene Mutation, Genetic Association, Functional	2	0		10
9	CD99L2	CD99 molecule like 2	ENSG00000102181	X	Genetic Association	2	0		1
9	CDC42BPB	CDC42 binding protein kinase beta (DMPK-like)	ENSG00000198752	14	Rare Single Gene Mutation, Syndromic	2	0		11
9	CDH10	cadherin 10, type 2 (T2-cadherin)	ENSG00000040731	5	Rare Single Gene Mutation, Genetic Association	2	0		11
9	CDH11	cadherin 11	ENSG00000140937	16	Rare Single Gene Mutation, Syndromic, Functional	2	0		8
9	CDH13	cadherin 13	ENSG00000140945	16	Rare Single Gene Mutation	2	0		6
9	CDH2	cadherin 2	ENSG00000170558	18	Rare Single Gene Mutation, Syndromic	3	1		8
9	CDH8	cadherin 8, type 2	ENSG00000150394	16	Rare Single Gene Mutation	2	0		12
9	CDH9	cadherin 9, type 2 (T1-cadherin)	ENSG00000113100	5	Rare Single Gene Mutation, Genetic Association	2	0		7
9	CDK13	cyclin dependent kinase 13	ENSG00000065883	7	Rare Single Gene Mutation, Syndromic		1		20
9	CDK16	cyclin dependent kinase 16	ENSG00000102225	X	Rare Single Gene Mutation	2	0		3
9	CDK19	cyclin dependent kinase 19	ENSG00000155111	6	Rare Single Gene Mutation, Syndromic	3	1		7
9	CDK5RAP2	CDK5 regulatory subunit associated protein 2	ENSG00000136861	9	Rare Single Gene Mutation, Syndromic	3	0		14
9	CDK8	cyclin dependent kinase 8	ENSG00000132964	13	Rare Single Gene Mutation, Syndromic		1		5
9	CDKL5	cyclin-dependent kinase-like 5	ENSG00000008086	X	Rare Single Gene Mutation, Syndromic, Functional	1	1		55
9	CDON	cell adhesion associated, oncogene regulated	ENSG00000064309	11	Rare Single Gene Mutation	3	0		4
9	CECR2	CECR2, histone acetyl-lysine reader	ENSG00000099954	22	Rare Single Gene Mutation	2	0		3
9	CELF2	CUGBP Elav-like family member 2	ENSG00000048740	10	Rare Single Gene Mutation, Syndromic	2	1		4
9	CELF4	CUGBP, Elav-like family member 4	ENSG00000101489	18	Rare Single Gene Mutation, Functional	1	0	8.5	14
9	CELF6	CUGBP, Elav-like family member 6	ENSG00000140488	15	Rare Single Gene Mutation, Genetic Association	2	0		5
9	CEP135	centrosomal protein 135	ENSG00000174799	4	Rare Single Gene Mutation, Syndromic	2	0		7
9	CEP290	Centrosomal protein 290kDa	ENSG00000198707	12	Rare Single Gene Mutation, Syndromic	2	1		12
9	CEP41	testis specific, 14	ENSG00000106477	7	Rare Single Gene Mutation, Syndromic	2	0		6
9	CERT1	ceramide transporter 1	ENSG00000113163	5	Rare Single Gene Mutation, Syndromic	3	1		7
9	CGNL1	Cingulin-like 1	ENSG00000128849	15	Rare Single Gene Mutation	2	0		7
9	CHAMP1	chromosome alignment maintaining phosphoprotein 1	ENSG00000198824	13	Rare Single Gene Mutation, Syndromic, Functional	1	1		16
9	CHD1	chromodomain helicase DNA binding protein 1	ENSG00000153922	5	Rare Single Gene Mutation, Syndromic	2	1		10
9	CHD2	Chromodomain helicase DNA binding protein 2	ENSG00000173575	15	Rare Single Gene Mutation, Syndromic, Functional	1	1	25	73
9	CHD3	chromodomain helicase DNA binding protein 3	ENSG00000170004	17	Rare Single Gene Mutation, Syndromic	1	1		15
9	CHD7	chromodomain helicase DNA binding protein 7	ENSG00000171316	8	Rare Single Gene Mutation, Syndromic, Functional	1	1	8.1	44
9	CHD8	chromodomain helicase DNA binding protein 8	ENSG00000100888	14	Rare Single Gene Mutation, Syndromic, Functional	1	1	97.65	96
9	CHD9	chromodomain helicase DNA binding protein 9	ENSG00000177200	16	Rare Single Gene Mutation	3	0		7
9	CHKB	Choline kinase beta	ENSG00000100288	22	Rare Single Gene Mutation, Syndromic		1		9
9	CHM	CHMRab escort protein	ENSG00000188419	X	Rare Single Gene Mutation	3	0		7
9	CHMP1A	charged multivesicular body protein 1A	ENSG00000131165	16	Rare Single Gene Mutation, Syndromic	2	0		5
9	CHRM3	cholinergic receptor muscarinic 3	ENSG00000133019	1	Rare Single Gene Mutation, Genetic Association	2	0		7
9	CHRNA7	cholinergic receptor, nicotinic, alpha 7	ENSG00000175344	15	Rare Single Gene Mutation	2	0		16
9	CHRNB3	cholinergic receptor nicotinic beta 3 subunit	ENSG00000147432	8	Rare Single Gene Mutation	2	0		3
9	CHST2	carbohydrate sulfotransferase 2	ENSG00000175040	3	Rare Single Gene Mutation	3	0		3
9	CIB2	Calcium and integrin binding family member 2	ENSG00000136425	15	Rare Single Gene Mutation	2	0		2
9	CIC	capicua transcriptional repressor	ENSG00000079432	19	Rare Single Gene Mutation, Syndromic, Functional	1	0	18.7	12
9	CLASP1	cytoplasmic linker associated protein 1	ENSG00000074054	2	Rare Single Gene Mutation	2	0		4
9	CLCN4	chloride voltage-gated channel 4	ENSG00000073464	X	Rare Single Gene Mutation, Syndromic	2	1		11
9	CLN8	Ceroid-lipofuscinosis, neuronal 8 (epilepsy, progressive with mental retardation)	ENSG00000182372	8	Rare Single Gene Mutation, Syndromic	2	0		5
9	CLTCL1	clathrin, heavy chain-like 1	ENSG00000070371	22	Rare Single Gene Mutation	2	0		8
9	CMIP	c-Maf inducing protein	ENSG00000153815	16	Rare Single Gene Mutation, Genetic Association	2	0		6
9	CMPK2	cytidine/uridine monophosphate kinase 2	ENSG00000134326	2	Rare Single Gene Mutation	2	0		4
9	CNGB3	cyclic nucleotide gated channel beta 3	ENSG00000170289	8	Rare Single Gene Mutation	2	0		6
9	CNKSR2	connector enhancer of kinase suppressor of Ras 2	ENSG00000149970	X	Rare Single Gene Mutation, Syndromic, Functional	2	1		12
9	CNOT1	CCR4-NOT transcription complex subunit 1	ENSG00000125107	16	Rare Single Gene Mutation, Syndromic	2	1		8
9	CNOT3	CCR4-NOT transcription complex subunit 3	ENSG00000088038	19	Rare Single Gene Mutation, Syndromic	1	1	5.6	18
9	CNR1	cannabinoid receptor 1 (brain)	ENSG00000118432	6	Rare Single Gene Mutation, Genetic Association	2	0		8
9	CNTN3	contactin 3	ENSG00000113805	3	Rare Single Gene Mutation	2	0		6
9	CNTN4	contactin 4	ENSG00000144619	3	Rare Single Gene Mutation, Syndromic, Genetic Association, Functional	2	0		27
9	CNTN5	Contactin 5	ENSG00000149972	11	Rare Single Gene Mutation, Genetic Association	2	0		11
9	CNTN6	Contactin 6	ENSG00000134115	3	Rare Single Gene Mutation, Genetic Association	2	0	13.8	17
9	CNTNAP2	contactin associated protein-like 2	ENSG00000174469	7	Rare Single Gene Mutation, Syndromic, Genetic Association, Functional	2	1		95
9	CDH22	cadherin-like 22	ENSG00000149654	20	Genetic Association	2	0		4
9	CLIP2	CAP-Gly domain containing linker protein 2	ENSG00000106665	7	Genetic Association	3	0		1
9	CNTNAP3	contactin associated protein-like 3	ENSG00000106714	9	Rare Single Gene Mutation, Functional	2	0		7
9	CNTNAP4	Contactin associated protein-like 4	ENSG00000152910	16	Rare Single Gene Mutation, Functional	2	0		15
9	CNTNAP5	contactin associated protein-like 5	ENSG00000155052	2	Rare Single Gene Mutation, Genetic Association	2	0		16
9	COL28A1	collagen type XXVIII alpha 1 chain	ENSG00000215018	7	Rare Single Gene Mutation	2	0		5
9	CORO1A	coronin 1A	ENSG00000102879	16	Rare Single Gene Mutation	1	0	0.7	3
9	CPEB4	cytoplasmic polyadenylation element binding protein 4	ENSG00000113742	5	Rare Single Gene Mutation, Functional	2	0		3
9	CPSF7	cleavage and polyadenylation specific factor 7	ENSG00000149532	11	Rare Single Gene Mutation	1	0		7
9	CPT2	carnitine palmitoyltransferase 2	ENSG00000157184	1	Rare Single Gene Mutation	2	0		4
9	CPZ	carboxypeptidase Z	ENSG00000109625	4	Rare Single Gene Mutation	2	0		5
9	CREBBP	CREB binding protein	ENSG00000005339	16	Rare Single Gene Mutation, Syndromic, Genetic Association	1	1	31.35	37
9	CSDE1	cold shock domain containing E1	ENSG00000009307	1	Rare Single Gene Mutation, Syndromic	1	1	15.55	6
9	CSMD1	CUB and Sushi multiple domains 1	ENSG00000183117	8	Rare Single Gene Mutation, Genetic Association	2	0		19
9	CSMD3	CUB and Sushi multiple domains 3	ENSG00000164796	8	Rare Single Gene Mutation, Functional	3	0		10
9	CSNK1E	casein kinase 1 epsilon	ENSG00000213923	22	Rare Single Gene Mutation, Functional	2	0		8
9	CSNK1G1	casein kinase 1 gamma 1	ENSG00000169118	15	Rare Single Gene Mutation, Syndromic	3	1		3
9	CSNK2A1	casein kinase 2 alpha 1	ENSG00000101266	20	Rare Single Gene Mutation, Syndromic, Functional	1	1	6.2	16
9	CSNK2B	casein kinase 2 beta	ENSG00000204435	6	Rare Single Gene Mutation, Syndromic		1		11
9	CTCF	CCCTC-binding factor	ENSG00000102974	16	Rare Single Gene Mutation, Syndromic, Functional	1	1	10.45	24
9	CTNNA2	catenin alpha 2	ENSG00000066032	2	Rare Single Gene Mutation, Syndromic		1		5
9	CTNNA3	catenin (cadherin-associated protein), alpha 3	ENSG00000183230	10	Rare Single Gene Mutation, Genetic Association	2	0		19
9	CTNNB1	catenin beta 1	ENSG00000168036	3	Rare Single Gene Mutation, Syndromic	1	0	32.75	36
9	CTNND2	Catenin (cadherin-associated protein), delta 2	ENSG00000169862	5	Rare Single Gene Mutation, Syndromic, Functional	2	0		14
9	CTR9	CTR9homolog, Paf1/RNA polymerase II complex component	ENSG00000198730	11	Rare Single Gene Mutation, Syndromic	3	1		9
9	CTTNBP2	cortactin binding protein 2	ENSG00000077063	7	Rare Single Gene Mutation, Syndromic, Functional	2	0	24.8	15
9	CUL3	Cullin 3	ENSG00000036257	2	Rare Single Gene Mutation, Genetic Association, Functional	1	0	18.4	34
9	CUL7	Cullin 7	ENSG00000044090	6	Rare Single Gene Mutation	2	0		8
9	CUX1	cut like homeobox 1	ENSG00000257923	7	Rare Single Gene Mutation, Functional	2	0		14
9	CUX2	cut like homeobox 2	ENSG00000111249	12	Rare Single Gene Mutation, Syndromic	2	1		13
9	CX3CR1	Chemokine (C-X3-C motif) receptor 1	ENSG00000168329	3	Rare Single Gene Mutation, Functional	2	0		4
9	CYFIP1	cytoplasmic FMR1 interacting protein 1	ENSG00000273749	15	Rare Single Gene Mutation, Genetic Association, Functional	2	0		21
9	CYLC2	cylicin, basic protein of sperm head cytoskeleton 2	ENSG00000155833	9	Rare Single Gene Mutation	2	0		4
9	CYP27A1	cytochrome P450 family 27 subfamily A member 1	ENSG00000135929	2	Rare Single Gene Mutation, Syndromic		1		6
9	DAGLA	diacylglycerol lipase alpha	ENSG00000134780	11	Rare Single Gene Mutation, Functional	2	0		7
9	DAPP1	Dual adaptor of phosphotyrosine and 3-phosphoinositides	ENSG00000070190	4	Rare Single Gene Mutation	2	0		3
9	DCC	DCCnetrin 1 receptor	ENSG00000187323	18	Rare Single Gene Mutation, Genetic Association	2	0		5
9	DDC	dopa decarboxylase	ENSG00000132437	7	Rare Single Gene Mutation, Genetic Association	2	0		6
9	DDHD2	DDHD domain containing 2	ENSG00000085788	8	Rare Single Gene Mutation, Genetic Association, Functional	2	0		6
9	DDX23	DEAD-box helicase 23	ENSG00000174243	12	Rare Single Gene Mutation, Syndromic		1		2
9	DDX3X	DEAD (Asp-Glu-Ala-Asp) box helicase 3, X-linked	ENSG00000215301	X	Rare Single Gene Mutation, Syndromic, Functional	1	1		48
9	DDX53	DEAD (Asp-Glu-Ala-Asp) box polypeptide 53	ENSG00000184735	X	Rare Single Gene Mutation	2	0	5.25	5
9	DEAF1	DEAF1 transcription factor	ENSG00000177030	11	Rare Single Gene Mutation, Syndromic	1	1	30.9	29
9	DENR	density-regulated protein	ENSG00000139726	12	Rare Single Gene Mutation, Functional	2	0		4
9	DEPDC5	DEP domain containing 5	ENSG00000100150	22	Rare Single Gene Mutation, Syndromic		1		20
9	DGKI	diacylglycerol kinase iota	ENSG00000157680	7	Rare Single Gene Mutation, Genetic Association	3	0		4
9	DHCR7	7-dehydrocholesterol reductase	ENSG00000172893	11	Rare Single Gene Mutation, Syndromic	1	1		19
9	DHX30	DExH-box helicase 30	ENSG00000132153	3	Rare Single Gene Mutation, Syndromic		1		10
9	DHX9	DExH-box helicase 9	ENSG00000135829	1	Rare Single Gene Mutation, Syndromic	3	1		5
9	DIP2A	DIP2 disco-interacting protein 2 homolog A (Drosophila)	ENSG00000160305	21	Rare Single Gene Mutation, Functional	1	0	18.2	13
9	DIP2C	disco interacting protein 2 homolog C	ENSG00000151240	10	Rare Single Gene Mutation	2	0		5
9	DIPK2A	divergent protein kinase domain 2A	ENSG00000181744	3	Rare Single Gene Mutation	2	0		3
9	DISC1	disrupted in schizophrenia 1	ENSG00000162946	1	Rare Single Gene Mutation, Syndromic, Genetic Association	2	0		37
9	DIXDC1	DIX domain containing 1	ENSG00000150764	11	Rare Single Gene Mutation, Functional	2	0		6
9	DLG1	discs large MAGUK scaffold protein 1	ENSG00000075711	3	Rare Single Gene Mutation	2	0		6
9	DLG2	discs large MAGUK scaffold protein 2	ENSG00000150672	11	Rare Single Gene Mutation, Functional	2	0		12
9	DLG4	discs large MAGUK scaffold protein 4	ENSG00000132535	17	Rare Single Gene Mutation, Syndromic, Functional	1	0	2.45	23
9	DLGAP1	DLG associated protein 1	ENSG00000170579	18	Rare Single Gene Mutation, Functional	2	0		13
9	DLGAP2	discs, large (Drosophila) homolog-associated protein 2	ENSG00000198010	8	Rare Single Gene Mutation	2	0	2.8	18
9	DLGAP3	DLG associated protein 3	ENSG00000116544	1	Rare Single Gene Mutation, Genetic Association, Functional	2	0		12
9	DLL1	delta like canonical Notch ligand 1	ENSG00000198719	6	Rare Single Gene Mutation, Syndromic	2	1		6
9	DLX3	distal-less homeobox 3	ENSG00000064195	17	Rare Single Gene Mutation	2	0		4
9	DLX6	distal-less homeobox 6	ENSG00000006377	7	Rare Single Gene Mutation	2	0		10
9	DMD	dystrophin (muscular dystrophy, Duchenne and Becker types)	ENSG00000198947	X	Rare Single Gene Mutation, Syndromic, Genetic Association		1		43
9	DMPK	dystrophia myotonica-protein kinase	ENSG00000104936	19	Rare Single Gene Mutation, Syndromic	1	1	3.75	12
9	DMWD	DM1 locus, WD repeat containing	ENSG00000185800	19	Rare Single Gene Mutation	2	0		4
9	DMXL2	Dmx-like 2	ENSG00000104093	15	Rare Single Gene Mutation	2	0		8
9	DNAH10	Dynein, axonemal, heavy chain 10	ENSG00000197653	12	Rare Single Gene Mutation	2	0		10
9	DNAH17	dynein axonemal heavy chain 17	ENSG00000187775	17	Rare Single Gene Mutation	2	0		9
9	DNAH3	dynein axonemal heavy chain 3	ENSG00000158486	16	Rare Single Gene Mutation	2	0		8
9	DNER	Delta/notch-like EGF repeat containing	ENSG00000187957	2	Rare Single Gene Mutation, Genetic Association	2	0		3
9	DNMT3A	DNA (cytosine-5-)-methyltransferase 3 alpha	ENSG00000119772	2	Rare Single Gene Mutation, Syndromic, Genetic Association, Functional	1	1	15.9	29
9	CYP11B1	cytochrome P450, family 11, subfamily B, polypeptide 1	ENSG00000160882	8	Syndromic	2	0		4
9	DOCK1	Dedicator of cytokinesis 1	ENSG00000150760	10	Rare Single Gene Mutation	2	0		3
9	DOCK4	Dedicator of cytokinesis 4	ENSG00000128512	7	Rare Single Gene Mutation, Genetic Association, Functional	2	0		11
9	DOCK8	dedicator of cytokinesis 8	ENSG00000107099	9	Rare Single Gene Mutation	2	0		12
9	DOLK	dolichol kinase	ENSG00000175283	9	Rare Single Gene Mutation, Syndromic		1		4
9	DPP10	Dipeptidyl-peptidase 10	ENSG00000175497	2	Rare Single Gene Mutation	2	0		13
9	DPP3	dipeptidyl peptidase 3	ENSG00000254986	11	Rare Single Gene Mutation	2	0		4
9	DPP4	Dipeptidyl-peptidase 4	ENSG00000197635	2	Rare Single Gene Mutation, Genetic Association	2	0		6
9	DPP6	dipeptidyl-peptidase 6	ENSG00000130226	7	Rare Single Gene Mutation, Genetic Association, Functional	2	0		28
9	DPYD	dihydropyrimidine dehydrogenase	ENSG00000188641	1	Rare Single Gene Mutation, Syndromic, Genetic Association	2	0		15
9	DLX2	distal-less homeobox 2	ENSG00000115844	2	Genetic Association	2	0		11
9	DPYSL2	dihydropyrimidinase like 2	ENSG00000092964	8	Rare Single Gene Mutation, Syndromic, Genetic Association, Functional	1	0	1	17
9	DPYSL3	dihydropyrimidinase like 3	ENSG00000113657	5	Rare Single Gene Mutation	2	0		3
9	DRD1	Dopamine receptor D1	ENSG00000184845	5	Genetic Association, Functional	2	0		4
9	DRD2	Dopamine receptor D2	ENSG00000149295	11	Rare Single Gene Mutation, Genetic Association	2	0		7
9	DRD3	dopamine receptor D3	ENSG00000151577	3	Rare Single Gene Mutation, Genetic Association	2	0		9
9	DSCAM	Down syndrome cell adhesion molecule	ENSG00000171587	21	Rare Single Gene Mutation, Genetic Association, Functional	1	0	13.5	17
9	DST	Dystonin	ENSG00000151914	6	Rare Single Gene Mutation	2	0		11
9	DUSP15	dual specificity phosphatase 15	ENSG00000149599	20	Rare Single Gene Mutation, Genetic Association	2	0		7
9	DVL3	Dishevelled segment polarity protein 3	ENSG00000161202	3	Rare Single Gene Mutation, Functional	2	0		5
9	DYDC1	DPY30 domain containing 1	ENSG00000170788	10	Rare Single Gene Mutation	2	0		2
9	DYDC2	DPY30 domain containing 2	ENSG00000133665	10		2	0		1
9	DYNC1H1	dynein cytoplasmic 1 heavy chain 1	ENSG00000197102	14	Rare Single Gene Mutation, Syndromic, Functional	1	0	13.45	30
9	DYRK1A	Dual-specificity tyrosine-(Y)-phosphorylation regulated kinase 1A	ENSG00000157540	21	Rare Single Gene Mutation, Syndromic, Functional	1	1	20.2	73
9	EBF3	early B-cell factor 3	ENSG00000108001	10	Rare Single Gene Mutation, Syndromic, Functional	1	1	9.75	22
9	ECPAS	Ecm29 proteasome adaptor and scaffold	ENSG00000136813	9	Rare Single Gene Mutation, Functional	2	0		4
9	EEF1A2	Eukaryotic translation elongation factor 1 alpha 2	ENSG00000101210	20	Rare Single Gene Mutation, Syndromic		1		17
9	EFR3A	EFR3 homolog A (S. cerevisiae)	ENSG00000132294	8	Rare Single Gene Mutation	2	0		9
9	EGR3	early growth response 3	ENSG00000179388	8	Rare Single Gene Mutation	2	0		3
9	EHMT1	Euchromatic histone-lysine N-methyltransferase 1	ENSG00000181090	9	Rare Single Gene Mutation, Syndromic, Functional	1	1	13.5	39
9	EIF3G	eukaryotic translation initiation factor 3 subunit G	ENSG00000130811	19	Rare Single Gene Mutation	1	0	1.5	5
9	EIF4E	eukaryotic translation initiation factor 4E	ENSG00000151247	4	Rare Single Gene Mutation, Genetic Association	2	0	3.6	13
9	EIF4G1	eukaryotic translation initiation factor 4 gamma 1	ENSG00000114867	3	Rare Single Gene Mutation, Functional	3	0		4
9	ELAVL2	ELAV like neuron-specific RNA binding protein 2	ENSG00000107105	9	Rare Single Gene Mutation, Genetic Association, Functional	2	0		7
9	ELAVL3	ELAV like neuron-specific RNA binding protein 3	ENSG00000196361	19	Rare Single Gene Mutation	1	0	1	6
9	ELP2	elongator acetyltransferase complex subunit 2	ENSG00000134759	18	Syndromic	2	1		6
9	ELP4	Elongator acetyltransferase complex subunit 4	ENSG00000109911	11	Rare Single Gene Mutation, Genetic Association	2	0		7
9	EMSY	EMSY, BRCA2 interacting transcriptional repressor	ENSG00000158636	11	Rare Single Gene Mutation, Functional	2	0		5
9	EN2	engrailed homolog 2	ENSG00000164778	7	Rare Single Gene Mutation, Genetic Association, Functional	2	0		25
9	ENPP1	ectonucleotide pyrophosphatase/phosphodiesterase 1	ENSG00000197594	6	Rare Single Gene Mutation	3	0		5
9	EP300	E1A binding protein p300	ENSG00000100393	22	Rare Single Gene Mutation, Syndromic	1	1	23.6	25
9	EP400	E1A binding protein p400	ENSG00000183495	12	Rare Single Gene Mutation, Functional	2	0		10
9	EPC2	Enhancer of polycomb homolog 2 (Drosophila)	ENSG00000135999	2	Rare Single Gene Mutation	2	0		6
9	EPHA1	EPH receptor A1	ENSG00000146904	7	Rare Single Gene Mutation	2	0		8
9	EPHB1	EPH receptor B1	ENSG00000154928	3	Rare Single Gene Mutation	3	0		10
9	EPHB2	EPH receptor B2	ENSG00000133216	1	Rare Single Gene Mutation, Functional	2	0		9
9	EPPK1	epiplakin 1	ENSG00000261150	8	Rare Single Gene Mutation	2	0		8
9	ERBIN	erbb2 interacting protein	ENSG00000112851	5	Rare Single Gene Mutation	2	0		9
9	ERMN	ermin	ENSG00000136541	2	Rare Single Gene Mutation	2	0		1
9	ESR2	estrogen receptor 2 (ER beta)	ENSG00000140009	14	Rare Single Gene Mutation, Syndromic, Genetic Association	2	0		9
9	ESRRB	estrogen-related receptor beta	ENSG00000119715	14	Rare Single Gene Mutation, Genetic Association	2	0		9
9	ETFB	Electron-transfer-flavoprotein, beta polypeptide	ENSG00000105379	19	Rare Single Gene Mutation	2	0		5
9	EXOC3	exocyst complex component 3	ENSG00000180104	5	Rare Single Gene Mutation	2	0		3
9	EXOC5	exocyst complex component 5	ENSG00000070367	14	Rare Single Gene Mutation	2	0		2
9	EXOC6	exocyst complex component 6	ENSG00000138190	10	Rare Single Gene Mutation	2	0		3
9	EXOC6B	exocyst complex component 6B	ENSG00000144036	2	Rare Single Gene Mutation	2	0		5
9	EXT1	Exostosin 1	ENSG00000182197	8	Rare Single Gene Mutation, Genetic Association	2	0		7
9	FABP4	fatty acid binding protein 4	ENSG00000170323	8	Rare Single Gene Mutation	3	0		3
9	FABP5	fatty acid binding protein 5 (psoriasis-associated)	ENSG00000164687	8	Rare Single Gene Mutation, Functional	2	0		8
9	FAM47A	family with sequence similarity 47 member A	ENSG00000185448	X	Rare Single Gene Mutation	2	0	0.45	1
9	FAM98C	family with sequence similarity 98 member C	ENSG00000130244	19	Rare Single Gene Mutation	2	0		3
9	FAN1	FANCD2/FANCI-associated nuclease 1	ENSG00000198690	15	Rare Single Gene Mutation, Genetic Association, Functional	2	0		4
9	FAT1	FAT atypical cadherin 1	ENSG00000083857	4	Rare Single Gene Mutation, Functional	2	0		13
9	ELOVL2	ELOVL fatty acid elongase 2	ENSG00000197977	6	Genetic Association	2	0		1
9	ERG	ERG, ETS transcription factor	ENSG00000157554	21	Genetic Association	2	0		1
9	FBN1	Fibrillin 1	ENSG00000166147	15	Rare Single Gene Mutation	2	0		14
9	FBRSL1	fibrosin like 1	ENSG00000112787	12	Rare Single Gene Mutation, Syndromic		1		3
9	FBXL13	F-box and leucine rich repeat protein 13	ENSG00000161040	7	Rare Single Gene Mutation	3	0		2
9	FBXO11	F-box protein 11	ENSG00000138081	2	Rare Single Gene Mutation, Syndromic	2	1		12
9	FBXO33	F-box protein 33	ENSG00000165355	14	Rare Single Gene Mutation, Genetic Association	2	0		4
9	FBXO40	F-box protein 40	ENSG00000163833	3	Rare Single Gene Mutation, Genetic Association	2	0		6
9	FCRL6	Fc receptor like 6	ENSG00000181036	1	Rare Single Gene Mutation	2	0		4
9	FEZF2	FEZ family zinc finger 2	ENSG00000153266	3	Rare Single Gene Mutation, Genetic Association	2	0		9
9	FGA	Fibrinogen alpha chain	ENSG00000171560	4	Rare Single Gene Mutation, Genetic Association	2	0		5
9	FGF13	fibroblast growth factor 13	ENSG00000129682	X	Syndromic	3	1		2
9	FGF14	fibroblast growth factor 14	ENSG00000102466	13	Rare Single Gene Mutation	3	0		2
9	FGFR1	fibroblast growth factor receptor 1	ENSG00000077782	8	Genetic Association	2	0		1
9	FHIT	fragile histidine triad gene	ENSG00000189283	3	Rare Single Gene Mutation, Genetic Association	2	0		12
9	FLNA	filamin A	ENSG00000196924	X	Rare Single Gene Mutation, Functional	3	0		9
9	FMR1	fragile X mental retardation 1	ENSG00000102081	X	Rare Single Gene Mutation, Syndromic, Genetic Association, Functional	1	1		63
9	FOXG1	Forkhead box G1	ENSG00000176165	14	Rare Single Gene Mutation, Syndromic, Genetic Association, Functional	1	1	5.7	55
9	FOXP1	forkhead box P1	ENSG00000114861	3	Rare Single Gene Mutation, Syndromic, Genetic Association, Functional	1	1	60.45	69
9	FOXP2	forkhead box P2	ENSG00000128573	7	Rare Single Gene Mutation, Genetic Association, Functional	1	0		56
9	FRG1	FSHD region gene 1	ENSG00000109536	4	Rare Single Gene Mutation	2	0		2
9	FRK	fyn-related kinase	ENSG00000111816	6	Rare Single Gene Mutation, Genetic Association	2	0		3
9	FRMPD4	FERM and PDZ domain containing 4	ENSG00000169933	X	Rare Single Gene Mutation, Syndromic		1		8
9	FXN	frataxin	ENSG00000165060	9	Rare Single Gene Mutation	3	0		2
9	G3BP2	G3BP stress granule assembly factor 2	ENSG00000138757	4	Rare Single Gene Mutation	2	0		6
9	GABBR2	gamma-aminobutyric acid type B receptor subunit 2	ENSG00000136928	9	Rare Single Gene Mutation, Syndromic, Functional	2	1		14
9	GABRA3	Gamma-aminobutyric acid (GABA) A receptor, alpha 3	ENSG00000011677	X	Rare Single Gene Mutation, Syndromic		1		3
9	GABRA4	gamma-aminobutyric acid (GABA) A receptor, alpha 4	ENSG00000109158	4	Rare Single Gene Mutation, Genetic Association, Functional	2	0		9
9	GABRB2	gamma-aminobutyric acid type A receptor subunit beta2	ENSG00000145864	5	Rare Single Gene Mutation	1	0	0.3	4
9	GABRB3	gamma-aminobutyric acid (GABA) A receptor, beta 3	ENSG00000166206	15	Rare Single Gene Mutation, Genetic Association, Functional	1	0		50
9	GABRG2	gamma-aminobutyric acid type A receptor subunit gamma 2	ENSG00000113327	5	Rare Single Gene Mutation, Genetic Association	3	0		9
9	GABRG3	gamma-aminobutyric acid type A receptor gamma3 subunit	ENSG00000182256	15	Rare Single Gene Mutation, Genetic Association	2	0		13
9	GALNT10	polypeptide N-acetylgalactosaminyltransferase 10	ENSG00000164574	5	Rare Single Gene Mutation, Genetic Association	2	0		7
9	GALNT13	polypeptide N-acetylgalactosaminyltransferase 13	ENSG00000144278	2	Rare Single Gene Mutation	2	0		5
9	GALNT14	polypeptide N-acetylgalactosaminyltransferase 14	ENSG00000158089	2	Rare Single Gene Mutation, Genetic Association	2	0		7
9	GALNT2	polypeptide N-acetylgalactosaminyltransferase 2	ENSG00000143641	1	Rare Single Gene Mutation, Syndromic		1		5
9	GALNT8	polypeptide N-acetylgalactosaminyltransferase 8	ENSG00000130035	12	Rare Single Gene Mutation	2	0		3
9	GAS2	Growth arrest-specific 2	ENSG00000148935	11	Genetic Association	2	0		1
9	GATM	Glycine amidinotransferase (L-arginine:glycine amidinotransferase)	ENSG00000171766	15	Syndromic		1		2
9	GBE1	1,4-alpha-glucan branching enzyme 1	ENSG00000114480	3	Rare Single Gene Mutation	2	0		4
9	GDA	guanine deaminase	ENSG00000119125	9	Rare Single Gene Mutation, Genetic Association	2	0		3
9	GFAP	glial fibrillary acidic protein	ENSG00000131095	17	Rare Single Gene Mutation	1	0	0.3	1
9	GGNBP2	gametogenetin binding protein 2	ENSG00000278311	17	Rare Single Gene Mutation	2	0		3
9	GIGYF1	GRB10 interacting GYF protein 1	ENSG00000146830	7	Rare Single Gene Mutation	1	0	17.25	20
9	GIGYF2	GRB10 interacting GYF protein 2	ENSG00000204120	2	Rare Single Gene Mutation	1	0		9
9	GLIS1	GLIS family zinc finger 1	ENSG00000174332	1	Rare Single Gene Mutation, Genetic Association	2	0		3
9	GLO1	glyoxalase I	ENSG00000124767	6	Rare Single Gene Mutation, Genetic Association	2	0		10
9	GLRA2	glycine receptor, alpha 2	ENSG00000101958	X	Rare Single Gene Mutation, Functional	2	0		17
9	GNAI1	G protein subunit alpha i1	ENSG00000127955	7	Rare Single Gene Mutation, Syndromic	1	1	2.1	4
9	GNAS	GNAS complex locus	ENSG00000087460	20	Rare Single Gene Mutation	2	0		9
9	GNB1L	guanine nucleotide binding protein (G protein), beta polypeptide 1-like	ENSG00000185838	22	Rare Single Gene Mutation, Genetic Association	2	0		3
9	GNB2	G protein subunit beta 2	ENSG00000172354	7	Rare Single Gene Mutation, Syndromic		1		6
9	GPC4	glypican 4	ENSG00000076716	X	Rare Single Gene Mutation	2	0		2
9	GPC5	glypican 5	ENSG00000179399	13	Rare Single Gene Mutation	3	0		9
9	GPC6	glypican 6	ENSG00000183098	13	Rare Single Gene Mutation, Genetic Association	2	0		8
9	GPD2	glycerol-3-phosphate dehydrogenase 2	ENSG00000115159	2	Rare Single Gene Mutation, Genetic Association	2	0		5
9	GPHN	Gephyrin	ENSG00000171723	14	Rare Single Gene Mutation	2	0		10
9	GPR37	G protein-coupled receptor 37	ENSG00000170775	7	Rare Single Gene Mutation	2	0		3
9	GPR85	G protein-coupled receptor 85	ENSG00000164604	7	Rare Single Gene Mutation, Genetic Association	2	0		5
9	GPX1	glutathione peroxidase 1	ENSG00000233276	3	Rare Single Gene Mutation, Genetic Association	2	0		6
9	GRB10	growth factor receptor bound protein 10	ENSG00000106070	7	Rare Single Gene Mutation, Functional	3	0		11
9	GRIA1	glutamate ionotropic receptor AMPA type subunit 1	ENSG00000155511	5	Rare Single Gene Mutation, Syndromic	2	0		12
9	GRIA2	glutamate ionotropic receptor AMPA type subunit 2	ENSG00000120251	4	Rare Single Gene Mutation	1	0	12	12
9	GRIA3	glutamate ionotropic receptor AMPA type subunit 3	ENSG00000125675	X	Rare Single Gene Mutation, Syndromic, Functional		1		15
9	GRID1	Glutamate receptor, ionotropic, delta 1	ENSG00000182771	10	Rare Single Gene Mutation, Genetic Association	2	0		7
9	GRID2	glutamate receptor, ionotropic, delta 2	ENSG00000152208	4	Rare Single Gene Mutation, Syndromic, Genetic Association	2	0		11
9	GRID2IP	Grid2 interacting protein	ENSG00000215045	7	Rare Single Gene Mutation	2	0		5
9	GRIK2	glutamate ionotropic receptor kainate type subunit 2	ENSG00000164418	6	Rare Single Gene Mutation, Genetic Association	2	0		22
9	GRIK3	glutamate ionotropic receptor kainate type subunit 3	ENSG00000163873	1	Rare Single Gene Mutation, Genetic Association	2	0		7
9	GRIK4	Glutamate receptor, ionotropic, kainate 4	ENSG00000149403	11	Rare Single Gene Mutation, Functional	2	0		7
9	GRIK5	Glutamate receptor, ionotropic, kainate 5	ENSG00000105737	19	Rare Single Gene Mutation	2	0		10
9	GRIN1	Glutamate receptor, ionotropic, N-methyl D-aspartate 1	ENSG00000176884	9	Rare Single Gene Mutation, Syndromic, Functional	1	0		25
9	GRIN2A	glutamate receptor, ionotropic, N-methyl D-aspartate 2A	ENSG00000183454	16	Rare Single Gene Mutation, Syndromic, Genetic Association, Functional	1	0	3.6	58
9	GRIN2B	glutamate receptor, inotropic, N-methyl D-apartate 2B	ENSG00000273079	12	Rare Single Gene Mutation, Syndromic, Genetic Association, Functional	1	0	29.65	82
9	GRIP1	glutamate receptor interacting protein 1	ENSG00000155974	12	Rare Single Gene Mutation	2	0		14
9	GRK4	G protein-coupled receptor kinase 4	ENSG00000125388	4	Rare Single Gene Mutation, Functional	2	0		6
9	GRM5	glutamate metabotropic receptor 5	ENSG00000168959	11	Rare Single Gene Mutation, Genetic Association, Functional	2	0		11
9	GRM7	Glutamate receptor, metabotropic 7	ENSG00000196277	3	Rare Single Gene Mutation, Genetic Association, Functional	2	0		18
9	GSTM1	glutathione S-transferase M1	ENSG00000134184	1	Genetic Association	2	0		3
9	GTF2I	general transcription factor IIi	ENSG00000263001	7	Rare Single Gene Mutation, Genetic Association	2	0		8
9	GUCY1A2	guanylate cyclase 1 soluble subunit alpha 2	ENSG00000152402	11	Rare Single Gene Mutation, Genetic Association	2	0		3
9	H1-4	H1.4 linker histone, cluster member	ENSG00000168298	6	Rare Single Gene Mutation, Syndromic		1		10
9	H2BC11	H2B clustered histone 11	ENSG00000124635	6	Rare Single Gene Mutation	2	0		3
9	H4C11	H4 clustered histone 11	ENSG00000197238	6	Rare Single Gene Mutation, Syndromic		1		4
9	H4C3	H4 clustered histone 3	ENSG00000197061	6	Syndromic		1		2
9	H4C5	H4 clustered histone 5	ENSG00000276966	6	Rare Single Gene Mutation, Syndromic		1		6
9	HACE1	HECT domain and ankyrin repeat containing E3 ubiquitin protein ligase 1	ENSG00000085382	6	Rare Single Gene Mutation, Syndromic	3	0		12
9	HCFC1	host cell factor C1	ENSG00000172534	X	Rare Single Gene Mutation, Syndromic		1		12
9	HCN1	Hyperpolarization activated cyclic nucleotide-gated potassium channel 1	ENSG00000164588	5	Rare Single Gene Mutation, Genetic Association	3	0		14
9	HDAC4	histone deacetylase 4	ENSG00000068024	2	Rare Single Gene Mutation, Syndromic, Genetic Association	2	1		18
9	HDAC8	histone deacetylase 8	ENSG00000147099	X	Rare Single Gene Mutation, Syndromic		1		11
9	HDLBP	high density lipoprotein binding protein	ENSG00000115677	2	Rare Single Gene Mutation	1	0	1.25	6
9	HECTD4	HECT domain E3 ubiquitin protein ligase 4	ENSG00000173064	12	Rare Single Gene Mutation, Syndromic	1	0		10
9	HECW2	HECT, C2 and WW domain containing E3 ubiquitin protein ligase 2	ENSG00000138411	2	Rare Single Gene Mutation, Syndromic	2	0		17
9	HEPACAM	hepatic and glial cell adhesion molecule	ENSG00000165478	11	Rare Single Gene Mutation, Syndromic, Functional		1		11
9	HERC1	HECT and RLD domain containing E3 ubiquitin protein ligase family member 1	ENSG00000103657	15	Rare Single Gene Mutation, Syndromic, Functional	2	1		13
9	HERC2	HECT and RLD domain containing E3 ubiquitin protein ligase 2	ENSG00000128731	15	Rare Single Gene Mutation, Syndromic		1		10
9	HIVEP2	HIVEP zinc finger 2	ENSG00000010818	6	Rare Single Gene Mutation, Syndromic, Functional	1	1		13
9	HIVEP3	human immunodeficiency virus type I enhancer binding protein 3	ENSG00000127124	1	Rare Single Gene Mutation, Genetic Association	2	0		9
9	HLA-A	major histocompatibility complex, class I, A	ENSG00000206503	6	Genetic Association	2	0		10
9	HLA-B	Major histocompatibility complex, class I, B	ENSG00000234745	6	Genetic Association	2	0		5
9	HLA-DPB1	major histocompatibility complex, class II, DP beta 1	ENSG00000223865	6	Rare Single Gene Mutation, Genetic Association	2	0		2
9	HLA-DRB1	major histocompatibility complex, class II, DR beta 1	ENSG00000196126	6	Genetic Association	2	0		11
9	HLA-G	major histocompatibility complex, class I, G	ENSG00000204632	6	Genetic Association	2	0		4
9	HMGN1	high mobility group nucleosome binding domain 1	ENSG00000205581	21	Genetic Association	2	0		1
9	HNRNPD	heterogeneous nuclear ribonucleoprotein D	ENSG00000138668	4	Rare Single Gene Mutation, Syndromic	2	1		5
9	HNRNPF	heterogeneous nuclear ribonucleoprotein F	ENSG00000169813	10	Rare Single Gene Mutation	2	0		4
9	HNRNPH2	heterogeneous nuclear ribonucleoprotein H2	ENSG00000126945	X	Rare Single Gene Mutation, Syndromic	1	0		19
9	HNRNPK	heterogeneous nuclear ribonucleoprotein K	ENSG00000165119	9	Rare Single Gene Mutation, Syndromic	2	1		11
9	HNRNPR	heterogeneous nuclear ribonucleoprotein R	ENSG00000125944	1	Rare Single Gene Mutation, Syndromic, Functional	2	1		7
9	HNRNPU	heterogeneous nuclear ribonucleoprotein U	ENSG00000153187	1	Rare Single Gene Mutation, Syndromic, Functional	1	1		37
9	HNRNPUL2	heterogeneous nuclear ribonucleoprotein U like 2	ENSG00000214753	11	Rare Single Gene Mutation, Syndromic	2	1		4
9	HOMER1	Homer homolog 1 (Drosophila)	ENSG00000152413	5	Rare Single Gene Mutation, Functional	2	0		6
9	HOXA1	homeobox A1	ENSG00000105991	7	Rare Single Gene Mutation, Syndromic, Genetic Association		1		16
9	HRAS	v-Ha-ras Harvey rat sarcoma viral oncogene homolog	ENSG00000174775	11	Rare Single Gene Mutation, Syndromic, Genetic Association	1	0		12
9	HS3ST5	heparan sulfate (glucosamine) 3-O-sulfotransferase 5	ENSG00000249853	6	Rare Single Gene Mutation, Genetic Association	2	0		8
9	HSD11B1	hydroxysteroid (11-beta) dehydrogenase 1	ENSG00000117594	1	Rare Single Gene Mutation, Syndromic	2	0		9
9	HTR1B	5-hydroxytryptamine (serotonin) receptor 1B	ENSG00000135312	6	Rare Single Gene Mutation, Genetic Association	2	0		6
9	HTR3A	5-hydroxytryptamine (serotonin) receptor 3A	ENSG00000166736	11	Rare Single Gene Mutation, Genetic Association, Functional	2	0		9
9	HTR3C	5-hydroxytryptamine (serotonin) receptor 3, family member C	ENSG00000178084	3	Rare Single Gene Mutation, Genetic Association	2	0		8
9	HUWE1	HECT, UBA and WWE domain containing 1, E3 ubiquitin protein ligase	ENSG00000086758	X	Rare Single Gene Mutation, Syndromic		1		25
9	HYDIN	HYDIN, axonemal central pair apparatus protein	ENSG00000157423	16	Rare Single Gene Mutation, Genetic Association	2	0		5
9	ICA1	islet cell autoantigen 1	ENSG00000003147	7	Rare Single Gene Mutation	2	0		10
9	IGF1	insulin like growth factor 1	ENSG00000017427	12	Rare Single Gene Mutation, Functional	3	0		8
9	IKZF1	IKAROS family zinc finger 1	ENSG00000185811	7	Rare Single Gene Mutation	3	0		6
9	IL1R2	interleukin 1 receptor, type II	ENSG00000115590	2	Rare Single Gene Mutation	2	0		8
9	IL1RAPL1	interleukin 1 receptor accessory protein-like 1	ENSG00000169306	X	Rare Single Gene Mutation	2	0		27
9	IL1RAPL2	interleukin 1 receptor accessory protein-like 2	ENSG00000189108	X	Rare Single Gene Mutation, Genetic Association	2	0		2
9	ILF2	Interleukin enhancer binding factor 2	ENSG00000143621	1	Rare Single Gene Mutation	2	0		6
9	IMMP2L	IMP2 inner mitochondrial membrane peptidase-like (S. cerevisiae)	ENSG00000184903	7	Rare Single Gene Mutation, Genetic Association, Functional	2	0		17
9	INPP1	inositol polyphosphate-1-phosphatase	ENSG00000151689	2	Rare Single Gene Mutation, Genetic Association	2	0		5
9	INTS1	integrator complex subunit 1	ENSG00000164880	7	Rare Single Gene Mutation, Syndromic		1		9
9	INTS6	Integrator complex subunit 6	ENSG00000102786	13	Rare Single Gene Mutation	2	0		6
9	IQGAP3	IQ motif containing GTPase activating protein 3	ENSG00000183856	1	Rare Single Gene Mutation	2	0		6
9	IQSEC2	IQ motif and Sec7 domain 2	ENSG00000124313	X	Rare Single Gene Mutation, Syndromic, Functional	1	1		49
9	IRF2BPL	Interferon regulatory factor 2 binding protein-like	ENSG00000119669	14	Rare Single Gene Mutation, Syndromic	1	1	9	14
9	ITGA8	integrin subunit alpha 8	ENSG00000077943	10	Rare Single Gene Mutation	3	0		7
9	ITGB3	integrin, beta 3 (platelet glycoprotein IIIa, antigen CD61)	ENSG00000259207	17	Rare Single Gene Mutation, Genetic Association, Functional	2	0		22
9	ITPR1	inositol 1,4,5-trisphosphate receptor type 1	ENSG00000150995	3	Rare Single Gene Mutation	2	0		15
9	ITSN1	intersectin 1	ENSG00000205726	21	Rare Single Gene Mutation, Syndromic	2	0		8
9	JARID2	jumonji and AT-rich interaction domain containing 2	ENSG00000008083	6	Rare Single Gene Mutation, Syndromic, Genetic Association	2	0		18
9	JMJD1C	jumonji domain containing 1C	ENSG00000171988	10	Rare Single Gene Mutation	2	0		10
9	KANK1	KN motif and ankyrin repeat domains 1	ENSG00000107104	9	Rare Single Gene Mutation	2	0		12
9	KANSL1	KAT8 regulatory NSL complex subunit 1	ENSG00000120071	17	Rare Single Gene Mutation, Syndromic, Functional	1	1	1.1	11
9	KAT2B	K(lysine) acetyltransferase 2B	ENSG00000114166	3	Rare Single Gene Mutation, Functional	2	0		8
9	KAT6A	K(lysine) acetyltransferase 6A	ENSG00000083168	8	Rare Single Gene Mutation, Syndromic, Functional	2	1		29
9	KAT6B	lysine acetyltransferase 6B	ENSG00000156650	10	Rare Single Gene Mutation, Syndromic	3	0		8
9	KATNAL1	katanin catalytic subunit A1 like 1	ENSG00000102781	13	Rare Single Gene Mutation, Functional	2	0		4
9	KATNAL2	Katanin p60 subunit A-like 2	ENSG00000167216	18	Rare Single Gene Mutation, Functional	1	0	4.1	15
9	KCNA2	potassium voltage-gated channel subfamily A member 2	ENSG00000177301	1	Rare Single Gene Mutation	3	0		10
9	KCNB1	potassium voltage-gated channel subfamily B member 1	ENSG00000158445	20	Rare Single Gene Mutation, Syndromic, Genetic Association	1	1		25
9	KCNC1	potassium voltage-gated channel subfamily C member 1	ENSG00000129159	11	Rare Single Gene Mutation, Functional	2	0		9
9	KCNC2	potassium voltage-gated channel subfamily C member 2	ENSG00000166006	12	Rare Single Gene Mutation	3	0		12
9	KCND2	potassium voltage-gated channel subfamily D member 2	ENSG00000184408	7	Rare Single Gene Mutation, Genetic Association	2	0		9
9	KCND3	potassium voltage-gated channel subfamily D member 3	ENSG00000171385	1	Rare Single Gene Mutation, Syndromic, Genetic Association	2	0		13
9	KCNH5	potassium voltage-gated channel subfamily H member 5	ENSG00000140015	14	Rare Single Gene Mutation	3	0		4
9	KCNJ10	potassium voltage-gated channel subfamily J member 10	ENSG00000177807	1	Rare Single Gene Mutation, Syndromic, Genetic Association	2	0		12
9	KCNJ15	potassium voltage-gated channel subfamily J member 15	ENSG00000157551	21	Rare Single Gene Mutation	2	0		3
9	KCNK7	potassium two pore domain channel subfamily K member 7	ENSG00000173338	11	Rare Single Gene Mutation	2	0		3
9	KCNMA1	potassium large conductance calcium-activated channel, subfamily M, alpha member 1	ENSG00000156113	10	Rare Single Gene Mutation, Syndromic	2	0		29
9	KCNQ2	potassium voltage-gated channel subfamily Q member 2	ENSG00000075043	20	Rare Single Gene Mutation, Syndromic, Genetic Association, Functional	2	0		51
9	KCNQ3	potassium voltage-gated channel subfamily Q member 3	ENSG00000184156	8	Rare Single Gene Mutation, Genetic Association, Functional	1	0	11.1	20
9	KCNS3	potassium voltage-gated channel modifier subfamily S member 3	ENSG00000170745	2	Rare Single Gene Mutation	2	0		6
9	KCTD13	Potassium channel tetramerisation domain containing 13	ENSG00000174943	16	Rare Single Gene Mutation, Functional	2	0		9
9	KDM1B	lysine demethylase 1B	ENSG00000165097	6	Rare Single Gene Mutation	2	0		3
9	KDM2A	lysine demethylase 2A	ENSG00000173120	11	Rare Single Gene Mutation	3	0		8
9	KDM2B	lysine demethylase 2B	ENSG00000089094	12	Rare Single Gene Mutation, Syndromic, Functional	1	0		9
9	KDM3A	lysine demethylase 3A	ENSG00000115548	2	Rare Single Gene Mutation	3	0		4
9	KDM3B	lysine demethylase 3B	ENSG00000120733	5	Rare Single Gene Mutation, Syndromic	1	1	1.5	3
9	KDM4B	lysine demethylase 4B	ENSG00000127663	19	Rare Single Gene Mutation, Syndromic, Functional	2	0		6
9	KDM4C	lysine demethylase 4C	ENSG00000107077	9	Rare Single Gene Mutation	2	0		4
9	KDM5A	lysine demethylase 5A	ENSG00000073614	12	Rare Single Gene Mutation	2	0		4
9	KDM5B	Lysine (K)-specific demethylase 5B	ENSG00000117139	1	Rare Single Gene Mutation, Syndromic, Functional	1	0	2.8	22
9	KDM5C	lysine demethylase 5C	ENSG00000126012	X	Rare Single Gene Mutation, Syndromic, Functional	1	0		38
9	KDM6A	lysine demethylase 6A	ENSG00000147050	X	Rare Single Gene Mutation, Syndromic	2	0		14
9	KDM6B	Lysine (K)-specific demethylase 6B	ENSG00000132510	17	Rare Single Gene Mutation, Syndromic, Functional	1	0	13.75	21
9	KHDRBS2	KH domain containing, RNA binding, signal transduction associated 2	ENSG00000112232	6	Rare Single Gene Mutation	2	0		4
9	KIAA0232	KIAA0232	ENSG00000170871	4	Rare Single Gene Mutation	1	0		4
9	KIAA1586	KIAA1586	ENSG00000168116	6	Rare Single Gene Mutation	2	0		6
9	KIF13B	Kinesin family member 13B	ENSG00000197892	8	Rare Single Gene Mutation	2	0		4
9	KIF14	kinesin family member 14	ENSG00000118193	1	Rare Single Gene Mutation, Syndromic	2	0		6
9	KIF1A	kinesin family member 1A	ENSG00000130294	2	Rare Single Gene Mutation, Syndromic	2	1		13
9	KIF5C	Kinesin family member 5C	ENSG00000168280	2	Rare Single Gene Mutation, Syndromic, Functional	2	1		14
9	KIRREL3	Kin of IRRE like 3 (Drosophila)	ENSG00000149571	11	Rare Single Gene Mutation	2	0		19
9	KIZ	kizuna centrosomal protein	ENSG00000088970	20	Genetic Association, Functional	3	0		2
9	KLF16	Kruppel like factor 16	ENSG00000129911	19	Rare Single Gene Mutation	2	0		1
9	KLF7	Kruppel like factor 7	ENSG00000118263	2	Rare Single Gene Mutation, Functional	3	0		14
9	KLHL20	kelch like family member 20	ENSG00000076321	1	Rare Single Gene Mutation, Syndromic, Functional	1	0		4
9	KMT2A	Lysine (K)-specific methyltransferase 2A	ENSG00000118058	11	Rare Single Gene Mutation, Syndromic, Functional	1	1		46
9	KMT2C	Lysine (K)-specific methyltransferase 2C	ENSG00000055609	7	Rare Single Gene Mutation, Syndromic, Functional	1	1		34
9	KMT2E	Lysine (K)-specific methyltransferase 2E	ENSG00000005483	7	Rare Single Gene Mutation, Syndromic, Genetic Association, Functional	1	1		18
9	KMT5B	lysine methyltransferase 5B	ENSG00000110066	11	Rare Single Gene Mutation, Syndromic, Functional	1	0		26
9	KNG1	kininogen 1	ENSG00000113889	3	Rare Single Gene Mutation	3	0		2
9	KPTN	kaptin, actin binding protein	ENSG00000118162	19	Rare Single Gene Mutation, Syndromic, Functional		1		9
9	KRR1	KRR1, small subunit (SSU) processome component, homolog (yeast)	ENSG00000111615	12	Rare Single Gene Mutation, Genetic Association	2	0		3
9	KRT26	keratin 26	ENSG00000186393	17	Rare Single Gene Mutation	2	0		4
9	LAMA1	Laminin, alpha 1	ENSG00000101680	18	Rare Single Gene Mutation, Genetic Association	2	0		11
9	LAMB1	laminin, beta 1	ENSG00000091136	7	Rare Single Gene Mutation, Genetic Association	2	0		11
9	LAS1L	LAS1 like ribosome biogenesis factor	ENSG00000001497	X	Rare Single Gene Mutation, Syndromic	3	0		5
9	LDB1	LIM domain binding 1	ENSG00000198728	10	Rare Single Gene Mutation	1	0	4	3
9	LDLR	low density lipoprotein receptor	ENSG00000130164	19	Rare Single Gene Mutation	3	0		3
9	LEMD3	LEM domain containing 3	ENSG00000174106	12	Rare Single Gene Mutation	2	0		3
9	LEO1	LEO1 homolog, Paf1/RNA polymerase II complex component	ENSG00000166477	15	Rare Single Gene Mutation	2	0		4
9	LEP	Leptin	ENSG00000174697	7	Rare Single Gene Mutation	2	0		1
9	LHX2	LIM homeobox 2	ENSG00000106689	9	Rare Single Gene Mutation, Syndromic	2	0		4
9	LILRB2	leukocyte immunoglobulin like receptor B2	ENSG00000131042	19	Rare Single Gene Mutation	2	0		3
9	LIN7B	lin-7 homolog B, crumbs cell polarity complex component	ENSG00000104863	19	Rare Single Gene Mutation	2	0		3
9	LMTK3	lemur tyrosine kinase 3	ENSG00000142235	19	Rare Single Gene Mutation, Functional	3	0		6
9	LNPK	lunapark, ER junction formation factor	ENSG00000144320	2	Rare Single Gene Mutation, Syndromic		1		2
9	LRBA	LPS-responsive vesicle trafficking, beach and anchor containing	ENSG00000198589	4	Rare Single Gene Mutation	2	0		9
9	LRFN2	leucine rich repeat and fibronectin type III domain containing 2	ENSG00000156564	6	Rare Single Gene Mutation, Genetic Association, Functional	2	0		6
9	LRFN5	leucine rich repeat and fibronectin type III domain containing 5	ENSG00000165379	14	Rare Single Gene Mutation, Genetic Association, Functional	2	0		7
9	LRP1	LDL receptor related protein 1	ENSG00000123384	12	Rare Single Gene Mutation	2	0		10
9	LRP2	LDL receptor related protein 2	ENSG00000081479	2	Rare Single Gene Mutation, Syndromic, Genetic Association	2	0		18
9	LRRC1	leucine rich repeat containing 1	ENSG00000137269	6	Rare Single Gene Mutation, Genetic Association	2	0		7
9	LRRC4	leucine rich repeat containing 4	ENSG00000128594	7	Rare Single Gene Mutation, Functional	2	0		5
9	LRRC4C	leucine rich repeat containing 4C	ENSG00000148948	11	Rare Single Gene Mutation	1	0	1.25	2
9	LZTR1	Leucine-zipper-like transcription regulator 1	ENSG00000099949	22	Rare Single Gene Mutation, Syndromic	1	0		18
9	MACF1	microtubule actin crosslinking factor 1	ENSG00000127603	1	Rare Single Gene Mutation, Syndromic, Functional	3	1		9
9	MACROD2	MACRO domain containing 2	ENSG00000172264	20	Rare Single Gene Mutation, Genetic Association	2	0		22
9	MAGEL2	MAGE-like 2	ENSG00000254585	15	Rare Single Gene Mutation, Syndromic, Functional	1	1		24
9	MAOA	monoamine oxidase A	ENSG00000189221	X	Rare Single Gene Mutation, Syndromic, Genetic Association, Functional	2	0		20
9	MAOB	monoamine oxidase B	ENSG00000069535	X	Rare Single Gene Mutation, Syndromic, Genetic Association, Functional	2	0		6
9	MAP1A	microtubule associated protein 1A	ENSG00000166963	15	Rare Single Gene Mutation	1	0	0	4
9	MAP1B	microtubule associated protein 1B	ENSG00000131711	5	Rare Single Gene Mutation, Syndromic, Functional	2	0		13
9	MAP4K1	mitogen-activated protein kinase kinase kinase kinase 1	ENSG00000104814	19	Rare Single Gene Mutation	3	0		5
9	MAP4K4	mitogen-activated protein kinase kinase kinase kinase 4	ENSG00000071054	2	Rare Single Gene Mutation, Syndromic	2	0		2
9	MAPK3	mitogen-activated protein kinase 3	ENSG00000102882	16	Rare Single Gene Mutation, Functional	2	0		6
9	MAPK8IP1	mitogen-activated protein kinase 8 interacting protein 1	ENSG00000121653	11	Rare Single Gene Mutation	3	0		4
9	MAPT	microtubule associated protein tau	ENSG00000186868	17	Rare Single Gene Mutation, Genetic Association, Functional	3	0		4
9	MARK1	microtubule affinity regulating kinase 1	ENSG00000116141	1	Rare Single Gene Mutation, Genetic Association	2	0		12
9	MARK2	microtubule affinity regulating kinase 2	ENSG00000072518	11	Rare Single Gene Mutation	2	0		5
9	MAST3	microtubule associated serine/threonine kinase 3	ENSG00000099308	19	Rare Single Gene Mutation, Functional	3	0		7
9	MBD1	methyl-CpG binding domain protein 1	ENSG00000141644	18	Rare Single Gene Mutation	2	0		9
9	MBD3	methyl-CpG binding domain protein 3	ENSG00000071655	19	Rare Single Gene Mutation	2	0		4
9	MBD4	methyl-CpG binding domain protein 4	ENSG00000129071	3	Rare Single Gene Mutation	2	0		7
9	MBD5	Methyl-CpG binding domain protein 5	ENSG00000204406	2	Rare Single Gene Mutation, Syndromic, Functional	1	1	46.6	43
9	MBD6	Methyl-CpG binding domain protein 6	ENSG00000166987	12	Rare Single Gene Mutation	2	0		3
9	MBOAT7	membrane bound O-acyltransferase domain containing 7	ENSG00000125505	19	Rare Single Gene Mutation, Syndromic	1	1	5.25	17
9	MCM4	minichromosome maintenance complex component 4	ENSG00000104738	8	Rare Single Gene Mutation	2	0		4
9	MCM6	minichromosome maintenance complex component 6	ENSG00000076003	2	Rare Single Gene Mutation, Syndromic	2	0		4
9	MCPH1	microcephalin 1	ENSG00000147316	8	Rare Single Gene Mutation	2	0		19
9	MDGA2	MAM domain containing glycosylphosphatidylinositol anchor 2	ENSG00000139915	14	Rare Single Gene Mutation, Genetic Association	2	0		9
9	MECP2	Methyl CpG binding protein 2	ENSG00000169057	X	Rare Single Gene Mutation, Syndromic, Functional	1	1	106.65	119
9	LMX1B	LIM homeobox transcription factor 1 beta	ENSG00000136944	9	Genetic Association	2	0		1
9	LZTS2	leucine zipper, putative tumor suppressor 2	ENSG00000107816	10	Genetic Association	2	0		4
9	MAPT-AS1	MAPT antisense RNA 1		17	Genetic Association	2	0		1
9	MED12L	mediator complex subunit 12L	ENSG00000144893	3	Rare Single Gene Mutation, Syndromic	2	1		6
9	MED13	mediator complex subunit 13	ENSG00000108510	17	Rare Single Gene Mutation, Syndromic	1	1	9.3	11
9	MED13L	Mediator complex subunit 13-like	ENSG00000123066	12	Rare Single Gene Mutation, Syndromic	1	1	35	52
9	MED23	mediator complex subunit 23	ENSG00000112282	6	Rare Single Gene Mutation, Functional	2	0		4
9	MEF2C	myocyte enhancer factor 2C	ENSG00000081189	5	Rare Single Gene Mutation, Syndromic, Genetic Association, Functional	1	1	9.85	48
9	MEGF10	multiple EGF like domains 10	ENSG00000145794	5	Rare Single Gene Mutation, Genetic Association	2	0		8
9	MEGF11	multiple EGF like domains 11	ENSG00000157890	15	Rare Single Gene Mutation	2	0		8
9	MEIS2	Meis homeobox 2	ENSG00000134138	15	Rare Single Gene Mutation, Syndromic	1	1	7.5	12
9	MEMO1	mediator of cell motility 1	ENSG00000162959	2	Rare Single Gene Mutation, Functional	2	0		2
9	MET	met proto-oncogene (hepatocyte growth factor receptor)		7	Rare Single Gene Mutation, Genetic Association, Functional	2	0		41
9	METTL26	methyltransferase like 26	ENSG00000130731	16	Rare Single Gene Mutation	2	0		2
9	MFRP	Membrane frizzled-related protein	ENSG00000235718	11	Rare Single Gene Mutation	2	0		8
9	MIB1	Mindbomb E3 ubiquitin protein ligase 1	ENSG00000101752	18	Rare Single Gene Mutation	2	0	3.6	10
9	MINK1	misshapen like kinase 1	ENSG00000141503	17	Rare Single Gene Mutation	3	0		8
9	MIR137	microRNA 137		1	Rare Single Gene Mutation, Syndromic, Genetic Association, Functional	2	0		10
9	MKX	mohawk homeobox	ENSG00000150051	10	Rare Single Gene Mutation	1	0	0.3	3
9	MLANA	melan-A	ENSG00000120215	9	Rare Single Gene Mutation	2	0		4
9	MNT	MAX network transcriptional repressor	ENSG00000070444	17	Genetic Association	2	0		1
9	MRTFB	myocardin related transcription factor B	ENSG00000186260	16	Rare Single Gene Mutation, Syndromic, Genetic Association	2	0		12
9	MSANTD2	Myb/SANT DNA binding domain containing 2	ENSG00000120458	11	Rare Single Gene Mutation	2	0		2
9	MSL2	MSL complex subunit 2	ENSG00000174579	3	Rare Single Gene Mutation	3	0		5
9	MSL3	MSL complex subunit 3	ENSG00000005302	X	Rare Single Gene Mutation, Syndromic	1	1		6
9	MSR1	macrophage scavenger receptor 1	ENSG00000038945	8	Rare Single Gene Mutation	2	0		5
9	MSRA	methionine sulfoxide reductase A	ENSG00000175806	8	Rare Single Gene Mutation, Genetic Association, Functional	3	0		13
9	MSX2	msh homeobox 2	ENSG00000120149	5	Rare Single Gene Mutation, Syndromic	3	1		2
9	MTF1	metal-regulatory transcription factor 1	ENSG00000188786	1	Rare Single Gene Mutation, Syndromic, Genetic Association	2	0		6
9	MTHFR	methylenetetrahydrofolate reductase (NAD(P)H)	ENSG00000177000	1	Rare Single Gene Mutation, Syndromic, Genetic Association, Functional	2	0		23
9	MSNP1AS	Moesinpseudogene 1, antisense		5	Genetic Association, Functional	2	0		13
9	MTOR	mechanistic target of rapamycin kinase	ENSG00000198793	1	Rare Single Gene Mutation, Syndromic, Functional	1	1		32
9	MTSS2	MTSS I-BAR domain containing 2	ENSG00000132613	16	Rare Single Gene Mutation, Syndromic		1		5
9	MUC12	mucin 12, cell surface associated	ENSG00000205277	7	Rare Single Gene Mutation	2	0		4
9	MUC4	mucin 4, cell surface associated	ENSG00000145113	3	Rare Single Gene Mutation	2	0		9
9	MYCBP2	MYC binding protein 2	ENSG00000005810	13	Rare Single Gene Mutation, Syndromic	1	0		9
9	MYH10	myosin heavy chain 10	ENSG00000133026	17	Rare Single Gene Mutation	2	0		8
9	MYH4	Myosin, heavy chain 4, skeletal muscle	ENSG00000264424	17	Rare Single Gene Mutation	2	0		7
9	MYH9	myosin heavy chain 9	ENSG00000100345	22	Rare Single Gene Mutation	2	0		8
9	MYLK	myosin light chain kinase	ENSG00000065534	3	Rare Single Gene Mutation	3	0		4
9	MYO16	myosin XVI	ENSG00000041515	13	Rare Single Gene Mutation, Genetic Association	2	0		10
9	MYO1E	myosin IE	ENSG00000157483	15	Rare Single Gene Mutation	2	0		6
9	MYO5A	myosin VA	ENSG00000197535	15	Rare Single Gene Mutation, Genetic Association	2	0		6
9	MYO5C	myosin VC	ENSG00000128833	15	Rare Single Gene Mutation	2	0		5
9	MYO9B	Myosin IXB	ENSG00000099331	19	Rare Single Gene Mutation	2	0		6
9	MYOCD	myocardin	ENSG00000141052	17	Rare Single Gene Mutation	3	0		3
9	MYT1L	Myelin transcription factor 1-like	ENSG00000186487	2	Rare Single Gene Mutation, Syndromic, Genetic Association, Functional	1	0	20.35	38
9	NAA10	N-alpha-acetyltransferase 10, NatA catalytic subunit	ENSG00000102030	X	Rare Single Gene Mutation, Syndromic	3	1		13
9	NAA15	N(alpha)-acetyltransferase 15, NatA auxiliary subunit	ENSG00000164134	4	Rare Single Gene Mutation, Syndromic	1	1	31.7	20
9	NAALADL2	N-acetylated alpha-linked acidic dipeptidase-like 2	ENSG00000177694	3	Rare Single Gene Mutation, Genetic Association	2	0		4
9	NACC1	nucleus accumbens associated 1	ENSG00000160877	19	Rare Single Gene Mutation, Syndromic	1	1		9
9	NAV2	neuron navigator 2	ENSG00000166833	11	Rare Single Gene Mutation, Syndromic	2	0		13
9	NAV3	neuron navigator 3	ENSG00000067798	12	Rare Single Gene Mutation	2	0		4
9	NBEA	neurobeachin	ENSG00000172915	13	Rare Single Gene Mutation, Syndromic, Functional	1	1		25
9	NCAPH2	non-SMC condensin II complex subunit H2	ENSG00000025770	22	Rare Single Gene Mutation	3	0		1
9	NCKAP1	NCK-associated protein 1	ENSG00000061676	2	Rare Single Gene Mutation, Syndromic	1	0		15
9	NCKAP5	NCK-associated protein 5	ENSG00000176771	2	Rare Single Gene Mutation	2	0		3
9	NCOA1	nuclear receptor coactivator 1	ENSG00000084676	2	Rare Single Gene Mutation	1	0	3	4
9	NCOR1	nuclear receptor corepressor 1	ENSG00000141027	17	Rare Single Gene Mutation, Functional	2	0		11
9	NEGR1	neuronal growth regulator 1	ENSG00000172260	1	Rare Single Gene Mutation, Genetic Association, Functional	2	0		6
9	NEO1	Neogenin 1	ENSG00000067141	15	Rare Single Gene Mutation	2	0		3
9	NEXMIF	neurite extension and migration factor	ENSG00000050030	X	Rare Single Gene Mutation, Syndromic, Functional	1	0		33
9	NF1	neurofibromin 1 (neurofibromatosis, von Recklinghausen disease, Watson disease)	ENSG00000196712	17	Rare Single Gene Mutation, Syndromic, Genetic Association, Functional	1	1	9.3	37
9	NFE2L3	nuclear factor, erythroid 2 like 3	ENSG00000050344	7	Rare Single Gene Mutation	2	0		4
9	NFIA	nuclear factor I/A	ENSG00000162599	1	Rare Single Gene Mutation	2	0		16
9	NFIB	nuclear factor I B	ENSG00000147862	9	Rare Single Gene Mutation, Syndromic	2	1		6
9	NFIX	nuclear factor I/X (CCAAT-binding transcription factor)	ENSG00000008441	19	Rare Single Gene Mutation, Syndromic		1		17
9	NINL	Ninein-like	ENSG00000101004	20	Rare Single Gene Mutation	2	0		10
9	NIPA1	non imprinted in Prader-Willi/Angelman syndrome 1	ENSG00000170113	15	Rare Single Gene Mutation	2	0		6
9	NIPA2	non imprinted in Prader-Willi/Angelman syndrome 2	ENSG00000140157	15	Rare Single Gene Mutation	2	0		3
9	NIPBL	Nipped-B homolog (Drosophila)	ENSG00000164190	5	Rare Single Gene Mutation, Syndromic	1	1	15.3	18
9	NLGN1	neuroligin 1	ENSG00000169760	3	Rare Single Gene Mutation, Genetic Association, Functional	2	0		21
9	NLGN2	Neuroligin 2	ENSG00000169992	17	Rare Single Gene Mutation, Functional	1	0	3	11
9	NLGN3	neuroligin 3	ENSG00000196338	X	Rare Single Gene Mutation, Genetic Association, Functional	1	0	6.5	45
9	NLGN4X	neuroligin 4, X-linked	ENSG00000146938	X	Rare Single Gene Mutation, Syndromic, Genetic Association, Functional	1	0	12	42
9	NLGN4Y	neuroligin 4, Y-linked	ENSG00000165246	Y	Rare Single Gene Mutation, Genetic Association, Functional	2	0		6
9	NOVA2	NOVA alternative splicing regulator 2	ENSG00000104967	19	Rare Single Gene Mutation, Syndromic		1		3
9	NPFFR2	neuropeptide FF receptor 2	ENSG00000056291	4	Rare Single Gene Mutation	3	0		7
9	NR1D1	nuclear receptor subfamily 1 group D member 1	ENSG00000126368	17	Rare Single Gene Mutation	2	0		4
9	NR2F1	nuclear receptor subfamily 2 group F member 1	ENSG00000175745	5	Rare Single Gene Mutation, Syndromic, Genetic Association, Functional	2	1		26
9	NR3C2	Nuclear receptor subfamily 3, group C, member 2	ENSG00000151623	4	Rare Single Gene Mutation, Syndromic	1	1		12
9	NR4A2	nuclear receptor subfamily 4 group A member 2	ENSG00000153234	2	Rare Single Gene Mutation, Syndromic	1	0	7.75	10
9	NRCAM	neuronal cell adhesion molecule	ENSG00000091129	7	Rare Single Gene Mutation, Genetic Association	2	0		6
9	NRP2	neuropilin 2	ENSG00000118257	2	Rare Single Gene Mutation, Genetic Association	2	0		10
9	NRXN1	neurexin 1	ENSG00000179915	2	Rare Single Gene Mutation, Syndromic, Genetic Association, Functional	1	0	143.75	111
9	NDUFA5	NADH dehydrogenase (ubiquinone) 1 alpha subcomplex, 5, 13kDa	ENSG00000128609	7	Genetic Association	2	0		3
9	NKX2-2	NK2 homeobox 2	ENSG00000125820	20	Genetic Association, Functional	3	0		2
9	NPAS2	neuronal PAS domain protein 2	ENSG00000170485	2	Genetic Association	2	0		4
9	NRXN2	neurexin 2	ENSG00000110076	11	Rare Single Gene Mutation, Syndromic, Genetic Association, Functional	1	0	7	17
9	NRXN3	neurexin 3	ENSG00000021645	14	Rare Single Gene Mutation, Genetic Association, Functional	1	0	11.1	27
9	NSD1	nuclear receptor binding SET domain protein 1	ENSG00000165671	5	Rare Single Gene Mutation, Syndromic, Functional	1	1		32
9	NSD2	nuclear receptor binding SET domain protein 2	ENSG00000109685	4	Rare Single Gene Mutation, Syndromic	2	1		12
9	NSMCE3	NSE3 homolog, SMC5-SMC6 complex component	ENSG00000185115	15	Rare Single Gene Mutation, Functional	2	0		5
9	NTNG1	netrin G1	ENSG00000162631	1	Rare Single Gene Mutation, Syndromic, Genetic Association	2	1		8
9	NTNG2	netrin G2	ENSG00000196358	9	Rare Single Gene Mutation, Syndromic		1		6
9	NTRK1	neurotrophic tyrosine kinase, receptor, type 1	ENSG00000198400	1	Rare Single Gene Mutation, Syndromic	2	0		9
9	NTRK2	neurotrophic receptor tyrosine kinase 2	ENSG00000148053	9	Rare Single Gene Mutation, Syndromic		1		8
9	NTRK3	neurotrophic tyrosine kinase, receptor, type 3	ENSG00000140538	15	Rare Single Gene Mutation, Syndromic, Genetic Association	2	0		15
9	NUAK1	NUAK family, SNF1-like kinase, 1	ENSG00000074590	12	Rare Single Gene Mutation, Functional	2	0		6
9	NUDCD2	NudC domain containing 2	ENSG00000170584	5	Rare Single Gene Mutation	2	0		4
9	NUP133	nucleoporin 133kDa	ENSG00000069248	1	Rare Single Gene Mutation	2	0		5
9	NUP155	nucleoporin 155	ENSG00000113569	5	Rare Single Gene Mutation	1	0	0.1	4
9	NXF1	nuclear RNA export factor 1	ENSG00000162231	11	Rare Single Gene Mutation	3	0		2
9	NXPH1	neurexophilin 1	ENSG00000122584	7	Rare Single Gene Mutation	2	0		6
9	OCRL	oculocerebrorenal syndrome of Lowe	ENSG00000122126	X	Rare Single Gene Mutation, Syndromic		1		9
9	OFD1	OFD1, centriole and centriolar satellite protein	ENSG00000046651	X	Rare Single Gene Mutation, Syndromic	2	0		5
9	OPHN1	oligophrenin 1	ENSG00000079482	X	Rare Single Gene Mutation, Syndromic	2	0		18
9	OR1C1	olfactory receptor, family 1, subfamily C, member 1	ENSG00000221888	1	Rare Single Gene Mutation	2	0		4
9	OR2T10	olfactory receptor family 2 subfamily T member 10	ENSG00000184022	1	Rare Single Gene Mutation	2	0		4
9	OR52M1	Olfactory receptor, family 52, subfamily M, member 1	ENSG00000197790	11	Rare Single Gene Mutation	2	0		3
9	OTUD7A	OTU deubiquitinase 7A	ENSG00000169918	15	Rare Single Gene Mutation, Functional	2	0		7
9	OXT	oxytocin/neurophysin I prepropeptide	ENSG00000101405	20	Rare Single Gene Mutation, Genetic Association	2	0		5
9	OXTR	oxytocin receptor	ENSG00000180914	3	Rare Single Gene Mutation, Genetic Association, Functional	2	0		50
9	P2RX5	Purinergic receptor P2X, ligand gated ion channel, 5	ENSG00000083454	17	Rare Single Gene Mutation	2	0		5
9	P4HA2	Prolyl 4-hydroxylase, alpha polypeptide II	ENSG00000072682	5	Rare Single Gene Mutation	2	0		5
9	PABPC1	poly(A) binding protein cytoplasmic 1	ENSG00000070756	8	Rare Single Gene Mutation, Syndromic	3	1		6
9	PACS1	phosphofurin acidic cluster sorting protein 1	ENSG00000175115	11	Rare Single Gene Mutation, Syndromic	1	1	1.35	15
9	PACS2	phosphofurin acidic cluster sorting protein 2	ENSG00000179364	14	Rare Single Gene Mutation, Syndromic		1		9
9	PAFAH1B2	platelet activating factor acetylhydrolase 1b catalytic subunit 2	ENSG00000168092	11	Rare Single Gene Mutation	2	0		4
9	PAH	Phenylalanine hydroxylase	ENSG00000171759	12	Rare Single Gene Mutation, Syndromic	1	0		11
9	PAK1	p21 (RAC1) activated kinase 1	ENSG00000149269	11	Rare Single Gene Mutation, Syndromic		1		6
9	PAK2	p21 (RAC1) activated kinase 2	ENSG00000180370	3	Rare Single Gene Mutation, Syndromic	2	0		5
9	PAPOLG	poly(A) polymerase gamma	ENSG00000115421	2	Rare Single Gene Mutation	2	0		6
9	PARD3B	Par-3 partitioning defective 3 homolog B (C. elegans)	ENSG00000116117	2	Rare Single Gene Mutation, Genetic Association	2	0		9
9	PATJ	PATJ, crumbs cell polarity complex component	ENSG00000132849	1	Rare Single Gene Mutation, Genetic Association	2	0		6
9	PAX5	Paired box 5	ENSG00000196092	9	Rare Single Gene Mutation	1	0	5.75	10
9	PAX6	Paired box 6	ENSG00000007372	11	Rare Single Gene Mutation, Syndromic, Functional		1		9
9	PBX1	PBX homeobox 1	ENSG00000185630	1	Rare Single Gene Mutation	2	0		7
9	PC	pyruvate carboxylase	ENSG00000173599	11	Rare Single Gene Mutation	3	0		8
9	PCCA	propionyl-CoA carboxylase alpha subunit	ENSG00000175198	13	Rare Single Gene Mutation, Syndromic		1		12
9	PCCB	propionyl-CoA carboxylase beta subunit	ENSG00000114054	3	Rare Single Gene Mutation, Syndromic	1	1		10
9	PCDH10	protocadherin 10	ENSG00000138650	4	Rare Single Gene Mutation, Functional	2	0		11
9	PCDH11X	protocadherin 11 X-linked	ENSG00000102290	X	Rare Single Gene Mutation	2	0		4
9	PCDH15	protocadherin related 15	ENSG00000150275	10	Rare Single Gene Mutation, Syndromic, Genetic Association	2	0		11
9	PCDH19	protocadherin 19	ENSG00000165194	X	Rare Single Gene Mutation, Syndromic, Functional	1	1		56
9	PCDH9	protocadherin 9	ENSG00000184226	13	Rare Single Gene Mutation, Genetic Association, Functional	2	0		11
9	PCDHA1	Protocadherin alpha 1	ENSG00000204970	5	Rare Single Gene Mutation, Syndromic, Genetic Association	2	0		4
9	PCDHA10	Protocadherin alpha 10	ENSG00000250120	5	Rare Single Gene Mutation, Genetic Association	2	0		6
9	PCDHA11	Protocadherin alpha 11	ENSG00000249158	5	Rare Single Gene Mutation, Genetic Association	2	0		6
9	PCDHA12	Protocadherin alpha 12	ENSG00000251664	5	Rare Single Gene Mutation, Genetic Association	2	0		5
9	PCDHA13	Protocadherin alpha 13	ENSG00000239389	5	Rare Single Gene Mutation, Genetic Association	2	0		5
9	PCDHA2	Protocadherin alpha 2	ENSG00000204969	5	Rare Single Gene Mutation, Genetic Association	2	0		5
9	PCDHA3	Protocadherin alpha 3	ENSG00000255408	5	Rare Single Gene Mutation, Genetic Association	2	0		5
9	PCDHA4	Protocadherin alpha 4	ENSG00000204967	5	Rare Single Gene Mutation, Genetic Association	2	0		6
9	PCDHA5	Protocadherin alpha 5	ENSG00000204965	5	Rare Single Gene Mutation, Genetic Association	2	0		7
9	PCDHA6	Protocadherin alpha 6	ENSG00000081842	5	Rare Single Gene Mutation, Genetic Association	2	0		4
9	PCDHA7	Protocadherin alpha 7	ENSG00000204963	5	Rare Single Gene Mutation, Genetic Association	2	0		7
9	PCDHA8	Protocadherin alpha 8	ENSG00000204962	5	Rare Single Gene Mutation, Genetic Association	2	0		5
9	PCDHA9	Protocadherin alpha 9	ENSG00000204961	5	Rare Single Gene Mutation, Genetic Association	2	0		4
9	PCDHAC1	Protocadherin alpha subfamily C, 1	ENSG00000248383	5	Rare Single Gene Mutation, Genetic Association	2	0		5
9	PCDHAC2	Protocadherin alpha subfamily C, 2	ENSG00000243232	5	Rare Single Gene Mutation, Genetic Association	2	0		4
9	PCLO	piccolo presynaptic cytomatrix protein	ENSG00000186472	7	Rare Single Gene Mutation, Syndromic, Genetic Association, Functional	2	0		11
9	PCM1	pericentriolar material 1	ENSG00000078674	8	Rare Single Gene Mutation	2	0		6
9	PDCD1	programmed cell death 1	ENSG00000188389	2	Rare Single Gene Mutation	2	0		4
9	PDE1C	phosphodiesterase 1C	ENSG00000154678	7	Rare Single Gene Mutation, Genetic Association	2	0		3
9	PDE3B	phosphodiesterase 3B	ENSG00000152270	11	Rare Single Gene Mutation	3	0		8
9	PDK2	pyruvate dehydrogenase kinase 2	ENSG00000005882	17	Rare Single Gene Mutation	2	0		6
9	PDZD8	PDZ domain containing 8	ENSG00000165650	10	Rare Single Gene Mutation, Syndromic, Functional		1		3
9	PEBP4	phosphatidylethanolamine binding protein 4	ENSG00000134020	8	Rare Single Gene Mutation	3	0		2
9	PER1	period homolog 1 (Drosophila)	ENSG00000179094	17	Rare Single Gene Mutation, Genetic Association	2	0		9
9	PER2	period circadian clock 2	ENSG00000132326	2	Rare Single Gene Mutation	2	0	6.75	8
9	PEX7	peroxisomal biogenesis factor 7	ENSG00000112357	6	Rare Single Gene Mutation, Genetic Association	2	0		5
9	PHF12	PHD finger protein 12	ENSG00000109118	17	Rare Single Gene Mutation	1	0	9.5	4
9	PHF14	PHD finger protein 14	ENSG00000106443	7	Rare Single Gene Mutation, Syndromic	3	0		6
9	PHF2	PHD finger protein 2	ENSG00000197724	9	Rare Single Gene Mutation	1	0	4.25	8
9	PHF21A	PHD finger protein 21A	ENSG00000135365	11	Rare Single Gene Mutation, Syndromic	1	1	5.35	15
9	PHF3	PHD finger protein 3	ENSG00000118482	6	Rare Single Gene Mutation	1	0	9.75	5
9	PHF7	PHD finger protein 7	ENSG00000010318	3	Rare Single Gene Mutation	2	0		4
9	PHF8	PHD finger protein 8	ENSG00000172943	X	Rare Single Gene Mutation, Syndromic		1		13
9	PHIP	pleckstrin homology domain interacting protein	ENSG00000146247	6	Rare Single Gene Mutation, Syndromic	1	1		23
9	PHLPP1	PH domain and leucine rich repeat protein phosphatase 1	ENSG00000081913	18	Rare Single Gene Mutation	3	0		5
9	PHRF1	PHD and ring finger domains 1	ENSG00000070047	11	Rare Single Gene Mutation	2	0		5
9	PIK3CA	phosphatidylinositol-4,5-bisphosphate 3-kinase catalytic subunit alpha	ENSG00000121879	3	Rare Single Gene Mutation, Syndromic	3	0		8
9	PIK3CG	phosphoinositide-3-kinase, catalytic, gamma polypeptide	ENSG00000105851	7	Rare Single Gene Mutation, Genetic Association	2	0		5
9	PIK3R2	phosphoinositide-3-kinase regulatory subunit 2	ENSG00000105647	19	Rare Single Gene Mutation, Syndromic		1		10
9	PITX1	paired-like homeodomain 1	ENSG00000069011	5	Rare Single Gene Mutation, Genetic Association	2	0		6
9	PJA1	praja ring finger ubiquitin ligase 1	ENSG00000181191	X	Syndromic	3	1		1
9	PLAUR	Plasminogen activator, urokinase receptor	ENSG00000011422	19	Rare Single Gene Mutation, Genetic Association	2	0		3
9	PLCB1	phospholipase C, beta 1 (phosphoinositide-specific)	ENSG00000182621	20	Rare Single Gene Mutation	2	0		9
9	PLCD4	phospholipase C delta 4	ENSG00000115556	2	Rare Single Gene Mutation	2	0		5
9	PLEKHA8	pleckstrin homology domain containing A8	ENSG00000106086	7	Rare Single Gene Mutation	3	0		2
9	PLN	phospholamban	ENSG00000198523	6	Rare Single Gene Mutation	2	0		4
9	PLPPR4	phospholipid phosphatase related 4	ENSG00000117600	1	Rare Single Gene Mutation, Functional	3	0		7
9	PLXNA3	plexin A3	ENSG00000130827	X	Rare Single Gene Mutation, Syndromic	2	0		8
9	PLXNA4	Plexin A4	ENSG00000221866	7	Rare Single Gene Mutation, Functional	2	0		6
9	PLXNB1	plexin B1	ENSG00000164050	3	Rare Single Gene Mutation	2	0		5
9	PNPLA7	patatin like phospholipase domain containing 7	ENSG00000130653	9	Rare Single Gene Mutation	2	0		6
9	POGZ	Pogo transposable element with ZNF domain	ENSG00000143442	1	Rare Single Gene Mutation, Syndromic, Functional	1	1	35.4	60
9	POLA2	DNA polymerase alpha 2, accessory subunit	ENSG00000014138	11	Rare Single Gene Mutation	2	0		7
9	POLR2A	RNA polymerase II subunit A	ENSG00000181222	17	Rare Single Gene Mutation, Syndromic	3	1		10
9	POLR3A	RNA polymerase III subunit A	ENSG00000148606	10	Rare Single Gene Mutation, Syndromic	3	1		10
9	POMGNT1	protein O-linked mannose N-acetylglucosaminyltransferase 1 (beta 1,2-)	ENSG00000085998	1	Rare Single Gene Mutation, Syndromic	1	1	1	9
9	POMT1	protein O-mannosyltransferase 1	ENSG00000130714	9	Rare Single Gene Mutation	2	0		4
9	POT1	Protection of telomeres 1 homolog (S. pombe)	ENSG00000128513	7	Rare Single Gene Mutation	2	0		3
9	POU3F3	POU class 3 homeobox 3	ENSG00000198914	2	Rare Single Gene Mutation, Syndromic		1		4
9	PPFIA1	PTPRF interacting protein alpha 1	ENSG00000131626	11	Rare Single Gene Mutation	2	0		5
9	PPM1D	protein phosphatase, Mg2+/Mn2+ dependent 1D	ENSG00000170836	17	Rare Single Gene Mutation, Syndromic	2	1		10
9	PPP1R1B	Protein phosphatase 1, regulatory (inhibitor) subunit 1B	ENSG00000131771	17	Rare Single Gene Mutation, Genetic Association	2	0		2
9	PPP1R9B	protein phosphatase 1 regulatory subunit 9B	ENSG00000108819	17	Rare Single Gene Mutation	1	0	1.5	4
9	PPP2CA	protein phosphatase 2 catalytic subunit alpha	ENSG00000113575	5	Rare Single Gene Mutation, Syndromic		1		4
9	OR2M4	Olfactory receptor, family 2, subfamily M, member 4	ENSG00000171180	1	Genetic Association	2	0		1
9	OTX1	orthodenticle homeobox 1	ENSG00000115507	2	Genetic Association	2	0		3
9	PHB1	prohibitin 1	ENSG00000167085	17	Genetic Association	2	0		1
9	PON1	paraoxonase 1	ENSG00000005421	7	Genetic Association	2	0		5
9	PPP2R1B	protein phosphatase 2 regulatory subunit A, beta	ENSG00000137713	11	Rare Single Gene Mutation	2	0		8
9	PPP2R5D	Protein phosphatase 2, regulatory subunit B', delta	ENSG00000112640	6	Rare Single Gene Mutation, Syndromic, Functional	1	1	8.5	29
9	PPP3CA	protein phosphatase 3 catalytic subunit alpha	ENSG00000138814	4	Rare Single Gene Mutation, Syndromic	3	1		11
9	PPP5C	protein phosphatase 5 catalytic subunit	ENSG00000011485	19	Rare Single Gene Mutation	1	0	1	3
9	PREX1	Phosphatidylinositol-3,4,5-trisphosphate-dependent Rac exchange factor 1	ENSG00000124126	20	Rare Single Gene Mutation, Genetic Association	2	0		5
9	PRICKLE1	Prickle homolog 1 (Drosophila)	ENSG00000139174	12	Rare Single Gene Mutation, Syndromic, Functional	2	0		7
9	PRICKLE2	prickle planar cell polarity protein 2	ENSG00000163637	3	Rare Single Gene Mutation, Functional	2	0		7
9	PRKAR1B	protein kinase cAMP-dependent type I regulatory subunit beta	ENSG00000188191	7	Rare Single Gene Mutation, Syndromic	2	0		7
9	PRKCA	protein kinase C alpha	ENSG00000154229	17	Rare Single Gene Mutation, Functional	2	0		6
9	PRKCB	protein kinase C beta	ENSG00000166501	16	Rare Single Gene Mutation, Genetic Association	2	0		8
9	PRKD1	Protein kinase D1	ENSG00000184304	14	Rare Single Gene Mutation, Syndromic		1		7
9	PRKD2	protein kinase D2	ENSG00000105287	19	Rare Single Gene Mutation	2	0		4
9	PRKDC	protein kinase, DNA-activated, catalytic polypeptide	ENSG00000253729	8	Rare Single Gene Mutation, Syndromic, Functional	2	0		9
9	PRKN	parkin RBR E3 ubiquitin protein ligase	ENSG00000185345	6	Rare Single Gene Mutation, Genetic Association, Functional	2	0		18
9	PRODH	Proline dehydrogenase (oxidase) 1	ENSG00000100033	22	Rare Single Gene Mutation, Syndromic, Genetic Association	2	1		7
9	PRPF39	pre-mRNA processing factor 39	ENSG00000185246	14	Rare Single Gene Mutation	2	0		3
9	PRPF8	pre-mRNA processing factor 8	ENSG00000174231	17	Rare Single Gene Mutation, Syndromic	3	1		9
9	PRR12	proline rich 12	ENSG00000126464	19	Rare Single Gene Mutation, Syndromic	1	1		7
9	PRR14L	proline rich 14 like	ENSG00000183530	22	Rare Single Gene Mutation	1	0		5
9	PRR25	proline rich 25		16	Rare Single Gene Mutation	3	0		2
9	PRUNE2	prune homolog 2	ENSG00000106772	9	Rare Single Gene Mutation, Syndromic	2	0		12
9	PSD3	pleckstrin and Sec7 domain containing 3	ENSG00000156011	8	Rare Single Gene Mutation, Genetic Association	2	0		7
9	PSMD11	proteasome 26S subunit, non-ATPase 11	ENSG00000108671	17	Rare Single Gene Mutation	1	0		2
9	PSMD12	proteasome 26S subunit, non-ATPase 12	ENSG00000197170	17	Rare Single Gene Mutation, Syndromic	1	1	6	5
9	PSMD6	proteasome 26S subunit, non-ATPase 6	ENSG00000163636	3	Rare Single Gene Mutation	1	0		3
9	PTBP2	polypyrimidine tract binding protein 2	ENSG00000117569	1	Rare Single Gene Mutation, Genetic Association, Functional	2	0		8
9	PTCHD1	patched domain containing 1	ENSG00000165186	X	Rare Single Gene Mutation, Genetic Association	1	0	0	15
9	PTCHD1-AS	PTCHD1antisense RNA (head to head)		X	Rare Single Gene Mutation	2	0	17.6	3
9	PTDSS1	phosphatidylserine synthase 1	ENSG00000156471	8	Rare Single Gene Mutation, Syndromic	3	0		6
9	PTEN	phosphatase and tensin homolog (mutated in multiple advanced cancers 1)	ENSG00000171862	10	Rare Single Gene Mutation, Syndromic, Functional	1	1	63.15	95
9	PTGS2	prostaglandin-endoperoxide synthase 2	ENSG00000073756	1	Rare Single Gene Mutation, Genetic Association, Functional	2	0		8
9	PTK7	Protein tyrosine kinase 7 (inactive)	ENSG00000112655	6	Rare Single Gene Mutation	1	0		8
9	PTPN11	protein tyrosine phosphatase, non-receptor type 11	ENSG00000179295	12	Rare Single Gene Mutation, Syndromic, Functional	1	1		26
9	PTPN4	protein tyrosine phosphatase non-receptor type 4	ENSG00000088179	2	Rare Single Gene Mutation, Syndromic		1		5
9	PTPRB	protein tyrosine phosphatase, receptor type B	ENSG00000127329	12	Rare Single Gene Mutation, Genetic Association	2	0		6
9	PTPRC	protein tyrosine phosphatase, receptor type, C	ENSG00000081237	1	Rare Single Gene Mutation, Genetic Association	2	0		11
9	PTPRT	protein tyrosine phosphatase, receptor type, T	ENSG00000196090	20	Rare Single Gene Mutation, Functional	2	0		11
9	PXDN	peroxidasin	ENSG00000130508	2	Rare Single Gene Mutation, Syndromic	2	0		8
9	PYHIN1	Pyrin and HIN domain family, member 1	ENSG00000163564	1	Rare Single Gene Mutation	2	0		4
9	QRICH1	glutamine rich 1	ENSG00000198218	3	Rare Single Gene Mutation, Syndromic	2	0		13
9	RAB11FIP5	RAB11 family interacting protein 5	ENSG00000135631	2	Rare Single Gene Mutation, Functional	2	0		6
9	RAB2A	RAB2A, member RAS oncogene family	ENSG00000104388	8	Rare Single Gene Mutation	2	0		8
9	RAB39B	RAB39B, member RAS oncogene family	ENSG00000155961	X	Rare Single Gene Mutation, Syndromic, Functional	2	0		19
9	RAB43	RAB43, member RAS oncogene family	ENSG00000172780	3	Rare Single Gene Mutation	2	0		2
9	RAC1	Rac family small GTPase 1	ENSG00000136238	7	Rare Single Gene Mutation, Syndromic, Functional		1		10
9	RAD21	RAD21cohesin complex component	ENSG00000164754	8	Rare Single Gene Mutation, Syndromic		1		6
9	RAD21L1	RAD21 cohesin complex component like 1	ENSG00000244588	20	Rare Single Gene Mutation	2	0		3
9	RAI1	retinoic acid induced 1	ENSG00000108557	17	Rare Single Gene Mutation, Syndromic, Functional	1	1	12.25	34
9	RALA	RAS like proto-oncogene A	ENSG00000006451	7	Rare Single Gene Mutation, Syndromic		1		6
9	RALGAPB	Ral GTPase activating protein non-catalytic beta subunit	ENSG00000170471	20	Rare Single Gene Mutation	1	0		6
9	RANBP17	RAN binding protein 17	ENSG00000204764	5	Rare Single Gene Mutation	2	0		9
9	RAPGEF4	Rap guanine nucleotide exchange factor (GEF) 4	ENSG00000091428	2	Rare Single Gene Mutation	2	0		18
9	RASSF5	Ras association domain family member 5	ENSG00000266094	1	Rare Single Gene Mutation, Genetic Association	2	0		4
9	RBBP5	RB binding protein 5, histone lysine methyltransferase complex subunit	ENSG00000117222	1	Rare Single Gene Mutation, Functional	2	0		5
9	RBFOX1	RNA binding protein, fox-1 homolog (C. elegans) 1	ENSG00000078328	16	Rare Single Gene Mutation, Genetic Association	2	0		42
9	RBM27	RNA binding motif protein 27	ENSG00000091009	5	Rare Single Gene Mutation	2	0		4
9	REEP3	receptor accessory protein 3	ENSG00000165476	10	Rare Single Gene Mutation	2	0		3
9	RELN	Reelin	ENSG00000189056	7	Rare Single Gene Mutation, Syndromic, Genetic Association, Functional	1	0	7.2	64
9	RERE	Arginine-glutamic acid dipeptide (RE) repeats	ENSG00000142599	1	Rare Single Gene Mutation, Syndromic, Genetic Association, Functional	1	1	6.5	14
9	RFX3	regulatory factor X3	ENSG00000080298	9	Rare Single Gene Mutation, Syndromic	1	0	15.95	10
9	RFX4	regulatory factor X4	ENSG00000111783	12	Rare Single Gene Mutation, Syndromic	3	1		2
9	RFX7	regulatory factor X7	ENSG00000181827	15	Rare Single Gene Mutation, Syndromic	3	1		4
9	RGS7	regulator of G-protein signaling 7	ENSG00000182901	1	Rare Single Gene Mutation	2	0		6
9	RHEB	Ras homolog, mTORC1 binding	ENSG00000106615	7	Rare Single Gene Mutation, Syndromic		1		2
9	RHOXF1	Rhox homeobox family, member 1	ENSG00000101883	X	Genetic Association	2	0		3
9	RIMS1	Regulating synaptic membrane exocytosis 1	ENSG00000079841	6	Rare Single Gene Mutation, Genetic Association	1	0	11.35	10
9	RIMS2	regulating synaptic membrane exocytosis 2	ENSG00000176406	8	Rare Single Gene Mutation, Syndromic, Genetic Association	3	1		6
9	RIMS3	regulating synaptic membrane exocytosis 3	ENSG00000117016	1	Rare Single Gene Mutation	2	0		4
9	RIT2	Ras-like without CAAX 2	ENSG00000152214	18	Genetic Association	2	0		3
9	RLIM	Ring finger protein, LIM domain interacting	ENSG00000131263	X	Rare Single Gene Mutation, Syndromic		1		6
9	RNF135	Ring finger protein 135	ENSG00000181481	17	Rare Single Gene Mutation, Syndromic, Genetic Association	2	1		5
9	RNF25	ring finger protein 25	ENSG00000163481	2	Rare Single Gene Mutation	2	0		3
9	RNF38	ring finger protein 38	ENSG00000137075	9	Rare Single Gene Mutation	2	0		2
9	ROBO2	roundabout guidance receptor 2	ENSG00000185008	3	Rare Single Gene Mutation, Genetic Association, Functional	2	0		10
9	RORA	RAR-related orphan receptor A	ENSG00000069667	15	Rare Single Gene Mutation, Syndromic, Genetic Association, Functional		1		25
9	RORB	RAR related orphan receptor B	ENSG00000198963	9	Rare Single Gene Mutation, Syndromic, Functional	1	1	8.25	13
9	RPH3A	rabphilin 3A	ENSG00000089169	12	Rare Single Gene Mutation, Functional	3	0		7
9	RPL10	ribosomal protein L10	ENSG00000147403	X	Rare Single Gene Mutation, Syndromic	2	0		14
9	RP11-1407O15.2			17	Rare Single Gene Mutation	2	0		1
9	RPS10P2-AS1	ribosomal protein S10 pseudogene 2 anti-sense 1		20	Genetic Association, Functional	2	0		4
9	RPS6KA2	ribosomal protein S6 kinase, 90kDa, polypeptide 2	ENSG00000071242	6	Rare Single Gene Mutation	2	0		5
9	RPS6KA3	Ribosomal protein S6 kinase, 90kDa, polypeptide 3	ENSG00000177189	X	Rare Single Gene Mutation, Syndromic	2	1		18
9	RSRC1	arginine and serine rich coiled-coil 1	ENSG00000174891	3	Syndromic, Genetic Association		1		7
9	RUNX1T1	RUNX1 partner transcriptional co-repressor 1	ENSG00000079102	8	Rare Single Gene Mutation	1	0		3
9	SAE1	SUMO1 activating enzyme subunit 1	ENSG00000142230	19	Rare Single Gene Mutation	2	0		4
9	SAMD11	sterile alpha motif domain containing 11	ENSG00000187634	1	Rare Single Gene Mutation	2	0		4
9	SASH1	SAM and SH3 domain containing 1	ENSG00000111961	6	Rare Single Gene Mutation	2	0		4
9	SATB1	SATB homeobox 1	ENSG00000182568	3	Rare Single Gene Mutation, Syndromic	1	1	2.5	4
9	SATB2	SATB homeobox 2	ENSG00000119042	2	Rare Single Gene Mutation, Syndromic, Genetic Association	2	1	24.95	44
9	SBF1	SET binding factor 1	ENSG00000100241	22	Rare Single Gene Mutation	2	0		11
9	SCAF1	SR-related CTD associated factor 1	ENSG00000126461	19	Rare Single Gene Mutation	2	0		4
9	SCAF4	SR-related CTD associated factor 4	ENSG00000156304	21	Rare Single Gene Mutation, Syndromic	2	1		6
9	SCFD2	sec1 family domain containing 2	ENSG00000184178	4	Rare Single Gene Mutation	2	0		3
9	SCGN	secretagogin, EF-hand calcium binding protein	ENSG00000079689	6	Rare Single Gene Mutation, Functional	3	0		4
9	SCN1A	sodium channel, voltage-gated, type I, alpha subunit	ENSG00000144285	2	Rare Single Gene Mutation, Syndromic, Genetic Association, Functional	1	1		92
9	SCN2A	sodium channel, voltage-gated, type II, alpha subunit	ENSG00000136531	2	Rare Single Gene Mutation, Syndromic, Functional	1	0	109.3	111
9	SCN4A	Sodium channel, voltage gated, type IV alpha subunit	ENSG00000007314	17	Rare Single Gene Mutation	2	0		5
9	SCN8A	sodium channel, voltage gated, type VIII, alpha subunit	ENSG00000196876	12	Rare Single Gene Mutation, Syndromic, Functional	1	0		59
9	SCN9A	sodium voltage-gated channel alpha subunit 9	ENSG00000169432	2	Rare Single Gene Mutation	2	0		8
9	SCP2	sterol carrier protein 2	ENSG00000116171	1	Rare Single Gene Mutation	2	0		3
9	SDC2	syndecan 2 (heparan sulfate proteoglycan 1, cell surface-associated, fibroglycan )	ENSG00000169439	8	Rare Single Gene Mutation, Genetic Association	2	0		4
9	SEMA5A	sema domain, seven thrombospondin repeats (type 1 and type 1-like), transmembrane domain (TM) and short cytoplasmic domain, (semaphorin) 5A	ENSG00000112902	5	Rare Single Gene Mutation, Genetic Association, Functional	2	0		19
9	SENP1	SUMO specific peptidase 1	ENSG00000079387	12	Rare Single Gene Mutation	3	0		3
9	SET	SETnuclear proto-oncogene	ENSG00000119335	9	Rare Single Gene Mutation	2	0		6
9	SETBP1	SET binding protein 1	ENSG00000152217	18	Rare Single Gene Mutation, Syndromic, Functional	1	0		29
9	SETD1A	SET domain containing 1A, histone lysine methyltransferase	ENSG00000099381	16	Rare Single Gene Mutation, Syndromic, Genetic Association, Functional	1	1	4.35	10
9	SETD1B	SET domain containing 1B	ENSG00000139718	12	Rare Single Gene Mutation, Syndromic, Functional	2	1		19
[truncated: 255 more rows]

## Sheet: PsychENCODE ASD DEGs 
This Table is from Gandal et al. study Table S1 (Science, 2018) (doi: 10.1126/science.aat8127)
[truncated: 5,360 more rows]
